# Supplementary material for: Molecular and Immunological Characterization of Ragweed (Ambrosia artemisiifolia L.) Pollen after Exposure of the Plants to Elevated Ozone over a Whole Growing Season
Source: PLoS One. 2013 Apr 18;8(4):e61518. doi: 10.1371/journal.pone.0061518 (PMC3630196; doi:10.1371/journal.pone.0061518)
Supplement: Table S6 — A detailed description including all tagged genes is provided as an Excel file. Including gene descriptions and RPKM values. (XLSX) [file pone.0061518.s013.xlsx]

## Sheet: Sheet1
Table S6. Summary of all isogroups with one representative isotig, alignment properties and genedescription for hits in Arabidopsis thaliana, known Ambrosia artemisiifolia allergens, known plant allergens and a NCBI non. red. dataset. RPKM values are given als well als the log2-fold change of RPKMozone/RPKMcontrol
			Ariabidopsis 1:1 relationship			Arabidopsis thaliana (TAIR10)						Ambrosia Allergenes						NCBI Allergenes Viridiplanteae (Nov2012)						NCBI non. Red. (without Arabidopsis) Jul2011						Group 1 (ozone)				Group 2 (control)				Read Support
Isogroup ID	Representative Isoform ID	Isoform Length (bp)	Gene ID	Connected via	BBH	Gene ID	Species	Description	Alignment length (aa)	Alignment Identity (%)	Alignment eValue	Gene ID	Species	Description	Alignment length (aa)	Alignment Identity (%)	Alignment eValue	Gene ID	Species	Description	Alignment length (aa)	Alignment Identity (%)	Alignment eValue	Gene ID	Species	Description	Alignment length (aa)	Alignment Identity (%)	Alignment eValue	mapped reads	C	RPKM	RPKM <7=0.1	mapped reads	C	RPKM	RPKM <7=0.1		LOG2(RPKMozone/RPKMcontrol)	LOG2(RPKMozone/RPKMcontrol);RPKM <7=0.1
isogroup00001	contig02214	720	AT1G16360.1	bbh	AT1G16360.1	AT1G16360	Arabidopsis thaliana	LEM3 (ligand-effect modulator 3) family protein / CDC50 family protein	102	93	1e-43	-	-	-	-	-	-	-	-	-	-	-	-	XP_002265244	Vitis vinifera	PREDICTED: hypothetical protein	104	91	3e-43	16	16	74.3091	74.3091	13	13	51.6228	51.6228	reads1+reads2	0.525531	0.525531
isogroup00003	contig07534	546	-	-	-	AT4G00720	Arabidopsis thaliana	shaggy-like protein kinase 32	183	87	5e-81	-	-	-	-	-	-	-	-	-	-	-	-	XP_002272112	Vitis vinifera	PREDICTED: hypothetical protein isoform 1	183	90	3e-83	166	166	1016.65	1016.65	399	399	2089.35	2089.35	reads1+reads2	-1.03924	-1.03924
isogroup00006	contig10471	561	-	-	-	AT5G03040	Arabidopsis thaliana	IQ-domain 2	66	56	2e-06	-	-	-	-	-	-	-	-	-	-	-	-	XP_002323455	Populus trichocarpa	predicted protein	66	57	1e-06	3816	3738.33	22282.8	22282.8	4645	4539.83	23137.1	23137.1	reads1+reads2	-0.0542745	-0.0542745
isogroup00008	contig12334	638	-	-	-	AT5G24240	Arabidopsis thaliana	Phosphatidylinositol 3- and 4-kinase ;Ubiquitin family protein	204	72	3e-70	-	-	-	-	-	-	-	-	-	-	-	-	XP_002277933	Vitis vinifera	PREDICTED: hypothetical protein	203	79	2e-80	672	666	3490.67	3490.67	784	780.5	3497.71	3497.71	reads1+reads2	-0.00290679	-0.00290679
isogroup00009	contig13263	519	-	-	-	-	-	-	-	-	-	-	-	-	-	-	-	-	-	-	-	-	-	-	-	-	-	-	-	372	372	2396.79	2396.79	692	692	3812.15	3812.15	reads1+reads2	-0.6695	-0.6695
isogroup00010	contig13734	681	-	-	-	-	-	-	-	-	-	-	-	-	-	-	-	-	-	-	-	-	-	-	-	-	-	-	-	678	666.5	3272.71	3272.71	479	469.833	1972.55	1972.55	reads1+reads2	0.730425	0.730425
isogroup00011	contig14216	510	AT1G71530.1	unique_fbh	-	AT1G71530	Arabidopsis thaliana	Protein kinase superfamily protein	145	86	5e-65	-	-	-	-	-	-	AAN05083.1	Salsola kali	major antigen-like protein (Sal k 2)	151	50	2e-11	XP_002264491	Vitis vinifera	PREDICTED: hypothetical protein	145	87	6e-65	524	524	3435.7	3435.7	898	898	5034.28	5034.28	reads1+reads2	-0.551179	-0.551179
isogroup00017	contig16914	630	-	-	-	AT5G03040	Arabidopsis thaliana	IQ-domain 2	71	54	3e-07	-	-	-	-	-	-	-	-	-	-	-	-	XP_002323455	Populus trichocarpa	predicted protein	72	56	1e-07	6018	5893.83	31283.3	31283.3	11838	11567.3	52495.7	52495.7	reads1+reads2	-0.746809	-0.746809
isogroup00019	contig17367	541	-	-	-	AT4G13190	Arabidopsis thaliana	Protein kinase superfamily protein	170	69	4e-44	-	-	-	-	-	-	NP_001172960.1	Oryza sativa Japonica Group	Os02g0472700 allergen V5 with PR-1-like domain	174	52	9e-18	XP_002512604	Ricinus communis	receptor serine-threonine protein kinase, putative	170	69	4e-46	200	193	1192.93	1192.93	205	193.167	1020.86	1020.86	reads1+reads2	0.224724	0.224724
isogroup00028	contig20057	711	AT2G26850.1	bbh	AT2G26850.1	AT2G26850	Arabidopsis thaliana	F-box family protein	61	73	2e-15	-	-	-	-	-	-	-	-	-	-	-	-	XP_002458655	Sorghum bicolor	hypothetical protein SORBIDRAFT_03g037510	60	80	4e-19	343	343	1613.17	1613.17	501	500.5	2012.64	2012.64	reads1+reads2	-0.319192	-0.319192
isogroup00031	contig20782	592	-	-	-	AT1G55530	Arabidopsis thaliana	RING/U-box superfamily protein	135	60	2e-25	-	-	-	-	-	-	-	-	-	-	-	-	XP_002319703	Populus trichocarpa	predicted protein	103	72	5e-30	963	959.583	5420.21	5420.21	951	947	4573.61	4573.61	reads1+reads2	0.245013	0.245013
isogroup00033	contig21319	510	-	-	-	-	-	-	-	-	-	-	-	-	-	-	-	-	-	-	-	-	-	XP_002271297	Vitis vinifera	PREDICTED: hypothetical protein	88	55	1e-08	102	96	629.442	629.442	207	201	1126.83	1126.83	reads1+reads2	-0.84012	-0.84012
isogroup00038	contig22268	651	-	-	-	-	-	-	-	-	-	-	-	-	-	-	-	-	-	-	-	-	-	-	-	-	-	-	-	237	237	1217.37	1217.37	147	147	645.606	645.606	reads1+reads2	0.915041	0.915041
isogroup00040	contig22775	536	-	-	-	-	-	-	-	-	-	-	-	-	-	-	-	-	-	-	-	-	-	-	-	-	-	-	-	1024	1016.83	6343.66	6343.66	1340	1332	7105.11	7105.11	reads1+reads2	-0.163541	-0.163541
isogroup00041	contig22827	550	AT2G01180.1	bbh	AT2G01180.1	AT2G01180	Arabidopsis thaliana	phosphatidic acid phosphatase 1	103	73	5e-29	-	-	-	-	-	-	-	-	-	-	-	-	XP_002526288	Ricinus communis	phosphatidic acid phosphatase, putative	110	71	2e-30	126	126	766.06	766.06	179	179	930.511	930.511	reads1+reads2	-0.280566	-0.280566
isogroup00043	contig23254	575	-	-	-	AT3G12110	Arabidopsis thaliana	actin-11	186	93	5e-97	-	-	-	-	-	-	-	-	-	-	-	-	XP_002322664	Populus trichocarpa	actin 7	186	93	3e-97	977	972.333	5654.6	5654.6	766	762.167	3789.77	3789.77	reads1+reads2	0.577314	0.577314
isogroup00045	contig23460	547	-	-	-	-	-	-	-	-	-	-	-	-	-	-	-	-	-	-	-	-	-	-	-	-	-	-	-	1194	1194	7299.14	7299.14	1428	1428	7464.01	7464.01	reads1+reads2	-0.0322235	-0.0322235
isogroup00047	contig23828	732	AT5G54650.1	bbh	AT5G54650.1	AT5G54650	Arabidopsis thaliana	formin homology5	219	76	9e-78	-	-	-	-	-	-	-	-	-	-	-	-	XP_002522822	Ricinus communis	actin binding protein, putative	222	79	5e-80	63	63	287.796	287.796	106	106	414.024	414.024	reads1+reads2	-0.524671	-0.524671
isogroup00049	contig24097	702	AT1G18990.1	unique_fbh	-	AT1G18990	Arabidopsis thaliana	Protein of unknown function, DUF593	102	66	5e-18	-	-	-	-	-	-	-	-	-	-	-	-	XP_002511483	Ricinus communis	hypothetical protein RCOM_1512920	115	69	6e-26	321	319	1519.53	1519.53	488	487.5	1985.49	1985.49	reads1+reads2	-0.385876	-0.385876
isogroup00050	contig24217	946	AT2G16500.1	bbh	AT2G16500.1	AT2G16500	Arabidopsis thaliana	arginine decarboxylase 1	268	80	e-106	-	-	-	-	-	-	-	-	-	-	-	-	XP_002269030	Vitis vinifera	PREDICTED: hypothetical protein	267	82	e-109	424	371	1311.41	1311.41	582	515	1556.49	1556.49	reads1+reads2	-0.247184	-0.247184
isogroup00053	contig24545	973	AT2G40850.1	bbh	AT2G40850.1	AT2G40850	Arabidopsis thaliana	phosphoinositide 4-kinase gamma 1	282	69	1e-84	-	-	-	-	-	-	-	-	-	-	-	-	XP_002523668	Ricinus communis	inositol or phosphatidylinositol kinase, putative	300	74	e-104	486	479	1646.18	1646.18	460	445	1307.61	1307.61	reads1+reads2	0.33219	0.33219
isogroup00057	contig25044	693	-	-	-	-	-	-	-	-	-	-	-	-	-	-	-	-	-	-	-	-	-	-	-	-	-	-	-	325	242	1167.71	1167.71	99	50.4167	208.004	208.004	reads1+reads2	2.489	2.489
isogroup00061	contig25555	720	AT3G42640.1	bbh	AT3G42640.1	AT3G42640	Arabidopsis thaliana	H(+)-ATPase 8	239	86	e-109	-	-	-	-	-	-	-	-	-	-	-	-	XP_002309321	Populus trichocarpa	autoinhibited H+ ATPase	239	87	e-107	125	119.5	554.996	554.996	174	162.667	645.947	645.947	reads1+reads2	-0.218938	-0.218938
isogroup00069	contig26259	646	-	-	-	AT5G67480	Arabidopsis thaliana	BTB and TAZ domain protein 4	141	62	1e-32	-	-	-	-	-	-	-	-	-	-	-	-	XP_002525265	Ricinus communis	transcription cofactor, putative	146	65	6e-37	303	283.5	1467.49	1467.49	693	653.833	2893.78	2893.78	reads1+reads2	-0.979605	-0.979605
isogroup00071	contig26440	675	AT2G22475.1	bbh	AT2G22475.1	AT2G22475	Arabidopsis thaliana	GRAM domain family protein	177	81	7e-71	-	-	-	-	-	-	-	-	-	-	-	-	XP_002301081	Populus trichocarpa	predicted protein	181	88	6e-73	484	474.25	2349.41	2349.41	560	545	2308.47	2308.47	reads1+reads2	0.0253612	0.0253612
isogroup00072	contig26509	971	-	-	-	AT2G41830	Arabidopsis thaliana	Uncharacterized protein	278	79	e-100	-	-	-	-	-	-	-	-	-	-	-	-	XP_002277870	Vitis vinifera	PREDICTED: hypothetical protein	283	83	e-114	177	162	557.893	557.893	253	243.5	716.986	716.986	reads1+reads2	-0.361958	-0.361958
isogroup00073	contig26609	540	AT4G34940.1	bbh	AT4G34940.1	AT4G34940	Arabidopsis thaliana	armadillo repeat only 1	172	84	1e-61	-	-	-	-	-	-	-	-	-	-	-	-	XP_002277610	Vitis vinifera	PREDICTED: hypothetical protein	173	86	3e-70	126	122.5	758.572	758.572	141	131	693.599	693.599	reads1+reads2	0.129185	0.129185
isogroup00075	contig26764	808	-	-	-	-	-	-	-	-	-	-	-	-	-	-	-	-	-	-	-	-	-	XP_002278983	Vitis vinifera	PREDICTED: hypothetical protein	145	53	4e-08	94	79.5	329.011	329.011	314	291.5	1031.47	1031.47	reads1+reads2	-1.6485	-1.6485
isogroup00076	contig26842	630	-	-	-	-	-	-	-	-	-	-	-	-	-	-	-	-	-	-	-	-	-	-	-	-	-	-	-	133	126.083	669.225	669.225	240	221.6	1005.68	1005.68	reads1+reads2	-0.587611	-0.587611
isogroup00082	contig27294	636	AT5G55340.1	bbh	AT5G55340.1	AT5G55340	Arabidopsis thaliana	MBOAT (membrane bound O-acyl transferase) family protein	160	65	5e-33	-	-	-	-	-	-	-	-	-	-	-	-	XP_002532420	Ricinus communis	acyltransferase, putative	178	62	1e-38	411	411	2160.92	2160.92	875	875	3933.53	3933.53	reads1+reads2	-0.864175	-0.864175
isogroup00084	contig27402	513	-	-	-	-	-	-	-	-	-	-	-	-	-	-	-	-	-	-	-	-	-	-	-	-	-	-	-	314	314	2046.76	2046.76	372	371.5	2070.49	2070.49	reads1+reads2	-0.016628	-0.016628
isogroup00086	contig27534	536	-	-	-	AT5G49180	Arabidopsis thaliana	Plant invertase/pectin methylesterase inhibitor superfamily	132	53	9e-12	-	-	-	-	-	-	-	-	-	-	-	-	XP_002274176	Vitis vinifera	PREDICTED: hypothetical protein	140	60	2e-18	74	74	461.659	461.659	100	100	533.416	533.416	reads1+reads2	-0.208433	-0.208433
isogroup00089	contig27777	609	-	-	-	-	-	-	-	-	-	-	-	-	-	-	-	-	-	-	-	-	-	-	-	-	-	-	-	243	243	1334.27	1334.27	412	411.5	1931.9	1931.9	reads1+reads2	-0.533966	-0.533966
isogroup00096	contig28166	587	-	-	-	-	-	-	-	-	-	-	-	-	-	-	-	-	-	-	-	-	-	-	-	-	-	-	-	45	45	256.348	256.348	69	69	336.08	336.08	reads1+reads2	-0.390702	-0.390702
isogroup00097	contig28208	639	-	-	-	AT3G24230	Arabidopsis thaliana	Pectate lyase family protein	140	64	1e-36	M80559.1	Ambrosia	Amb a 1.2 precursor protein (Amb a I.2) mRNA, complete cds; Amb a 1.0202	518	99.61	-	CBW30987.1	Ambrosia artemisiifolia	putative pectate lyase precursor Amb a 1.2 (Amb a 1.0202)	140	100	2e-82	XP_002520133	Ricinus communis	Pectate lyase precursor, putative	140	65	6e-37	86	86	450.041	450.041	58	58	259.512	259.512	reads1+reads2	0.794253	0.794253
isogroup00099	contig28333	1077	AT2G18180.1	bbh	AT2G18180.1	AT2G18180	Arabidopsis thaliana	Sec14p-like phosphatidylinositol transfer family protein	369	73	e-122	-	-	-	-	-	-	-	-	-	-	-	-	XP_002521526	Ricinus communis	Sec14 cytosolic factor, putative	364	74	e-122	157	150.25	466.502	466.502	118	113.583	301.53	301.53	reads1+reads2	0.629584	0.629584
isogroup00101	isotig00007	1646	-	-	-	AT5G65530	Arabidopsis thaliana	Protein kinase superfamily protein	244	81	7e-95	-	-	-	-	-	-	NP_001172960.1	Oryza sativa Japonica Group	Os02g0472700 allergen V5 with PR-1-like domain	194	56	4e-37	NP_001151766	Zea mays	LOC100285401	244	81	3e-99	200	43.4838	88.3389	88.3389	327	74.8996	130.101	130.101	reads1+reads2	-0.558511	-0.558511
isogroup00104	contig28601	589	AT3G48340.1	unique_fbh	-	AT3G48340	Arabidopsis thaliana	Cysteine proteinases superfamily protein	154	66	1e-37	-	-	-	-	-	-	AAQ62999.1	Elaeis guineensis	oil palm polygalacturonase allergen PEST472	155	55	7e-30	XP_002278323	Vitis vinifera	PREDICTED: hypothetical protein	155	62	3e-39	286	285.5	1620.86	1620.86	289	289	1402.86	1402.86	reads1+reads2	0.208391	0.208391
isogroup00106	contig28679	553	AT3G06190.1	bbh	AT3G06190.1	AT3G06190	Arabidopsis thaliana	BTB-POZ and MATH domain 2	155	76	4e-57	-	-	-	-	-	-	-	-	-	-	-	-	XP_002271534	Vitis vinifera	PREDICTED: hypothetical protein	155	86	2e-69	54	54	326.53	326.53	156	156	806.549	806.549	reads1+reads2	-1.30455	-1.30455
isogroup00107	contig28704	687	-	-	-	AT5G55120	Arabidopsis thaliana	galactose-1-phosphate guanylyltransferase (GDP)s;GDP-D-glucose phosphorylases;quercetin 4'-O-glucosyltransferases	151	90	2e-67	-	-	-	-	-	-	-	-	-	-	-	-	XP_002316755	Populus trichocarpa	predicted protein	151	92	2e-71	272	258.925	1260.29	1260.29	266	237.352	987.798	987.798	reads1+reads2	0.351471	0.351471
isogroup00108	isotig00035	1572	AT2G19330.1	bbh	AT2G19330.1	AT2G19330	Arabidopsis thaliana	plant intracellular ras group-related LRR 6	323	79	e-115	-	-	-	-	-	-	-	-	-	-	-	-	XP_002266645	Vitis vinifera	PREDICTED: hypothetical protein	316	84	e-128	148	24.911	52.9899	52.9899	102	19.2606	35.0307	35.0307	reads1+reads2	0.597098	0.597098
isogroup00109	isotig00073	1396	AT5G65530.1	bbh	AT5G65530.1	AT5G65530	Arabidopsis thaliana	Protein kinase superfamily protein	318	76	e-118	-	-	-	-	-	-	NP_001172960.1	Oryza sativa Japonica Group	Os02g0472700 allergen V5 with PR-1-like domain	242	48	2e-34	XP_002274429	Vitis vinifera	PREDICTED: hypothetical protein	382	72	e-124	99	8.4851	20.3247	20.3247	215	16.5111	33.8159	33.8159	reads1+reads2	-0.734468	-0.734468
isogroup00111	isotig00109	1078	-	-	-	-	-	-	-	-	-	-	-	-	-	-	-	-	-	-	-	-	-	-	-	-	-	-	-	215	40.1014	124.393	124.393	297	54.9724	145.8	145.8	reads1+reads2	-0.229086	-0.229086
isogroup00112	contig28941	693	AT5G54130.4	bbh	AT5G54130.4	AT5G54130	Arabidopsis thaliana	Calcium-binding endonuclease/exonuclease/phosphatase family	184	88	2e-82	-	-	-	-	-	-	-	-	-	-	-	-	XP_002270121	Vitis vinifera	PREDICTED: hypothetical protein	184	89	1e-85	92	92	443.925	443.925	135	135	556.97	556.97	reads1+reads2	-0.327284	-0.327284
isogroup00113	isotig00140	607	-	-	-	-	-	-	-	-	-	-	-	-	-	-	-	-	-	-	-	-	-	-	-	-	-	-	-	14	10.6667	58.7618	58.7618	13	10.5	49.4574	49.4574	reads1+reads2	0.248692	0.248692
isogroup00115	contig29092	587	-	-	-	AT5G67480	Arabidopsis thaliana	BTB and TAZ domain protein 4	66	65	7e-13	-	-	-	-	-	-	-	-	-	-	-	-	XP_002284407	Vitis vinifera	PREDICTED: hypothetical protein	67	70	2e-13	260	254.833	1451.69	1451.69	425	416.167	2027.03	2027.03	reads1+reads2	-0.481638	-0.481638
isogroup00116	isotig00149	680	AT2G19770.1	bbh	AT2G19770.1	AT2G19770	Arabidopsis thaliana	profilin 5	134	76	4e-48	AY894660.1	Ambrosia	Amb a 8.1; profilin isoallergen 1 mRNA, complete cds; Amb a 8.0101	586	95.22	-	AAX77687.1	Ambrosia artemisiifolia	profilin isoallergen 1 (Amb a 8.0101)	133	87	9e-65	XP_002514198	Ricinus communis	profilin, putative	133	77	7e-50	416	69.145	340.022	340.022	257	55.5891	233.728	233.728	reads1+reads2	0.540793	0.540793
isogroup00117	contig29199	736	-	-	-	AT2G41970	Arabidopsis thaliana	Protein kinase superfamily protein	110	86	7e-49	-	-	-	-	-	-	NP_001172960.1	Oryza sativa Japonica Group	Os02g0472700 allergen V5 with PR-1-like domain	92	48	3e-07	XP_002323330	Populus trichocarpa	predicted protein	111	86	7e-48	200	199	904.128	904.128	267	265	1029.44	1029.44	reads1+reads2	-0.187254	-0.187254
isogroup00118	isotig00171	1135	-	-	-	AT1G70780	Arabidopsis thaliana	unknown protein; FUNCTIONS IN: molecular_function unknown; INVOLVED IN: biological_process unknown; LOCATED IN: mitochondrion; EXPRESSED IN: sperm cell, male gametophyte, pollen tube; EXPRESSED DURING: L mature pollen stage, M germinated pollen stage; BEST Arabidopsis thaliana protein match is: unknown protein (TAIR:AT1G23150.1); Has 143 Blast hits to 143 proteins in 17 species: Archae - 0; Bacte…	142	71	1e-38	-	-	-	-	-	-	-	-	-	-	-	-	XP_002527797	Ricinus communis	conserved hypothetical protein	139	76	9e-46	135	29.2439	86.1577	86.1577	293	57.8203	145.652	145.652	reads1+reads2	-0.757472	-0.757472
isogroup00119	contig29260	1629	AT3G24240.1	unique_fbh	-	AT3G24240	Arabidopsis thaliana	Leucine-rich repeat receptor-like protein kinase family protein	167	53	1e-20	-	-	-	-	-	-	-	-	-	-	-	-	XP_002280075	Vitis vinifera	PREDICTED: hypothetical protein	170	63	9e-31	163	163	334.596	334.596	257	257	451.069	451.069	reads1+reads2	-0.430927	-0.430927
isogroup00121	contig29337	669	-	-	-	-	-	-	-	-	-	-	-	-	-	-	-	-	-	-	-	-	-	-	-	-	-	-	-	42	42	209.932	209.932	31	31	132.485	132.485	reads1+reads2	0.66409	0.66409
isogroup00122	isotig00232	1081	-	-	-	-	-	-	-	-	-	-	-	-	-	-	-	-	-	-	-	-	-	-	-	-	-	-	-	72	2.6439	8.1786	8.1786	95	3.3584	8.8825	8.8825	reads1+reads2	-0.119112	-0.119112
isogroup00123	isotig00256	1863	AT2G33420.1	bbh	AT2G33420.1	AT2G33420	Arabidopsis thaliana	Protein of unknown function (DUF810)	584	73	-	-	-	-	-	-	-	-	-	-	-	-	-	XP_002315579	Populus trichocarpa	predicted protein	587	73	-	310	31.1024	55.8259	55.8259	484	41.5044	63.6961	63.6961	reads1+reads2	-0.19027	-0.19027
isogroup00124	isotig00303	952	AT5G22390.1	bbh	AT5G22390.1	AT5G22390	Arabidopsis thaliana	Protein of unknown function (DUF3049)	57	59	8e-07	-	-	-	-	-	-	-	-	-	-	-	-	XP_002523822	Ricinus communis	conserved hypothetical protein	89	61	4e-13	585	113.215	397.671	397.671	673	128.643	386.35	386.35	reads1+reads2	0.0416655	0.0416655
isogroup00125	contig29501	699	-	-	-	-	-	-	-	-	-	-	-	-	-	-	-	-	-	-	-	-	-	-	-	-	-	-	-	26	26	124.38	124.38	32	32	130.889	130.889	reads1+reads2	-0.0735904	-0.0735904
isogroup00127	isotig00318	636	AT2G30360.1	unique_fbh	-	AT2G30360	Arabidopsis thaliana	SOS3-interacting protein 4	153	81	1e-56	-	-	-	-	-	-	-	-	-	-	-	-	XP_002517709	Ricinus communis	CBL-interacting serine/threonine-protein kinase, putative	152	82	1e-58	280	19.6069	103.088	103.088	410	27.4905	123.582	123.582	reads1+reads2	-0.261602	-0.261602
isogroup00128	isotig00335	1345	AT5G56750.1	bbh	AT5G56750.1	AT5G56750	Arabidopsis thaliana	N-MYC downregulated-like 1	344	77	e-129	-	-	-	-	-	-	-	-	-	-	-	-	XP_002330491	Populus trichocarpa	predicted protein	344	79	e-136	219	25.4741	63.3332	63.3332	291	35.9782	76.4801	76.4801	reads1+reads2	-0.272122	-0.272122
isogroup00129	isotig00363	909	AT5G06380.1	unique_fbh	-	AT5G06380	Arabidopsis thaliana	unknown protein; BEST Arabidopsis thaliana protein match is: unknown protein (TAIR:AT3G11690.1); Has 1807 Blast hits to 1807 proteins in 277 species: Archae - 0; Bacteria - 0; Metazoa - 736; Fungi - 347; Plants - 385; Viruses - 0; Other Eukaryotes - 339 (source: NCBI BLink).	147	44	7e-14	-	-	-	-	-	-	-	-	-	-	-	-	XP_002312881	Populus trichocarpa	predicted protein	126	47	3e-13	457	185.857	683.707	683.707	384	182.077	572.695	572.695	reads1+reads2	0.255612	0.255612
isogroup00130	isotig00370	719	AT1G67910.2	unique_fbh	-	AT1G67910	Arabidopsis thaliana	unknown protein; FUNCTIONS IN: molecular_function unknown; INVOLVED IN: biological_process unknown; LOCATED IN: chloroplast; EXPRESSED IN: 21 plant structures; EXPRESSED DURING: 12 growth stages; BEST Arabidopsis thaliana protein match is: unknown protein (TAIR:AT1G24577.1).	33	75	6e-07	-	-	-	-	-	-	-	-	-	-	-	-	XP_002315666	Populus trichocarpa	predicted protein	38	71	1e-06	255	143.667	668.162	668.162	269	139.333	554.061	554.061	reads1+reads2	0.270154	0.270154
isogroup00131	isotig00372	1195	AT1G03070.1	bbh	AT1G03070.1	AT1G03070	Arabidopsis thaliana	Bax inhibitor-1 family protein	234	69	3e-64	-	-	-	-	-	-	-	-	-	-	-	-	XP_002300819	Populus trichocarpa	predicted protein	233	69	2e-60	240	33.5252	93.8119	93.8119	263	35.4267	84.7605	84.7605	reads1+reads2	0.146379	0.146379
isogroup00132	isotig00387	754	-	-	-	-	-	-	-	-	-	-	-	-	-	-	-	-	-	-	-	-	-	-	-	-	-	-	-	191	14.0381	62.2575	62.2575	362	31.1748	118.213	118.213	reads1+reads2	-0.925064	-0.925064
isogroup00133	isotig00417	725	-	-	-	-	-	-	-	-	-	-	-	-	-	-	-	-	-	-	-	-	-	-	-	-	-	-	-	65	3.6429	16.8019	16.8019	128	7.5833	29.9056	29.9056	reads1+reads2	-0.831791	-0.831791
isogroup00135	isotig00445	490	AT4G13560.1	bbh	AT4G13560.1	AT4G13560	Arabidopsis thaliana	Late embryogenesis abundant protein (LEA) family protein	58	67	2e-08	-	-	-	-	-	-	CAC39160.1	Corylus avellana	putative LEA III protein isoform 1 Pollen allergen	58	72	2e-10	XP_002314523	Populus trichocarpa	predicted protein	64	71	1e-08	3869	922.4	6294.74	6294.74	4452	1153.98	6733.4	6733.4	reads1+reads2	-0.0971883	-0.0971883
isogroup00136	isotig00451	1107	AT2G02960.3	bbh	AT2G02960.3	AT2G02960	Arabidopsis thaliana	RING/FYVE/PHD zinc finger superfamily protein	218	68	2e-65	-	-	-	-	-	-	-	-	-	-	-	-	XP_002522435	Ricinus communis	membrane associated ring finger 1,8, putative	245	70	5e-82	138	43.8194	132.365	132.365	177	46.8806	121.081	121.081	reads1+reads2	0.128551	0.128551
isogroup00137	isotig00459	1547	AT3G01270.1	bbh	AT3G01270.1	AT3G01270	Arabidopsis thaliana	Pectate lyase family protein	355	68	e-114	-	-	-	-	-	-	AAQ62997.1	Elaeis guineensis	oil palm polygalacturonase allergen PEST411	384	66	e-116	XP_002282500	Vitis vinifera	PREDICTED: hypothetical protein	364	69	e-122	358	136.933	295.988	295.988	379	163.8	302.729	302.729	reads1+reads2	-0.032492	-0.032492
isogroup00138	isotig00466	748	-	-	-	-	-	-	-	-	-	-	-	-	-	-	-	-	-	-	-	-	-	XP_002266501	Vitis vinifera	PREDICTED: hypothetical protein	140	57	3e-14	24	2.413	10.7871	10.7871	24	2.0111	7.6872	7.6872	reads1+reads2	0.488777	0.488777
isogroup00139	isotig00509	2168	AT2G37150.2	bbh	AT2G37150.2	AT2G37150	Arabidopsis thaliana	RING/U-box superfamily protein	348	50	2e-39	-	-	-	-	-	-	-	-	-	-	-	-	XP_002280200	Vitis vinifera	PREDICTED: hypothetical protein	379	57	4e-74	323	24.0129	37.0374	37.0374	354	25.6028	33.7644	33.7644	reads1+reads2	0.13348	0.13348
isogroup00140	isotig00536	1357	-	-	-	AT2G37620	Arabidopsis thaliana	actin 1	377	99	-	-	-	-	-	-	-	-	-	-	-	-	-	XP_002530711	Ricinus communis	actin, putative	377	99	-	267	80.3047	197.886	197.886	278	97.0112	204.396	204.396	reads1+reads2	-0.0466966	-0.0466966
isogroup00141	isotig00554	1516	AT3G29180.2	bbh	AT3G29180.2	AT3G29180	Arabidopsis thaliana	Protein of unknown function (DUF1336)	275	83	e-112	-	-	-	-	-	-	-	-	-	-	-	-	XP_002278808	Vitis vinifera	PREDICTED: hypothetical protein	285	83	e-117	50	7.6283	16.8261	16.8261	341	56.032	105.674	105.674	reads1+reads2	-2.65085	-2.65085
isogroup00142	isotig00568	1646	AT3G19970.1	bbh	AT3G19970.1	AT3G19970	Arabidopsis thaliana	alpha/beta-Hydrolases superfamily protein	438	68	e-128	-	-	-	-	-	-	-	-	-	-	-	-	XP_002276066	Vitis vinifera	PREDICTED: hypothetical protein	443	71	e-137	170	46.1939	93.8447	93.8447	212	56.1357	97.5081	97.5081	reads1+reads2	-0.0552468	-0.0552468
isogroup00143	isotig00582	1245	-	-	-	-	-	-	-	-	-	-	-	-	-	-	-	-	-	-	-	-	-	-	-	-	-	-	-	193	13.6472	36.6547	36.6547	71	4.4917	10.315	10.315	reads1+reads2	1.82925	1.82925
isogroup00144	isotig00630	1409	AT1G03050.1	bbh	AT1G03050.1	AT1G03050	Arabidopsis thaliana	ENTH/ANTH/VHS superfamily protein	453	55	1e-82	-	-	-	-	-	-	-	-	-	-	-	-	XP_002523765	Ricinus communis	clathrin assembly protein, putative	455	56	3e-80	286	78.7762	186.956	186.956	313	86.7607	176.053	176.053	reads1+reads2	0.0866875	0.0866875
isogroup00145	isotig00640	982	AT5G45840.2	unique_fbh	-	AT5G45840	Arabidopsis thaliana	Leucine-rich repeat protein kinase family protein	209	72	2e-60	-	-	-	-	-	-	NP_001172960.1	Oryza sativa Japonica Group	Os02g0472700 allergen V5 with PR-1-like domain	180	41	7e-09	XP_002266057	Vitis vinifera	PREDICTED: hypothetical protein	209	75	6e-70	161	48.4319	164.921	164.921	204	54.855	159.711	159.711	reads1+reads2	0.0463052	0.0463052
isogroup00146	isotig00664	1272	AT1G56560.1	bbh	AT1G56560.1	AT1G56560	Arabidopsis thaliana	Plant neutral invertase family protein	220	95	e-116	-	-	-	-	-	-	-	-	-	-	-	-	XP_002318940	Populus trichocarpa	predicted protein	220	95	e-117	159	14.4073	37.8749	37.8749	193	13.9901	31.4459	31.4459	reads1+reads2	0.26837	0.26837
isogroup00147	isotig00686	739	-	-	-	AT2G36320	Arabidopsis thaliana	A20/AN1-like zinc finger family protein	161	60	2e-33	-	-	-	-	-	-	-	-	-	-	-	-	XP_002282913	Vitis vinifera	PREDICTED: hypothetical protein isoform 1	173	59	4e-36	104	26.2417	118.741	118.741	153	43.75	169.264	169.264	reads1+reads2	-0.511453	-0.511453
isogroup00148	isotig00700	1037	AT5G36970.1	bbh	AT5G36970.1	AT5G36970	Arabidopsis thaliana	NDR1/HIN1-like 25	136	52	3e-10	-	-	-	-	-	-	-	-	-	-	-	-	XP_002264495	Vitis vinifera	PREDICTED: hypothetical protein	150	54	6e-17	234	42.168	135.975	135.975	200	36.836	101.56	101.56	reads1+reads2	0.421002	0.421002
isogroup00149	isotig00722	1195	AT2G33670.1	bbh	AT2G33670.1	AT2G33670	Arabidopsis thaliana	Seven transmembrane MLO family protein	338	65	6e-98	-	-	-	-	-	-	-	-	-	-	-	-	XP_002273026	Vitis vinifera	PREDICTED: hypothetical protein	356	66	e-100	290	59.3333	166.03	166.03	252	49.1389	117.568	117.568	reads1+reads2	0.497947	0.497947
isogroup00150	isotig00730	1945	AT3G13400.1	bbh	AT3G13400.1	AT3G13400	Arabidopsis thaliana	SKU5 similar 13	536	75	-	-	-	-	-	-	-	ADK47981.1	Cynodon dactylon	L-ascorbate oxidase-like protein grass pollen group 4 allergen	535	74	-	XP_002285781	Vitis vinifera	PREDICTED: hypothetical protein	536	75	-	370	119.305	205.113	205.113	372	125.238	184.097	184.097	reads1+reads2	0.155948	0.155948
isogroup00151	isotig00752	387	-	-	-	-	-	-	-	-	-	-	-	-	-	-	-	-	-	-	-	-	-	-	-	-	-	-	-	18	2.4167	20.8814	20.8814	42	4.9167	36.3238	36.3238	reads1+reads2	-0.798697	-0.798697
isogroup00152	isotig00756	1069	AT5G55120.1	bbh	AT5G55120.1	AT5G55120	Arabidopsis thaliana	galactose-1-phosphate guanylyltransferase (GDP)s;GDP-D-glucose phosphorylases;quercetin 4'-O-glucosyltransferases	184	89	2e-83	-	-	-	-	-	-	-	-	-	-	-	-	XP_002529463	Ricinus communis	conserved hypothetical protein	231	82	5e-93	730	103.244	322.955	322.955	720	126.155	337.41	337.41	reads1+reads2	-0.0631731	-0.0631731
isogroup00153	isotig00769	2053	AT4G18640.1	bbh	AT4G18640.1	AT4G18640	Arabidopsis thaliana	Leucine-rich repeat protein kinase family protein	486	53	2e-87	-	-	-	-	-	-	-	-	-	-	-	-	XP_002266057	Vitis vinifera	PREDICTED: hypothetical protein	539	53	e-107	227	65.1764	106.159	106.159	395	110.168	153.426	153.426	reads1+reads2	-0.531321	-0.531321
isogroup00154	isotig00779	1012	AT4G00720.1	bbh	AT4G00720.1	AT4G00720	Arabidopsis thaliana	shaggy-like protein kinase 32	282	92	e-146	-	-	-	-	-	-	-	-	-	-	-	-	XP_002511803	Ricinus communis	Glycogen synthase kinase-3 beta, putative	286	92	e-147	66	3.865	12.771	12.771	241	41.4812	117.193	117.193	reads1+reads2	-3.19794	-3.19794
isogroup00155	isotig00814	2705	AT2G35630.1	bbh	AT2G35630.1	AT2G35630	Arabidopsis thaliana	ARM repeat superfamily protein	735	78	-	-	-	-	-	-	-	-	-	-	-	-	-	XP_002534264	Ricinus communis	microtubule associated protein xmap215, putative	738	85	-	164	27.3542	33.8151	33.8151	204	34.9875	36.9808	36.9808	reads1+reads2	-0.129109	-0.129109
isogroup00156	isotig00845	1101	-	-	-	-	-	-	-	-	-	-	-	-	-	-	-	-	-	-	-	-	-	-	-	-	-	-	-	239	36.4986	110.852	110.852	61	14.2222	36.9327	36.9327	reads1+reads2	1.58567	1.58567
isogroup00157	isotig00853	3358	AT2G41830.1	bbh	AT2G41830.1	AT2G41830	Arabidopsis thaliana	Uncharacterized protein	1024	64	-	-	-	-	-	-	-	-	-	-	-	-	-	XP_002277870	Vitis vinifera	PREDICTED: hypothetical protein	1021	69	-	206	45.0357	44.8468	44.8468	289	65.3885	55.6739	55.6739	reads1+reads2	-0.311996	-0.311996
isogroup00158	isotig00874	622	-	-	-	-	-	-	-	-	-	-	-	-	-	-	-	-	-	-	-	-	-	-	-	-	-	-	-	63	14	75.2649	75.2649	85	19.4115	89.2278	89.2278	reads1+reads2	-0.245516	-0.245516
isogroup00159	isotig00886	815	AT3G04620.1	bbh	AT3G04620.1	AT3G04620	Arabidopsis thaliana	Alba DNA/RNA-binding protein	98	95	2e-44	-	-	-	-	-	-	-	-	-	-	-	-	XP_002521944	Ricinus communis	conserved hypothetical protein	113	87	5e-45	209	65.3	267.923	267.923	317	102.95	361.16	361.16	reads1+reads2	-0.430819	-0.430819
isogroup00160	isotig00892	1614	AT3G50910.1	bbh	AT3G50910.1	AT3G50910	Arabidopsis thaliana	unknown protein; BEST Arabidopsis thaliana protein match is: unknown protein (TAIR:AT5G66480.1); Has 76 Blast hits to 75 proteins in 28 species: Archae - 0; Bacteria - 10; Metazoa - 7; Fungi - 2; Plants - 49; Viruses - 0; Other Eukaryotes - 8 (source: NCBI BLink).	396	57	2e-68	-	-	-	-	-	-	-	-	-	-	-	-	XP_002310256	Populus trichocarpa	predicted protein	390	59	6e-84	189	24.6106	50.9886	50.9886	430	48.9291	86.6751	86.6751	reads1+reads2	-0.765443	-0.765443
isogroup00161	isotig00913	2093	AT1G58030.1	bbh	AT1G58030.1	AT1G58030	Arabidopsis thaliana	cationic amino acid transporter 2	426	76	e-158	-	-	-	-	-	-	-	-	-	-	-	-	XP_002325438	Populus trichocarpa	cationic amino acid transporter	432	80	e-173	286	33.6241	53.7201	53.7201	304	38.4902	52.5789	52.5789	reads1+reads2	0.030978	0.030978
isogroup00162	isotig00940	216	-	-	-	-	-	-	-	-	-	-	-	-	-	-	-	-	-	-	-	-	-	-	-	-	-	-	-	172	34.1667	528.937	528.937	244	35.9306	475.599	475.599	reads1+reads2	0.153348	0.153348
isogroup00163	isotig00947	971	-	-	-	AT5G67480	Arabidopsis thaliana	BTB and TAZ domain protein 4	144	74	3e-45	-	-	-	-	-	-	-	-	-	-	-	-	XP_002304319	Populus trichocarpa	hypothetical protein POPTRDRAFT_413626	144	72	3e-43	143	22.287	76.7514	76.7514	208	33.4138	98.3869	98.3869	reads1+reads2	-0.358273	-0.358273
isogroup00164	isotig00971	822	AT1G65720.1	unique_fbh	-	AT1G65720	Arabidopsis thaliana	unknown protein; FUNCTIONS IN: molecular_function unknown; INVOLVED IN: biological_process unknown; LOCATED IN: endomembrane system; EXPRESSED IN: 24 plant structures; EXPRESSED DURING: 15 growth stages; Has 44 Blast hits to 44 proteins in 14 species: Archae - 0; Bacteria - 0; Metazoa - 0; Fungi - 0; Plants - 44; Viruses - 0; Other Eukaryotes - 0 (source: NCBI BLink).	33	90	3e-10	-	-	-	-	-	-	-	-	-	-	-	-	XP_002264862	Vitis vinifera	PREDICTED: hypothetical protein	150	46	2e-11	118	18.5634	75.5164	75.5164	291	40.4663	140.751	140.751	reads1+reads2	-0.898286	-0.898286
isogroup00165	isotig00984	1143	AT1G10740.1	bbh	AT1G10740.1	AT1G10740	Arabidopsis thaliana	alpha/beta-Hydrolases superfamily protein	274	87	e-129	-	-	-	-	-	-	-	-	-	-	-	-	XP_002268069	Vitis vinifera	PREDICTED: hypothetical protein	280	89	e-137	133	86.5	253.061	253.061	172	118.5	296.417	296.417	reads1+reads2	-0.228146	-0.228146
isogroup00166	isotig01002	407	AT4G10810.1	bbh	AT4G10810.1	AT4G10810	Arabidopsis thaliana	unknown protein; FUNCTIONS IN: molecular_function unknown; INVOLVED IN: biological_process unknown; LOCATED IN: chloroplast; EXPRESSED IN: 23 plant structures; EXPRESSED DURING: 15 growth stages; BEST Arabidopsis thaliana protein match is: unknown protein (TAIR:AT4G24026.1); Has 1807 Blast hits to 1807 proteins in 277 species: Archae - 0; Bacteria - 0; Metazoa - 736; Fungi - 347; Plants - 385; Vi…	61	70	1e-10	-	-	-	-	-	-	-	-	-	-	-	-	XP_002523315	Ricinus communis	conserved hypothetical protein	65	81	4e-17	611	223.21	1833.9	1833.9	355	79.9206	561.43	561.43	reads1+reads2	1.70773	1.70773
isogroup00167	isotig01006	2011	AT3G50530.1	bbh	AT3G50530.1	AT3G50530	Arabidopsis thaliana	CDPK-related kinase	562	77	-	-	-	-	-	-	-	AAN05083.1	Salsola kali	major antigen-like protein (Sal k 2)	214	42	1e-06	XP_002262855	Vitis vinifera	PREDICTED: hypothetical protein	578	77	-	264	62.8698	104.541	104.541	259	69.3746	98.6324	98.6324	reads1+reads2	0.0839298	0.0839298
isogroup00168	isotig01025	429	-	-	-	-	-	-	-	-	-	-	-	-	-	-	-	-	-	-	-	-	-	-	-	-	-	-	-	66	17.4167	135.757	135.757	65	11.5333	76.865	76.865	reads1+reads2	0.820629	0.820629
isogroup00169	isotig01032	403	-	-	-	-	-	-	-	-	-	-	-	-	-	-	-	-	-	-	-	-	-	-	-	-	-	-	-	605	307.333	2550.11	2550.11	1107	556.167	3945.76	3945.76	reads1+reads2	-0.629743	-0.629743
isogroup00170	isotig01033	1289	AT2G17990.1	bbh	AT2G17990.1	AT2G17990	Arabidopsis thaliana	BEST Arabidopsis thaliana protein match is: kinectin-related (TAIR:AT5G66250.3); Has 7578 Blast hits to 6129 proteins in 783 species: Archae - 220; Bacteria - 1045; Metazoa - 3605; Fungi - 575; Plants - 442; Viruses - 38; Other Eukaryotes - 1653 (source: NCBI BLink).	349	73	7e-93	-	-	-	-	-	-	-	-	-	-	-	-	XP_002268827	Vitis vinifera	PREDICTED: similar to putative calcium-dependent protein kinase CPK1 adapter protein 2	344	84	e-139	78	10.244	26.575	26.575	96	12.0456	26.7182	26.7182	reads1+reads2	-0.00775313	-0.00775313
isogroup00171	isotig01057	732	AT5G41560.1	bbh	AT5G41560.1	AT5G41560	Arabidopsis thaliana	FUNCTIONS IN: molecular_function unknown; INVOLVED IN: biological_process unknown; LOCATED IN: chloroplast; EXPRESSED IN: 24 plant structures; EXPRESSED DURING: 15 growth stages; CONTAINS InterPro DOMAIN/s: Ubiquitin ligase, Det1/DDB1-complexing (InterPro:IPR018276); Has 1807 Blast hits to 1807 proteins in 277 species: Archae - 0; Bacteria - 0; Metazoa - 736; Fungi - 347; Plants - 385; Viruses - …	93	79	2e-30	-	-	-	-	-	-	-	-	-	-	-	-	XP_002278358	Vitis vinifera	PREDICTED: hypothetical protein	93	84	6e-36	174	34.2778	156.587	156.587	99	20.0222	78.2046	78.2046	reads1+reads2	1.00164	1.00164
isogroup00172	isotig01072	884	AT1G13890.1	bbh	AT1G13890.1	AT1G13890	Arabidopsis thaliana	soluble N-ethylmaleimide-sensitive factor adaptor protein 30	209	69	2e-57	-	-	-	-	-	-	-	-	-	-	-	-	XP_002269423	Vitis vinifera	PREDICTED: hypothetical protein	207	71	1e-59	186	35.1472	132.952	132.952	129	22.2413	71.9347	71.9347	reads1+reads2	0.886141	0.886141
isogroup00173	isotig01087	577	-	-	-	AT3G61790	Arabidopsis thaliana	Protein with RING/U-box and TRAF-like domains	55	98	4e-27	-	-	-	-	-	-	-	-	-	-	-	-	XP_002277712	Vitis vinifera	PREDICTED: hypothetical protein	110	66	5e-31	17	4.75	27.5279	27.5279	52	13.9306	69.0278	69.0278	reads1+reads2	-1.32628	-1.32628
isogroup00174	isotig01099	880	-	-	-	-	-	-	-	-	-	-	-	-	-	-	-	-	-	-	-	-	-	-	-	-	-	-	-	1110	1095	4160.89	4160.89	762	728.9	2368.19	2368.19	reads1+reads2	0.813108	0.813108
isogroup00175	isotig01105	841	-	-	-	AT5G56340	Arabidopsis thaliana	RING/U-box superfamily protein	263	44	1e-28	-	-	-	-	-	-	-	-	-	-	-	-	XP_002523395	Ricinus communis	zinc finger protein, putative	234	50	4e-34	91	10.0025	39.7711	39.7711	178	23.1011	78.5359	78.5359	reads1+reads2	-0.981632	-0.981632
isogroup00176	isotig01138	491	AT4G21870.1	bbh	AT4G21870.1	AT4G21870	Arabidopsis thaliana	HSP20-like chaperones superfamily protein	138	67	4e-29	-	-	-	-	-	-	-	-	-	-	-	-	XP_002271195	Vitis vinifera	PREDICTED: hypothetical protein	138	86	5e-53	64	7.9381	54.0617	54.0617	101	13.0298	75.8728	75.8728	reads1+reads2	-0.488976	-0.488976
isogroup00177	isotig01144	1128	AT1G18670.1	bbh	AT1G18670.1	AT1G18670	Arabidopsis thaliana	Protein kinase superfamily protein	250	85	e-106	-	-	-	-	-	-	AAN05083.1	Salsola kali	major antigen-like protein (Sal k 2)	221	46	9e-14	XP_002514714	Ricinus communis	ATP binding protein, putative	233	90	e-109	579	116.462	345.247	345.247	785	154.286	391.064	391.064	reads1+reads2	-0.179777	-0.179777
isogroup00178	isotig01151	857	AT3G61230.1	bbh	AT3G61230.1	AT3G61230	Arabidopsis thaliana	GATA type zinc finger transcription factor family protein	159	84	1e-65	-	-	-	-	-	-	-	-	-	-	-	-	XP_002269537	Vitis vinifera	PREDICTED: hypothetical protein	153	89	2e-69	94	9.4458	36.8565	36.8565	58	7.425	24.7712	24.7712	reads1+reads2	0.573255	0.573255
isogroup00179	isotig01171	800	AT5G17840.1	bbh	AT5G17840.1	AT5G17840	Arabidopsis thaliana	DnaJ/Hsp40 cysteine-rich domain superfamily protein	111	86	2e-37	-	-	-	-	-	-	-	-	-	-	-	-	XP_002276082	Vitis vinifera	PREDICTED: hypothetical protein	100	93	5e-43	78	17.775	74.2975	74.2975	83	16.5936	59.3037	59.3037	reads1+reads2	0.325192	0.325192
isogroup00180	isotig01192	472	-	-	-	-	-	-	-	-	-	-	-	-	-	-	-	-	-	-	-	-	-	-	-	-	-	-	-	83	23.9792	169.882	169.882	146	44.0042	266.553	266.553	reads1+reads2	-0.649889	-0.649889
isogroup00181	isotig01203	529	AT4G36830.1	bbh	AT4G36830.1	AT4G36830	Arabidopsis thaliana	GNS1/SUR4 membrane protein family	108	67	5e-27	-	-	-	-	-	-	-	-	-	-	-	-	XP_002283511	Vitis vinifera	PREDICTED: hypothetical protein	102	73	1e-29	79	23.5	148.548	148.548	233	75.5	408.058	408.058	reads1+reads2	-1.45785	-1.45785
isogroup00182	isotig01209	5748	AT2G46020.2	bbh	AT2G46020.2	AT2G46020	Arabidopsis thaliana	transcription regulatory protein SNF2, putative	1953	70	-	-	-	-	-	-	-	-	-	-	-	-	-	XP_002276245	Vitis vinifera	PREDICTED: hypothetical protein	1985	71	-	449	74.3331	43.2434	43.2434	623	104.927	52.1915	52.1915	reads1+reads2	-0.271335	-0.271335
isogroup00183	isotig01220	632	-	-	-	-	-	-	-	-	-	-	-	-	-	-	-	-	-	-	-	-	-	-	-	-	-	-	-	376	137.667	728.394	728.394	179	72.3333	327.229	327.229	reads1+reads2	1.15442	1.15442
isogroup00184	isotig01227	1678	AT1G50010.1	bbh	AT1G50010.1	AT1G50010	Arabidopsis thaliana	tubulin alpha-2 chain	432	94	-	-	-	-	-	-	-	-	-	-	-	-	-	XP_002510010	Ricinus communis	tubulin alpha chain, putative	432	94	-	193	85.6667	170.716	170.716	234	98	166.98	166.98	reads1+reads2	0.0319221	0.0319221
isogroup00185	isotig01233	851	-	-	-	-	-	-	-	-	-	-	-	-	-	-	-	-	-	-	-	-	-	-	-	-	-	-	-	67	21.2705	83.58	83.58	361	121.187	407.153	407.153	reads1+reads2	-2.28434	-2.28434
isogroup00186	isotig01238	421	-	-	-	-	-	-	-	-	-	-	-	-	-	-	-	-	-	-	-	-	-	-	-	-	-	-	-	74	13.3889	106.345	106.345	80	14.1944	96.3979	96.3979	reads1+reads2	0.141679	0.141679
isogroup00187	isotig01256	237	-	-	-	-	-	-	-	-	-	-	-	-	-	-	-	-	-	-	-	-	-	-	-	-	-	-	-	571	98.3583	1387.77	1387.77	1126	209.433	2526.55	2526.55	reads1+reads2	-0.864402	-0.864402
isogroup00188	isotig01268	994	AT3G18950.1	bbh	AT3G18950.1	AT3G18950	Arabidopsis thaliana	Transducin/WD40 repeat-like superfamily protein	241	65	2e-68	-	-	-	-	-	-	-	-	-	-	-	-	XP_002268809	Vitis vinifera	PREDICTED: hypothetical protein	267	67	2e-76	145	28.6905	96.5175	96.5175	332	67.8095	195.045	195.045	reads1+reads2	-1.01495	-1.01495
isogroup00189	isotig01277	734	AT3G08890.2	bbh	AT3G08890.2	AT3G08890	Arabidopsis thaliana	Protein of unknown function, DUF538	161	74	2e-45	-	-	-	-	-	-	-	-	-	-	-	-	XP_002263502	Vitis vinifera	PREDICTED: hypothetical protein	161	75	2e-46	84	21.6667	98.7076	98.7076	164	43.8333	170.742	170.742	reads1+reads2	-0.790582	-0.790582
isogroup00190	isotig01283	736	-	-	-	-	-	-	-	-	-	-	-	-	-	-	-	-	-	-	-	-	-	XP_002330418	Populus trichocarpa	predicted protein	88	57	4e-10	91	34.071	154.797	154.797	118	50.3765	195.696	195.696	reads1+reads2	-0.338235	-0.338235
isogroup00191	isotig01287	868	-	-	-	-	-	-	-	-	-	-	-	-	-	-	-	-	-	-	-	-	-	-	-	-	-	-	-	51	32.1048	123.681	123.681	513	335.152	1103.96	1103.96	reads1+reads2	-3.15799	-3.15799
isogroup00192	isotig01294	1077	AT5G42220.1	bbh	AT5G42220.1	AT5G42220	Arabidopsis thaliana	Ubiquitin-like superfamily protein	181	52	2e-17	-	-	-	-	-	-	-	-	-	-	-	-	XP_002510633	Ricinus communis	scythe/bat3, putative	162	61	9e-20	76	75	232.863	232.863	83	81	215.031	215.031	reads1+reads2	0.114938	0.114938
isogroup00193	isotig01297	1265	AT4G23850.1	bbh	AT4G23850.1	AT4G23850	Arabidopsis thaliana	AMP-dependent synthetase and ligase family protein	350	85	e-158	-	-	-	-	-	-	-	-	-	-	-	-	XP_002456072	Sorghum bicolor	hypothetical protein SORBIDRAFT_03g029880	348	88	e-161	79	17.5516	46.396	46.396	64	11.7183	26.4852	26.4852	reads1+reads2	0.808814	0.808814
isogroup00194	isotig01309	1087	AT1G27930.1	bbh	AT1G27930.1	AT1G27930	Arabidopsis thaliana	Protein of unknown function (DUF579)	165	78	2e-64	-	-	-	-	-	-	-	-	-	-	-	-	XP_002514909	Ricinus communis	conserved hypothetical protein	176	77	1e-68	115	24.8806	76.5394	76.5394	136	28.6778	75.4305	75.4305	reads1+reads2	0.0210546	0.0210546
isogroup00195	isotig01322	817	AT3G17980.1	bbh	AT3G17980.1	AT3G17980	Arabidopsis thaliana	Calcium-dependent lipid-binding (CaLB domain) family protein	161	85	8e-63	-	-	-	-	-	-	-	-	-	-	-	-	XP_002530486	Ricinus communis	ARF GTPase activator, putative	161	86	7e-67	60	20.0833	82.1994	82.1994	157	52.3333	183.142	183.142	reads1+reads2	-1.15576	-1.15576
isogroup00196	isotig01328	749	AT2G48150.1	bbh	AT2G48150.1	AT2G48150	Arabidopsis thaliana	glutathione peroxidase 4	170	82	2e-65	-	-	-	-	-	-	-	-	-	-	-	-	XP_002533075	Ricinus communis	glutathione peroxidase, putative	170	86	2e-66	88	26.8333	119.797	119.797	133	42	160.324	160.324	reads1+reads2	-0.420394	-0.420394
isogroup00197	isotig01332	521	-	-	-	-	-	-	-	-	-	-	-	-	-	-	-	-	-	-	-	-	-	-	-	-	-	-	-	53	31.1667	200.036	200.036	77	39.5	216.766	216.766	reads1+reads2	-0.11588	-0.11588
isogroup00198	isotig01340	533	AT3G13227.1	bbh	AT3G13227.1	AT3G13227	Arabidopsis thaliana	serine-rich protein-related	33	78	1e-08	-	-	-	-	-	-	-	-	-	-	-	-	NP_001049966	Oryza sativa Japonica Group	Os03g0322200	25	84	8e-07	39	20.1	126.103	126.103	8	3.4	18.2382	18.2382	reads1+reads2	2.78956	2.78956
isogroup00199	isotig01343	606	-	-	-	-	-	-	-	-	-	-	-	-	-	-	-	-	-	-	-	-	-	-	-	-	-	-	-	378	213.1	1175.89	1175.89	17	12.1	57.0879	57.0879	reads1+reads2	4.36442	4.36442
isogroup00200	isotig01353	418	-	-	-	AT1G25240	Arabidopsis thaliana	ENTH/VHS/GAT family protein	107	71	2e-24	-	-	-	-	-	-	-	-	-	-	-	-	XP_002521908	Ricinus communis	clathrin assembly protein, putative	107	73	7e-31	761	230.396	1843.12	1843.12	1220	327.303	2238.74	2238.74	reads1+reads2	-0.280538	-0.280538
isogroup00201	isotig01361	1075	-	-	-	AT4G32830	Arabidopsis thaliana	ataurora1	108	97	2e-55	-	-	-	-	-	-	-	-	-	-	-	-	XP_002275382	Vitis vinifera	PREDICTED: hypothetical protein	109	96	2e-55	96	16.5167	51.377	51.377	121	19.9917	53.1706	53.1706	reads1+reads2	-0.0495061	-0.0495061
isogroup00202	isotig01373	877	AT5G41990.1	bbh	AT5G41990.1	AT5G41990	Arabidopsis thaliana	with no lysine (K) kinase 8	184	88	2e-84	-	-	-	-	-	-	AAN05083.1	Salsola kali	major antigen-like protein (Sal k 2)	158	48	8e-08	XP_002266888	Vitis vinifera	PREDICTED: hypothetical protein	184	89	4e-84	1489	269.283	1026.75	1026.75	3071	713.081	2324.72	2324.72	reads1+reads2	-1.17897	-1.17897
isogroup00203	isotig01384	1363	AT1G79250.2	bbh	AT1G79250.2	AT1G79250	Arabidopsis thaliana	AGC kinase 1.7	353	80	e-150	-	-	-	-	-	-	-	-	-	-	-	-	XP_002265801	Vitis vinifera	PREDICTED: similar to viroid symptom modulation protein	384	76	e-160	72	23.6333	57.9808	57.9808	139	43.6333	91.5279	91.5279	reads1+reads2	-0.658636	-0.658636
isogroup00204	isotig01394	1165	-	-	-	-	-	-	-	-	-	-	-	-	-	-	-	-	-	-	-	-	-	-	-	-	-	-	-	122	48.0417	137.894	137.894	165	58.9583	144.694	144.694	reads1+reads2	-0.0694402	-0.0694402
isogroup00205	isotig01402	791	AT3G07090.1	bbh	AT3G07090.1	AT3G07090	Arabidopsis thaliana	PPPDE putative thiol peptidase family protein	211	61	4e-51	-	-	-	-	-	-	-	-	-	-	-	-	XP_002266333	Vitis vinifera	PREDICTED: hypothetical protein isoform 1	220	60	1e-53	148	42.8333	181.076	181.076	83	22.1667	80.1226	80.1226	reads1+reads2	1.17631	1.17631
isogroup00206	isotig01408	483	-	-	-	-	-	-	-	-	-	-	-	-	-	-	-	-	-	-	-	-	-	-	-	-	-	-	-	546	233.25	1614.84	1614.84	669	301.493	1784.68	1784.68	reads1+reads2	-0.144277	-0.144277
isogroup00207	isotig01416	537	-	-	-	-	-	-	-	-	-	-	-	-	-	-	-	-	-	-	-	-	-	-	-	-	-	-	-	351	272	1693.75	1693.75	720	550.917	2933.21	2933.21	reads1+reads2	-0.792258	-0.792258
isogroup00208	isotig01421	212	AT3G12490.1	unique_fbh	-	AT3G12490	Arabidopsis thaliana	cystatin B	53	75	4e-10	L16624.1	Ambrosia	cystatin proteinase inhibitor mRNA, complete cds	163	97.55	9e-82	-	-	-	-	-	-	XP_002303955	Populus trichocarpa	predicted protein	53	73	1e-09	392	210.167	3314.99	3314.99	136	86	1159.83	1159.83	reads1+reads2	1.51509	1.51509
isogroup00209	isotig01422	1782	AT3G58970.1	bbh	AT3G58970.1	AT3G58970	Arabidopsis thaliana	magnesium transporter 6	391	74	e-137	-	-	-	-	-	-	-	-	-	-	-	-	XP_002265195	Vitis vinifera	PREDICTED: hypothetical protein	383	80	e-157	158	123.25	231.278	231.278	279	233.917	375.305	375.305	reads1+reads2	-0.698437	-0.698437
isogroup00210	isotig01426	594	AT5G40370.1	bbh	AT5G40370.1	AT5G40370	Arabidopsis thaliana	Glutaredoxin family protein	107	84	1e-40	-	-	-	-	-	-	XP_002982315.1	Selaginella moellendorffii	hypothetical protein SELMODRAFT_421799 (Bet v 1-like-domain)	77	50	8e-08	XP_002276266	Vitis vinifera	PREDICTED: hypothetical protein	107	86	2e-42	113	37.7833	212.701	212.701	87	27.8	133.81	133.81	reads1+reads2	0.668634	0.668634
isogroup00211	isotig01431	433	-	-	-	-	-	-	-	-	-	-	-	-	-	-	-	-	-	-	-	-	-	-	-	-	-	-	-	48	11.2333	86.7512	86.7512	31	8.45	55.7956	55.7956	reads1+reads2	0.636732	0.636732
isogroup00212	isotig01444	945	AT4G32830.1	bbh	AT4G32830.1	AT4G32830	Arabidopsis thaliana	ataurora1	272	93	e-143	-	-	-	-	-	-	AAN05083.1	Salsola kali	major antigen-like protein (Sal k 2)	228	43	6e-13	XP_002275382	Vitis vinifera	PREDICTED: hypothetical protein	275	93	e-145	52	12.9841	45.9447	45.9447	51	13.6389	41.2647	41.2647	reads1+reads2	0.15499	0.15499
isogroup00213	isotig01450	736	AT4G05320.4	bbh	AT4G05320.4	AT4G05320	Arabidopsis thaliana	polyubiquitin 10	187	97	e-101	-	-	-	-	-	-	-	-	-	-	-	-	XP_002282119	Vitis vinifera	PREDICTED: similar to polyubiquitin	187	97	e-100	72	30.25	137.437	137.437	106	39.7083	154.254	154.254	reads1+reads2	-0.166537	-0.166537
isogroup00214	isotig01458	1450	AT2G36460.1	bbh	AT2G36460.1	AT2G36460	Arabidopsis thaliana	Aldolase superfamily protein	339	91	e-171	-	-	-	-	-	-	-	-	-	-	-	-	XP_002528593	Ricinus communis	fructose-bisphosphate aldolase, putative	339	92	e-174	191	97.3333	224.465	224.465	201	101.333	199.809	199.809	reads1+reads2	0.167866	0.167866
isogroup00215	isotig01461	779	-	-	-	AT4G00720	Arabidopsis thaliana	shaggy-like protein kinase 32	196	69	3e-51	-	-	-	-	-	-	-	-	-	-	-	-	XP_002272112	Vitis vinifera	PREDICTED: hypothetical protein isoform 1	197	74	1e-59	143	76.5833	328.739	328.739	167	74.0333	271.72	271.72	reads1+reads2	0.274825	0.274825
isogroup00216	isotig01470	571	-	-	-	AT2G19330	Arabidopsis thaliana	plant intracellular ras group-related LRR 6	112	76	3e-33	-	-	-	-	-	-	-	-	-	-	-	-	XP_002266645	Vitis vinifera	PREDICTED: hypothetical protein	108	83	3e-37	91	14.0244	82.1305	82.1305	34	4.5	22.5324	22.5324	reads1+reads2	1.86592	1.86592
isogroup00217	isotig01477	813	AT1G25240.1	bbh	AT1G25240.1	AT1G25240	Arabidopsis thaliana	ENTH/VHS/GAT family protein	223	61	2e-44	-	-	-	-	-	-	-	-	-	-	-	-	XP_002311553	Populus trichocarpa	predicted protein	222	61	6e-52	1739	525.181	2160.09	2160.09	1039	335.408	1179.54	1179.54	reads1+reads2	0.872868	0.872868
isogroup00218	isotig01489	842	-	-	-	-	-	-	-	-	-	-	-	-	-	-	-	-	-	-	-	-	-	-	-	-	-	-	-	53	18.6667	74.1326	74.1326	80	26.1389	88.7577	88.7577	reads1+reads2	-0.259764	-0.259764
isogroup00219	isotig01498	723	-	-	-	AT1G25240	Arabidopsis thaliana	ENTH/VHS/GAT family protein	123	73	2e-29	-	-	-	-	-	-	-	-	-	-	-	-	XP_002311553	Populus trichocarpa	predicted protein	151	69	3e-37	500	198.261	916.968	916.968	822	271.787	1074.79	1074.79	reads1+reads2	-0.229107	-0.229107
isogroup00220	isotig01509	554	AT1G18210.1	bbh	AT1G18210.1	AT1G18210	Arabidopsis thaliana	Calcium-binding EF-hand family protein	153	67	1e-35	AY894659.1	Ambrosia	Amb a 10; calcium-binding protein mRNA, complete cds	482	98.76	-	AAX77686.1	Ambrosia artemisiifolia	calcium-binding protein (Amb a 10)	159	100	3e-89	XP_002282075	Vitis vinifera	PREDICTED: hypothetical protein	150	74	2e-40	61	18.881	113.964	113.964	77	22.8214	117.778	117.778	reads1+reads2	-0.0474881	-0.0474881
isogroup00221	isotig01513	839	-	-	-	AT3G48460	Arabidopsis thaliana	GDSL-like Lipase/Acylhydrolase superfamily protein	133	56	3e-17	-	-	-	-	-	-	BAG93621.1	Oryza sativa Japonica Group	unnamed protein product (homology to Hev b 13)	116	53	1e-13	XP_002267715	Vitis vinifera	PREDICTED: hypothetical protein	164	64	6e-31	91	24.7917	98.8095	98.8095	49	16.5	56.2281	56.2281	reads1+reads2	0.813358	0.813358
isogroup00222	isotig01526	244	-	-	-	-	-	-	-	-	-	-	-	-	-	-	-	-	-	-	-	-	-	-	-	-	-	-	-	13	2.0286	27.8007	27.8007	11	2.6	30.4659	30.4659	reads1+reads2	-0.132074	-0.132074
isogroup00223	isotig01530	336	-	-	-	-	-	-	-	-	-	-	-	-	-	-	-	-	-	-	-	-	-	-	-	-	-	-	-	10	2.375	23.6363	23.6363	7	1.3333	11.3457	11.3457	reads1+reads2	1.05886	1.05886
isogroup00224	isotig01536	675	-	-	-	-	-	-	-	-	-	-	-	-	-	-	-	-	-	-	-	-	-	-	-	-	-	-	-	67	37.1071	183.827	183.827	78	67.2857	285.003	285.003	reads1+reads2	-0.632633	-0.632633
isogroup00225	isotig01548	1007	AT2G17030.1	bbh	AT2G17030.1	AT2G17030	Arabidopsis thaliana	F-box family protein with a domain of unknown function (DUF295)	267	60	6e-57	-	-	-	-	-	-	-	-	-	-	-	-	XP_002313690	Populus trichocarpa	f-box family protein	273	66	5e-65	69	23.1667	76.9288	76.9288	102	47	133.444	133.444	reads1+reads2	-0.79464	-0.79464
isogroup00226	isotig01549	1286	AT1G67400.1	bbh	AT1G67400.1	AT1G67400	Arabidopsis thaliana	ELMO/CED-12 family protein	227	85	8e-97	-	-	-	-	-	-	-	-	-	-	-	-	XP_002514926	Ricinus communis	ELMO domain-containing protein, putative	228	89	e-103	50	22	57.2053	57.2053	48	18.75	41.6861	41.6861	reads1+reads2	0.456582	0.456582
isogroup00227	isotig01554	1031	-	-	-	AT1G21280	Arabidopsis thaliana	CONTAINS InterPro DOMAIN/s: Retrotransposon gag protein (InterPro:IPR005162); Has 707 Blast hits to 705 proteins in 25 species: Archae - 0; Bacteria - 0; Metazoa - 4; Fungi - 0; Plants - 703; Viruses - 0; Other Eukaryotes - 0 (source: NCBI BLink).	194	43	9e-08	-	-	-	-	-	-	-	-	-	-	-	-	XP_002271316	Vitis vinifera	PREDICTED: hypothetical protein	216	56	4e-38	222	64.5333	209.305	209.305	57	13.5	37.4374	37.4374	reads1+reads2	2.48306	2.48306
isogroup00228	isotig01564	823	ATMG00990.1	bbh	ATMG00990.1	ATMG00990	Arabidopsis thaliana	NADH dehydrogenase 3	119	81	5e-48	-	-	-	-	-	-	-	-	-	-	-	-	YP_002000566	Oryza sativa Japonica Group	NADH dehydrogenase subunit 3	130	84	9e-55	45	9.8	39.8181	39.8181	28	8.8	30.5713	30.5713	reads1+reads2	0.381246	0.381246
isogroup00229	isotig01567	447	AT1G04670.1	unique_fbh	-	AT1G04670	Arabidopsis thaliana	unknown protein; Has 40 Blast hits to 40 proteins in 14 species: Archae - 2; Bacteria - 5; Metazoa - 1; Fungi - 2; Plants - 30; Viruses - 0; Other Eukaryotes - 0 (source: NCBI BLink).	96	52	9e-08	-	-	-	-	-	-	-	-	-	-	-	-	XP_002303811	Populus trichocarpa	predicted protein	76	59	3e-06	11	7.8	58.3501	58.3501	25	25	159.906	159.906	reads1+reads2	-1.45441	-1.45441
isogroup00230	isotig01570	812	AT5G25280.2	bbh	AT5G25280.2	AT5G25280	Arabidopsis thaliana	serine-rich protein-related	168	61	5e-30	-	-	-	-	-	-	-	-	-	-	-	-	XP_002285428	Vitis vinifera	PREDICTED: hypothetical protein	216	56	3e-39	41	18.3333	75.4988	75.4988	104	53.1667	187.204	187.204	reads1+reads2	-1.31008	-1.31008
isogroup00231	isotig01574	919	-	-	-	-	-	-	-	-	-	-	-	-	-	-	-	-	-	-	-	-	-	XP_002529611	Ricinus communis	conserved hypothetical protein	134	50	5e-08	540	355.083	1292.02	1292.02	646	413.833	1287.48	1287.48	reads1+reads2	0.00507737	0.00507737
isogroup00232	isotig01576	1583	AT5G67480.1	bbh	AT5G67480.1	AT5G67480	Arabidopsis thaliana	BTB and TAZ domain protein 4	325	76	e-119	-	-	-	-	-	-	-	-	-	-	-	-	XP_002284407	Vitis vinifera	PREDICTED: hypothetical protein	326	78	e-129	198	132.5	279.892	279.892	439	322	581.575	581.575	reads1+reads2	-1.0551	-1.0551
isogroup00233	isotig01579	826	AT5G56340.1	bbh	AT5G56340.1	AT5G56340	Arabidopsis thaliana	RING/U-box superfamily protein	155	63	7e-35	-	-	-	-	-	-	-	-	-	-	-	-	XP_002303979	Populus trichocarpa	predicted protein	151	66	2e-39	28	21.4167	86.7015	86.7015	87	75.9861	263.018	263.018	reads1+reads2	-1.60103	-1.60103
isogroup00234	isotig01583	1310	AT5G49920.1	bbh	AT5G49920.1	AT5G49920	Arabidopsis thaliana	Octicosapeptide/Phox/Bem1p family protein	164	80	1e-48	-	-	-	-	-	-	-	-	-	-	-	-	XP_002263275	Vitis vinifera	PREDICTED: hypothetical protein	217	67	5e-51	131	27.9397	71.3189	71.3189	153	34.4627	75.2158	75.2158	reads1+reads2	-0.0767513	-0.0767513
isogroup00235	isotig01593	649	-	-	-	-	-	-	-	-	-	-	-	-	-	-	-	-	-	-	-	-	-	-	-	-	-	-	-	11	2.6667	13.7397	13.7397	12	3.3333	14.6847	14.6847	reads1+reads2	-0.0959633	-0.0959633
isogroup00236	isotig01603	478	-	-	-	-	-	-	-	-	-	-	-	-	-	-	-	-	-	-	-	-	-	-	-	-	-	-	-	49	22.1667	155.07	155.07	58	16.4524	98.4084	98.4084	reads1+reads2	0.656064	0.656064
isogroup00237	isotig01611	367	-	-	-	-	-	-	-	-	-	-	-	-	-	-	-	-	-	-	-	-	-	-	-	-	-	-	-	51	27.619	251.65	251.65	23	9.6429	75.1226	75.1226	reads1+reads2	1.7441	1.7441
isogroup00238	isotig01617	798	AT1G63830.2	bbh	AT1G63830.2	AT1G63830	Arabidopsis thaliana	PLAC8 family protein	132	71	7e-40	-	-	-	-	-	-	-	-	-	-	-	-	NP_001167720	Zea mays	hypothetical protein LOC100381408	99	88	5e-41	66	23.1667	97.0768	97.0768	43	17	60.9084	60.9084	reads1+reads2	0.672485	0.672485
isogroup00239	isotig01623	1496	-	-	-	AT1G14420	Arabidopsis thaliana	Pectate lyase family protein	388	62	2e-98	M80561.1	Ambrosia	Amb a 1.5; allergen (aII) mRNA, complete cds; Amb a 1.0501	1394	99.43	-	AAA32671.1	Ambrosia artemisiifolia	allergen (Amb a 1.0501)	397	99	-	XP_002311599	Populus trichocarpa	predicted protein	375	66	e-103	134	57.5	128.526	128.526	136	53.25	101.77	101.77	reads1+reads2	0.336751	0.336751
isogroup00240	isotig01627	968	-	-	-	AT5G14610	Arabidopsis thaliana	DEAD box RNA helicase family protein	127	85	1e-51	-	-	-	-	-	-	-	-	-	-	-	-	XP_002324002	Populus trichocarpa	predicted protein	230	61	7e-60	30	10.25	35.4082	35.4082	31	10.1667	30.0285	30.0285	reads1+reads2	0.237751	0.237751
isogroup00241	isotig01633	625	AT5G66780.1	bbh	AT5G66780.1	AT5G66780	Arabidopsis thaliana	unknown protein; Has 1807 Blast hits to 1807 proteins in 277 species: Archae - 0; Bacteria - 0; Metazoa - 736; Fungi - 347; Plants - 385; Viruses - 0; Other Eukaryotes - 339 (source: NCBI BLink).	72	70	6e-15	-	-	-	-	-	-	-	-	-	-	-	-	XP_002521599	Ricinus communis	conserved hypothetical protein	125	59	1e-17	56	35.6667	190.826	190.826	61	38.6667	176.884	176.884	reads1+reads2	0.109456	0.109456
isogroup00242	isotig01639	733	-	-	-	AT4G27960	Arabidopsis thaliana	ubiquitin conjugating enzyme 9	148	99	4e-83	-	-	-	-	-	-	-	-	-	-	-	-	XP_002331848	Populus trichocarpa	predicted protein	148	100	9e-84	70	26.15	119.295	119.295	67	24.35	94.9787	94.9787	reads1+reads2	0.328859	0.328859
isogroup00243	isotig01643	2268	AT4G30210.2	bbh	AT4G30210.2	AT4G30210	Arabidopsis thaliana	P450 reductase 2	700	77	-	-	-	-	-	-	-	-	-	-	-	-	-	XP_002270732	Vitis vinifera	PREDICTED: hypothetical protein	698	81	-	144	45.7333	67.4287	67.4287	274	87.4667	110.263	110.263	reads1+reads2	-0.709517	-0.709517
isogroup00244	isotig01648	1935	AT1G64110.3	bbh	AT1G64110.3	AT1G64110	Arabidopsis thaliana	P-loop containing nucleoside triphosphate hydrolases superfamily protein	538	77	-	-	-	-	-	-	-	-	-	-	-	-	-	XP_002276951	Vitis vinifera	PREDICTED: hypothetical protein isoform 1	540	80	-	107	54.25	93.7505	93.7505	218	120.25	177.679	177.679	reads1+reads2	-0.922372	-0.922372
isogroup00245	isotig01653	702	-	-	-	-	-	-	-	-	-	-	-	-	-	-	-	-	-	-	-	-	-	XP_002264953	Vitis vinifera	PREDICTED: hypothetical protein	115	50	7e-08	4	0.9333	4.4458	0.1	24	5.9333	24.1653	24.1653	reads2	-7.91679	-7.91679
isogroup00246	isotig01658	936	AT1G03250.1	bbh	AT1G03250.1	AT1G03250	Arabidopsis thaliana	unknown protein; Has 89 Blast hits to 89 proteins in 31 species: Archae - 0; Bacteria - 0; Metazoa - 31; Fungi - 0; Plants - 48; Viruses - 0; Other Eukaryotes - 10 (source: NCBI BLink).	159	67	1e-41	-	-	-	-	-	-	-	-	-	-	-	-	XP_002520768	Ricinus communis	phenazine biosynthesis protein, putative	162	69	5e-44	121	45.3333	161.956	161.956	177	61.6667	188.367	188.367	reads1+reads2	-0.217949	-0.217949
isogroup00247	isotig01661	584	-	-	-	-	-	-	-	-	-	-	-	-	-	-	-	-	-	-	-	-	-	-	-	-	-	-	-	13	6.85	39.2222	39.2222	8	3.45	16.8903	16.8903	reads1+reads2	1.21548	1.21548
isogroup00248	isotig01666	839	AT5G08139.1	bbh	AT5G08139.1	AT5G08139	Arabidopsis thaliana	RING/U-box superfamily protein	140	62	1e-30	-	-	-	-	-	-	-	-	-	-	-	-	XP_002273441	Vitis vinifera	PREDICTED: hypothetical protein	198	62	1e-41	132	72.5833	289.288	289.288	152	107.083	364.914	364.914	reads1+reads2	-0.335054	-0.335054
isogroup00249	isotig01670	433	-	-	-	-	-	-	-	-	-	-	-	-	-	-	-	-	-	-	-	-	-	-	-	-	-	-	-	78	21.25	164.107	164.107	61	22.4	147.908	147.908	reads1+reads2	0.149934	0.149934
isogroup00250	isotig01677	902	-	-	-	-	-	-	-	-	-	-	-	-	-	-	-	-	-	-	-	-	-	-	-	-	-	-	-	36	12.5	46.3402	46.3402	40	11	34.8672	34.8672	reads1+reads2	0.410394	0.410394
isogroup00251	isotig01680	972	AT3G28630.1	bbh	AT3G28630.1	AT3G28630	Arabidopsis thaliana	Protein of unknown function (DUF569)	166	62	2e-27	-	-	-	-	-	-	-	-	-	-	-	-	XP_002517450	Ricinus communis	conserved hypothetical protein	157	64	4e-27	88	61.8333	212.721	212.721	82	35.9167	105.648	105.648	reads1+reads2	1.0097	1.0097
isogroup00252	isotig01685	716	-	-	-	-	-	-	-	-	-	-	-	-	-	-	-	-	-	-	-	-	-	-	-	-	-	-	-	16	15.3333	71.6108	71.6108	31	25.3333	101.16	101.16	reads1+reads2	-0.498396	-0.498396
isogroup00253	isotig01687	1490	AT3G07890.1	bbh	AT3G07890.1	AT3G07890	Arabidopsis thaliana	Ypt/Rab-GAP domain of gyp1p superfamily protein	375	84	e-170	-	-	-	-	-	-	-	-	-	-	-	-	XP_002532289	Ricinus communis	conserved hypothetical protein	375	86	e-172	175	149.05	334.503	334.503	274	255.067	489.439	489.439	reads1+reads2	-0.549109	-0.549109
isogroup00254	isotig01691	677	-	-	-	-	-	-	-	-	-	-	-	-	-	-	-	-	-	-	-	-	-	-	-	-	-	-	-	16	13.5	66.6807	66.6807	11	8.5	35.8973	35.8973	reads1+reads2	0.893394	0.893394
isogroup00255	isotig01695	474	-	-	-	-	-	-	-	-	-	-	-	-	-	-	-	-	-	-	-	-	-	-	-	-	-	-	-	7	6.3333	44.6795	44.6795	5	4.3333	26.1382	26.1382	reads1+reads2	0.773453	0.773453
isogroup00256	isotig01697	506	AT2G22590.1	unique_fbh	-	AT2G22590	Arabidopsis thaliana	UDP-Glycosyltransferase superfamily protein	131	74	1e-37	-	-	-	-	-	-	-	-	-	-	-	-	XP_002532392	Ricinus communis	UDP-glucosyltransferase, putative	135	76	7e-44	31	21.5	142.083	142.083	44	30.5	172.338	172.338	reads1+reads2	-0.278503	-0.278503
isogroup00257	isotig01699	2022	AT2G31500.1	bbh	AT2G31500.1	AT2G31500	Arabidopsis thaliana	calcium-dependent protein kinase 24	538	77	-	-	-	-	-	-	-	XP_003530955.1	Glycine max	PREDICTED: calcium-binding allergen Ole e 8-like	136	50	9e-12	XP_002264388	Vitis vinifera	PREDICTED: hypothetical protein	489	85	-	149	63.5	105.014	105.014	246	99.1667	140.222	140.222	reads1+reads2	-0.417129	-0.417129
isogroup00258	isotig01708	775	-	-	-	-	-	-	-	-	-	-	-	-	-	-	-	-	-	-	-	-	-	-	-	-	-	-	-	10	3.4167	14.742	14.742	11	4	14.7567	14.7567	reads1+reads2	-0.00143787	-0.00143787
isogroup00259	isotig01711	746	-	-	-	-	-	-	-	-	-	-	-	-	-	-	-	-	-	-	-	-	-	-	-	-	-	-	-	15	5.2917	23.7197	23.7197	2	0.75	2.8744	0.1	reads1	7.88994	7.88994
isogroup00260	isotig01717	687	AT4G27960.1	bbh	AT4G27960.1	AT4G27960	Arabidopsis thaliana	ubiquitin conjugating enzyme 9	148	99	4e-83	-	-	-	-	-	-	-	-	-	-	-	-	XP_002331848	Populus trichocarpa	predicted protein	148	100	9e-84	39	12.9	62.7896	62.7896	84	23.1	96.1361	96.1361	reads1+reads2	-0.614553	-0.614553
isogroup00261	isotig01723	627	-	-	-	-	-	-	-	-	-	-	-	-	-	-	-	-	-	-	-	-	-	-	-	-	-	-	-	62	19.6667	104.886	104.886	45	13.1667	60.0398	60.0398	reads1+reads2	0.804832	0.804832
isogroup00262	isotig01729	450	-	-	-	-	-	-	-	-	-	-	-	-	-	-	-	-	-	-	-	-	-	-	-	-	-	-	-	74	49.5	367.83	367.83	50	32.5	206.491	206.491	reads1+reads2	0.832958	0.832958
isogroup00263	isotig01733	992	AT5G51030.1	bbh	AT5G51030.1	AT5G51030	Arabidopsis thaliana	NAD(P)-binding Rossmann-fold superfamily protein	292	81	e-117	-	-	-	-	-	-	-	-	-	-	-	-	XP_002277858	Vitis vinifera	PREDICTED: hypothetical protein	292	82	e-123	19	4.2	14.1577	14.1577	27	6.6	19.0223	19.0223	reads1+reads2	-0.426105	-0.426105
isogroup00264	isotig01736	935	AT3G02600.3	unique_fbh	-	AT3G02600	Arabidopsis thaliana	lipid phosphate phosphatase 3	76	73	2e-24	-	-	-	-	-	-	-	-	-	-	-	-	XP_002524880	Ricinus communis	phosphatidic acid phosphatase, putative	68	79	2e-22	928	630.969	2256.58	2256.58	1380	1059.1	3238.59	3238.59	reads1+reads2	-0.521229	-0.521229
isogroup00265	isotig01740	671	-	-	-	AT2G37620	Arabidopsis thaliana	actin 1	213	100	e-124	-	-	-	-	-	-	-	-	-	-	-	-	NP_001159156	Zea mays	hypothetical protein LOC100304239	213	99	e-124	205	118.4	590.043	590.043	46	11.1833	47.6519	47.6519	reads1+reads2	3.63022	3.63022
isogroup00266	isotig01746	401	-	-	-	-	-	-	-	-	-	-	-	-	-	-	-	-	-	-	-	-	-	-	-	-	-	-	-	29	12.1667	101.457	101.457	15	6.25	44.5622	44.5622	reads1+reads2	1.18698	1.18698
isogroup00267	isotig01749	1379	AT3G06260.1	bbh	AT3G06260.1	AT3G06260	Arabidopsis thaliana	galacturonosyltransferase-like 4	301	80	e-128	-	-	-	-	-	-	-	-	-	-	-	-	XP_002271296	Vitis vinifera	PREDICTED: hypothetical protein	302	80	e-129	116	67.3333	163.275	163.275	166	108.417	224.783	224.783	reads1+reads2	-0.461224	-0.461224
isogroup00268	isotig01754	1051	-	-	-	-	-	-	-	-	-	-	-	-	-	-	-	-	-	-	-	-	-	-	-	-	-	-	-	11	7.8333	24.9229	24.9229	34	32.1667	87.5053	87.5053	reads1+reads2	-1.8119	-1.8119
isogroup00269	isotig01757	766	-	-	-	-	-	-	-	-	-	-	-	-	-	-	-	-	-	-	-	-	-	-	-	-	-	-	-	28	8.5833	37.4698	37.4698	60	18.7	69.7982	69.7982	reads1+reads2	-0.897462	-0.897462
isogroup00270	isotig01761	843	AT5G39570.1	bbh	AT5G39570.1	AT5G39570	Arabidopsis thaliana	FUNCTIONS IN: molecular_function unknown; INVOLVED IN: biological_process unknown; LOCATED IN: cytosol, nucleus; EXPRESSED IN: 25 plant structures; EXPRESSED DURING: 14 growth stages; BEST Arabidopsis thaliana protein match is: glycine-rich protein (TAIR:AT3G29075.1); Has 30201 Blast hits to 17322 proteins in 780 species: Archae - 12; Bacteria - 1396; Metazoa - 17338; Fungi - 3422; Plants - 5037;…	41	63	9e-06	-	-	-	-	-	-	-	-	-	-	-	-	XP_002530006	Ricinus communis	hypothetical protein RCOM_0537780	26	96	5e-07	14	11	43.6335	43.6335	22	16.4167	55.6786	55.6786	reads1+reads2	-0.351687	-0.351687
isogroup00271	isotig01765	945	AT5G39400.1	bbh	AT5G39400.1	AT5G39400	Arabidopsis thaliana	Calcium/lipid-binding (CaLB) phosphatase	244	63	7e-62	-	-	-	-	-	-	-	-	-	-	-	-	XP_002324090	Populus trichocarpa	predicted protein	257	64	2e-60	15	15	53.078	53.078	36	35.5	107.406	107.406	reads1+reads2	-1.01689	-1.01689
isogroup00272	isotig01769	1556	AT4G10955.2	bbh	AT4G10955.2	AT4G10955	Arabidopsis thaliana	alpha/beta-Hydrolases superfamily protein	352	70	e-112	-	-	-	-	-	-	-	-	-	-	-	-	XP_002509974	Ricinus communis	triacylglycerol lipase, putative	354	76	e-128	206	165.2	355.022	355.022	150	123	226.01	226.01	reads1+reads2	0.651525	0.651525
isogroup00273	isotig01772	595	AT4G22220.1	bbh	AT4G22220.1	AT4G22220	Arabidopsis thaliana	SufE/NifU family protein	157	86	2e-68	-	-	-	-	-	-	-	-	-	-	-	-	XP_002265909	Vitis vinifera	PREDICTED: hypothetical protein	157	85	1e-70	78	49.5833	278.659	278.659	31	7.8333	37.641	37.641	reads1+reads2	2.88813	2.88813
isogroup00274	isotig01777	578	-	-	-	-	-	-	-	-	-	-	-	-	-	-	-	-	-	-	-	-	-	-	-	-	-	-	-	25	8.75	50.6215	50.6215	32	8.25	40.8091	40.8091	reads1+reads2	0.310859	0.310859
isogroup00275	isotig01780	825	AT3G15210.1	bbh	AT3G15210.1	AT3G15210	Arabidopsis thaliana	ethylene responsive element binding factor 4	62	74	2e-20	-	-	-	-	-	-	-	-	-	-	-	-	XP_002279692	Vitis vinifera	PREDICTED: hypothetical protein	62	74	6e-19	35	20	81.0645	81.0645	50	33.75	116.964	116.964	reads1+reads2	-0.528919	-0.528919
isogroup00276	isotig01784	524	-	-	-	-	-	-	-	-	-	-	-	-	-	-	-	-	-	-	-	-	-	-	-	-	-	-	-	15	10.5	67.0059	67.0059	27	17	92.7574	92.7574	reads1+reads2	-0.469174	-0.469174
isogroup00277	isotig01788	595	-	-	-	AT5G19780	Arabidopsis thaliana	tubulin alpha-5	123	97	6e-68	-	-	-	-	-	-	-	-	-	-	-	-	XP_002989731	Selaginella moellendorffii	hypothetical protein SELMODRAFT_130285	127	97	1e-67	6	3	16.8601	16.8601	12	7	33.6366	33.6366	reads1+reads2	-0.996419	-0.996419
isogroup00278	isotig01793	487	-	-	-	-	-	-	-	-	-	-	-	-	-	-	-	-	-	-	-	-	-	-	-	-	-	-	-	2	2	13.7327	13.7327	10	8	46.9669	46.9669	reads1+reads2	-1.77403	-1.77403
isogroup00279	isotig01796	744	AT1G19310.1	bbh	AT1G19310.1	AT1G19310	Arabidopsis thaliana	RING/U-box superfamily protein	140	57	6e-30	-	-	-	-	-	-	-	-	-	-	-	-	XP_002283519	Vitis vinifera	PREDICTED: hypothetical protein isoform 2	170	58	2e-35	112	65.5	294.39	294.39	90	46.6667	179.335	179.335	reads1+reads2	0.715072	0.715072
isogroup00280	isotig01799	503	-	-	-	-	-	-	-	-	-	-	-	-	-	-	-	-	-	-	-	-	-	-	-	-	-	-	-	717	210.917	1402.16	1402.16	396	143	812.829	812.829	reads1+reads2	0.786628	0.786628
isogroup00281	isotig01803	1251	AT2G44200.1	bbh	AT2G44200.1	AT2G44200	Arabidopsis thaliana	CBF1-interacting co-repressor CIR, N-terminal;Pre-mRNA splicing factor	103	80	1e-28	-	-	-	-	-	-	-	-	-	-	-	-	XP_002525246	Ricinus communis	expressed protein, putative	107	84	4e-35	149	41.8333	111.82	111.82	91	27.3333	62.4693	62.4693	reads1+reads2	0.83996	0.83996
isogroup00282	isotig01809	972	AT5G46060.1	bbh	AT5G46060.1	AT5G46060	Arabidopsis thaliana	Protein of unknown function, DUF599	211	56	4e-31	-	-	-	-	-	-	-	-	-	-	-	-	XP_002282843	Vitis vinifera	PREDICTED: hypothetical protein	248	60	7e-53	40	15	51.6036	51.6036	64	22.25	65.4478	65.4478	reads1+reads2	-0.342873	-0.342873
isogroup00283	isotig01815	589	AT3G52360.1	bbh	AT3G52360.1	AT3G52360	Arabidopsis thaliana	unknown protein; FUNCTIONS IN: molecular_function unknown; INVOLVED IN: response to karrikin; LOCATED IN: endomembrane system; EXPRESSED IN: 23 plant structures; EXPRESSED DURING: 14 growth stages; BEST Arabidopsis thaliana protein match is: unknown protein (TAIR:AT2G35850.1); Has 34 Blast hits to 34 proteins in 10 species: Archae - 0; Bacteria - 0; Metazoa - 0; Fungi - 0; Plants - 34; Viruses - …	40	80	1e-10	-	-	-	-	-	-	-	-	-	-	-	-	XP_002524097	Ricinus communis	conserved hypothetical protein	123	53	3e-14	67	25.3333	143.824	143.824	79	26.6667	129.445	129.445	reads1+reads2	0.151968	0.151968
isogroup00284	isotig01821	845	AT5G35700.1	bbh	AT5G35700.1	AT5G35700	Arabidopsis thaliana	fimbrin-like protein 2	258	87	e-114	-	-	-	-	-	-	-	-	-	-	-	-	XP_002320507	Populus trichocarpa	predicted protein	259	88	e-115	23	8	31.6583	31.6583	22	8.5	28.7603	28.7603	reads1+reads2	0.138505	0.138505
isogroup00285	isotig01825	820	AT2G01290.1	bbh	AT2G01290.1	AT2G01290	Arabidopsis thaliana	ribose-5-phosphate isomerase 2	214	83	2e-83	-	-	-	-	-	-	-	-	-	-	-	-	XP_002299653	Populus trichocarpa	predicted protein	221	86	2e-91	37	14	57.0912	57.0912	23	7.25	25.2787	25.2787	reads1+reads2	1.17535	1.17535
isogroup00286	isotig01830	1266	AT5G54960.1	bbh	AT5G54960.1	AT5G54960	Arabidopsis thaliana	pyruvate decarboxylase-2	314	84	e-149	-	-	-	-	-	-	-	-	-	-	-	-	XP_002530500	Ricinus communis	pyruvate decarboxylase, putative	315	86	e-152	15	6.5	17.1686	17.1686	24	9	20.3254	20.3254	reads1+reads2	-0.243511	-0.243511
isogroup00287	isotig01834	818	-	-	-	-	-	-	-	-	-	-	-	-	-	-	-	-	-	-	-	-	-	-	-	-	-	-	-	16	8.75	35.7692	35.7692	11	7	24.4667	24.4667	reads1+reads2	0.547898	0.547898
isogroup00288	isotig01837	1060	-	-	-	AT5G48050	Arabidopsis thaliana	CONTAINS InterPro DOMAIN/s: Retrotransposon gag protein (InterPro:IPR005162); BEST Arabidopsis thaliana protein match is: unknown protein (TAIR:AT1G34070.1); Has 1807 Blast hits to 1807 proteins in 277 species: Archae - 0; Bacteria - 0; Metazoa - 736; Fungi - 347; Plants - 385; Viruses - 0; Other Eukaryotes - 339 (source: NCBI BLink).	64	75	4e-15	-	-	-	-	-	-	-	-	-	-	-	-	XP_002337133	Populus trichocarpa	predicted protein	82	73	2e-18	36	34.5	108.835	108.835	84	83.5	225.222	225.222	reads1+reads2	-1.04921	-1.04921
isogroup00289	isotig01841	933	AT1G64230.2	bbh	AT1G64230.2	AT1G64230	Arabidopsis thaliana	ubiquitin-conjugating enzyme 28	148	99	3e-83	-	-	-	-	-	-	-	-	-	-	-	-	XP_002299494	Populus trichocarpa	predicted protein	148	100	2e-83	46	26.75	95.8731	95.8731	55	28.5	87.3362	87.3362	reads1+reads2	0.134546	0.134546
isogroup00290	isotig01845	1002	AT5G47180.2	bbh	AT5G47180.2	AT5G47180	Arabidopsis thaliana	Plant VAMP (vesicle-associated membrane protein) family protein	215	73	1e-67	-	-	-	-	-	-	-	-	-	-	-	-	XP_002531789	Ricinus communis	vesicle-associated membrane protein, putative	200	70	1e-59	91	38.5	128.484	128.484	57	25.25	72.0485	72.0485	reads1+reads2	0.834544	0.834544
isogroup00291	isotig01849	701	-	-	-	AT3G24230	Arabidopsis thaliana	Pectate lyase family protein	140	60	6e-36	M62961.1	Ambrosia	Amb a 1.3 (antigen E) mRNA, complete cds	654	99.69	-	CBW30988.1	Ambrosia artemisiifolia	putative pectate lyase precursor Amb a 1.3 (Amb a 1.0304)	140	100	2e-81	XP_002520133	Ricinus communis	Pectate lyase precursor, putative	140	62	1e-35	910	553.75	2641.5	2641.5	823	593	2418.62	2418.62	reads1+reads2	0.127172	0.127172
isogroup00292	isotig01854	477	AT1G64850.1	bbh	AT1G64850.1	AT1G64850	Arabidopsis thaliana	Calcium-binding EF hand family protein	136	84	9e-54	-	-	-	-	-	-	-	-	-	-	-	-	XP_002524001	Ricinus communis	calcium ion binding protein, putative	136	86	4e-55	4	1.75	12.268	12.268	1	0.5	2.997	0.1	reads1	6.93876	6.93876
isogroup00293	isotig01857	1053	-	-	-	-	-	-	-	-	-	-	-	-	-	-	-	-	-	-	-	-	-	-	-	-	-	-	-	92	51.3333	163.014	163.014	219	68.1726	185.103	185.103	reads1+reads2	-0.183327	-0.183327
isogroup00294	isotig01859	650	AT4G00560.1	bbh	AT4G00560.1	AT4G00560	Arabidopsis thaliana	NAD(P)-binding Rossmann-fold superfamily protein	188	69	3e-54	-	-	-	-	-	-	-	-	-	-	-	-	XP_002511817	Ricinus communis	dtdp-4-dehydrorhamnose dehydrogenase, putative	185	75	2e-58	125	89.1667	458.716	458.716	142	95.1667	418.603	418.603	reads1+reads2	0.132018	0.132018
isogroup00295	isotig01862	499	-	-	-	-	-	-	-	-	-	-	-	-	-	-	-	-	-	-	-	-	-	-	-	-	-	-	-	14	11	73.7135	73.7135	15	15	85.9452	85.9452	reads1+reads2	-0.221488	-0.221488
isogroup00296	isotig01866	506	-	-	-	-	-	-	-	-	-	-	-	-	-	-	-	-	-	-	-	-	-	-	-	-	-	-	-	835	677	4473.97	4473.97	744	605.75	3422.74	3422.74	reads1+reads2	0.386403	0.386403
isogroup00297	isotig01869	850	-	-	-	AT2G26490	Arabidopsis thaliana	Transducin/WD40 repeat-like superfamily protein	137	70	2e-38	-	-	-	-	-	-	-	-	-	-	-	-	XP_002268809	Vitis vinifera	PREDICTED: hypothetical protein	130	73	3e-38	96	96	377.665	377.665	168	168	565.095	565.095	reads1+reads2	-0.581385	-0.581385
isogroup00298	isotig01870	2580	-	-	-	-	-	-	-	-	-	-	-	-	-	-	-	-	-	-	-	-	-	-	-	-	-	-	-	143	103.75	134.469	134.469	166	117.5	130.212	130.212	reads1+reads2	0.04642	0.04642
isogroup00299	isotig01873	1230	-	-	-	-	-	-	-	-	-	-	-	-	-	-	-	-	-	-	-	-	-	-	-	-	-	-	-	0	0	0.1	0.1	94	40.6667	94.5289	94.5289	reads2	-9.88461	-9.88461
isogroup00300	isotig01877	1329	AT5G39420.1	unique_fbh	-	AT5G39420	Arabidopsis thaliana	CDC2C	239	61	8e-51	-	-	-	-	-	-	-	-	-	-	-	-	XP_002530023	Ricinus communis	ATP binding protein, putative	240	60	3e-56	25	18.1667	45.7093	45.7093	32	17.8333	38.3653	38.3653	reads1+reads2	0.252686	0.252686
isogroup00301	isotig01879	941	AT4G32150.1	bbh	AT4G32150.1	AT4G32150	Arabidopsis thaliana	vesicle-associated membrane protein 711	219	80	2e-85	-	-	-	-	-	-	-	-	-	-	-	-	XP_002285207	Vitis vinifera	PREDICTED: hypothetical protein	219	81	9e-92	6	3	10.6607	10.6607	48	30.8333	93.6833	93.6833	reads1+reads2	-3.13549	-3.13549
isogroup00302	isotig01882	939	-	-	-	-	-	-	-	-	-	-	-	-	-	-	-	-	-	-	-	-	-	XP_002280852	Vitis vinifera	PREDICTED: hypothetical protein	119	52	4e-12	85	68.3333	243.345	243.345	143	120.167	365.889	365.889	reads1+reads2	-0.588406	-0.588406
isogroup00303	isotig01886	687	-	-	-	-	-	-	-	-	-	-	-	-	-	-	-	-	-	-	-	-	-	-	-	-	-	-	-	1	1	4.8674	0.1	15	15	62.426	62.426	reads2	-9.286	-9.286
isogroup00304	isotig01889	637	-	-	-	AT1G04500	Arabidopsis thaliana	CCT motif family protein	43	74	2e-06	-	-	-	-	-	-	-	-	-	-	-	-	XP_002528360	Ricinus communis	conserved hypothetical protein	57	71	9e-11	49	18.6667	97.9901	97.9901	18	7.3333	32.9149	32.9149	reads1+reads2	1.5739	1.5739
isogroup00305	isotig01891	839	AT4G12610.2	bbh	AT4G12610.2	AT4G12610	Arabidopsis thaliana	transcription activators;DNA binding;RNA polymerase II transcription factors;catalytics;transcription initiation factors	51	98	6e-24	-	-	-	-	-	-	-	-	-	-	-	-	XP_002519387	Ricinus communis	tfiif-alpha, putative	260	76	e-103	68	26.25	104.622	104.622	68	25	85.194	85.194	reads1+reads2	0.29636	0.29636
isogroup00306	isotig01894	858	AT3G09320.1	bbh	AT3G09320.1	AT3G09320	Arabidopsis thaliana	DHHC-type zinc finger family protein	163	70	4e-48	-	-	-	-	-	-	-	-	-	-	-	-	XP_002531563	Ricinus communis	zinc finger protein, putative	163	73	1e-55	69	36.5	142.253	142.253	131	75.75	252.422	252.422	reads1+reads2	-0.82738	-0.82738
isogroup00307	isotig01898	346	-	-	-	-	-	-	-	-	-	-	-	-	-	-	-	-	-	-	-	-	-	-	-	-	-	-	-	0	0	0.1	0.1	5	4.3333	35.8078	35.8078	reads2	-8.48413	-8.48413
isogroup00308	isotig01899	460	-	-	-	-	-	-	-	-	-	-	-	-	-	-	-	-	-	-	-	-	-	-	-	-	-	-	-	77	59	428.893	428.893	65	49	304.558	304.558	reads1+reads2	0.493903	0.493903
isogroup00309	isotig01904	250	-	-	-	-	-	-	-	-	-	-	-	-	-	-	-	-	-	-	-	-	-	-	-	-	-	-	-	2	0.6667	8.9171	8.9171	39	17	194.42	194.42	reads1+reads2	-4.44646	-4.44646
isogroup00310	isotig01907	653	-	-	-	-	-	-	-	-	-	-	-	-	-	-	-	-	-	-	-	-	-	-	-	-	-	-	-	4	1.5	7.6813	7.6813	26	10.0833	44.1491	44.1491	reads1+reads2	-2.52296	-2.52296
isogroup00311	isotig01910	695	AT1G26355.1	unique_fbh	-	AT1G26355	Arabidopsis thaliana	SPIRAL1-like1	36	75	2e-06	-	-	-	-	-	-	-	-	-	-	-	-	-	-	-	-	-	-	6	3	14.4341	14.4341	37	18	74.0489	74.0489	reads1+reads2	-2.359	-2.359
isogroup00312	isotig01914	733	AT2G26490.1	bbh	AT2G26490.1	AT2G26490	Arabidopsis thaliana	Transducin/WD40 repeat-like superfamily protein	225	81	2e-84	-	-	-	-	-	-	-	-	-	-	-	-	XP_002510317	Ricinus communis	F-box and wd40 domain protein, putative	225	81	7e-85	15	8	36.4956	36.4956	21	12.5	48.757	48.757	reads1+reads2	-0.417887	-0.417887
isogroup00313	isotig01917	564	AT1G70780.1	bbh	AT1G70780.1	AT1G70780	Arabidopsis thaliana	unknown protein; FUNCTIONS IN: molecular_function unknown; INVOLVED IN: biological_process unknown; LOCATED IN: mitochondrion; EXPRESSED IN: sperm cell, male gametophyte, pollen tube; EXPRESSED DURING: L mature pollen stage, M germinated pollen stage; BEST Arabidopsis thaliana protein match is: unknown protein (TAIR:AT1G23150.1); Has 143 Blast hits to 143 proteins in 17 species: Archae - 0; Bacte…	142	73	3e-44	-	-	-	-	-	-	-	-	-	-	-	-	XP_002527797	Ricinus communis	conserved hypothetical protein	141	77	2e-48	2	2	11.8578	11.8578	11	5.75	29.1487	29.1487	reads1+reads2	-1.2976	-1.2976
isogroup00314	isotig01921	616	-	-	-	-	-	-	-	-	-	-	-	-	-	-	-	-	-	-	-	-	-	-	-	-	-	-	-	0	0	0.1	0.1	6	3	13.9242	13.9242	reads2	-7.12145	-7.12145
isogroup00315	isotig01928	399	-	-	-	AT5G64130	Arabidopsis thaliana	cAMP-regulated phosphoprotein 19-related protein	75	89	1e-29	-	-	-	-	-	-	-	-	-	-	-	-	XP_002270339	Vitis vinifera	PREDICTED: hypothetical protein	74	90	6e-30	7	2.5	20.9518	20.9518	5	1.25	8.9571	8.9571	reads1+reads2	1.22597	1.22597
isogroup00316	isotig01930	464	-	-	-	-	-	-	-	-	-	-	-	-	-	-	-	-	-	-	-	-	-	-	-	-	-	-	-	13	9	64.8603	64.8603	1	0.5	3.0809	0.1	reads1	9.34119	9.34119
isogroup00318	isotig01937	444	AT4G16450.1	bbh	AT4G16450.1	AT4G16450	Arabidopsis thaliana	unknown protein; FUNCTIONS IN: molecular_function unknown; INVOLVED IN: photorespiration; LOCATED IN: mitochondrion, mitochondrial membrane, mitochondrial respiratory chain complex I, respiratory chain complex I, membrane; EXPRESSED IN: 25 plant structures; EXPRESSED DURING: 15 growth stages; Has 30201 Blast hits to 17322 proteins in 780 species: Archae - 12; Bacteria - 1396; Metazoa - 17338; Fun…	100	94	1e-46	-	-	-	-	-	-	-	-	-	-	-	-	XP_002308803	Populus trichocarpa	predicted protein	100	95	4e-48	22	13.6667	102.928	102.928	19	13.1667	84.786	84.786	reads1+reads2	0.27974	0.27974
isogroup00319	isotig01944	363	-	-	-	-	-	-	-	-	-	-	-	-	-	-	-	-	-	-	-	-	-	-	-	-	-	-	-	41	21.8	200.819	200.819	20	17.7	139.411	139.411	reads1+reads2	0.526549	0.526549
isogroup00320	isotig01945	387	AT2G32300.1	bbh	AT2G32300.1	AT2G32300	Arabidopsis thaliana	uclacyanin 1	100	52	5e-12	-	-	-	-	-	-	-	-	-	-	-	-	XP_002460378	Sorghum bicolor	hypothetical protein SORBIDRAFT_02g027260	106	55	1e-16	12840	10446	90259.7	90259.7	18536	15187.8	112205	112205	reads1+reads2	-0.313988	-0.313988
isogroup00321	isotig01949	754	AT3G18460.1	bbh	AT3G18460.1	AT3G18460	Arabidopsis thaliana	PLAC8 family protein	135	51	7e-17	-	-	-	-	-	-	-	-	-	-	-	-	XP_002335188	Populus trichocarpa	predicted protein	144	52	8e-21	99	60.8	269.642	269.642	135	77.225	292.831	292.831	reads1+reads2	-0.119027	-0.119027
isogroup00322	isotig01951	513	-	-	-	-	-	-	-	-	-	-	-	-	-	-	-	-	-	-	-	-	-	-	-	-	-	-	-	472	471.5	3073.4	3073.4	81	81	451.439	451.439	reads1+reads2	2.76723	2.76723
isogroup00323	isotig01952	1879	AT1G08510.1	bbh	AT1G08510.1	AT1G08510	Arabidopsis thaliana	fatty acyl-ACP thioesterases B	231	74	4e-74	-	-	-	-	-	-	-	-	-	-	-	-	XP_002324962	Populus trichocarpa	predicted protein	227	72	9e-80	50	30.5	54.2785	54.2785	52	24.6667	37.5331	37.5331	reads1+reads2	0.532217	0.532217
isogroup00324	isotig01955	1258	AT5G53750.1	bbh	AT5G53750.1	AT5G53750	Arabidopsis thaliana	CBS domain-containing protein	161	65	4e-34	-	-	-	-	-	-	-	-	-	-	-	-	XP_002317509	Populus trichocarpa	predicted protein	165	69	1e-39	94	59.6667	158.601	158.601	82	55.5	126.137	126.137	reads1+reads2	0.330407	0.330407
isogroup00325	isotig01958	1381	AT1G21410.1	bbh	AT1G21410.1	AT1G21410	Arabidopsis thaliana	F-box/RNI-like superfamily protein	348	84	e-140	-	-	-	-	-	-	-	-	-	-	-	-	XP_002268441	Vitis vinifera	PREDICTED: hypothetical protein	345	88	e-158	107	60.1667	145.686	145.686	96	58.5	121.114	121.114	reads1+reads2	0.266497	0.266497
isogroup00326	isotig01961	1044	-	-	-	AT2G46020	Arabidopsis thaliana	transcription regulatory protein SNF2, putative	156	42	6e-09	-	-	-	-	-	-	-	-	-	-	-	-	XP_002276245	Vitis vinifera	PREDICTED: hypothetical protein	188	54	3e-26	131	97.3667	311.863	311.863	154	115	314.94	314.94	reads1+reads2	-0.0141641	-0.0141641
isogroup00327	isotig01964	994	-	-	-	-	-	-	-	-	-	-	-	-	-	-	-	-	-	-	-	-	-	-	-	-	-	-	-	89	42.7	143.647	143.647	43	18.3333	52.7334	52.7334	reads1+reads2	1.44574	1.44574
isogroup00328	isotig01967	752	AT2G02760.1	bbh	AT2G02760.1	AT2G02760	Arabidopsis thaliana	ubiquiting-conjugating enzyme 2	130	97	4e-71	-	-	-	-	-	-	-	-	-	-	-	-	NP_001149710	Zea mays	LOC100283337	130	98	8e-71	67	62.1667	276.436	276.436	60	57.3333	217.982	217.982	reads1+reads2	0.342737	0.342737
isogroup00329	isotig01970	742	-	-	-	AT3G11330	Arabidopsis thaliana	plant intracellular ras group-related LRR 9	119	47	1e-06	-	-	-	-	-	-	-	-	-	-	-	-	XP_002511324	Ricinus communis	leucine-rich repeat-containing protein, putative	106	47	1e-06	41	14.5833	65.7215	65.7215	108	42.4167	163.442	163.442	reads1+reads2	-1.31434	-1.31434
isogroup00330	isotig01975	625	-	-	-	-	-	-	-	-	-	-	-	-	-	-	-	-	-	-	-	-	-	-	-	-	-	-	-	9	3.6667	19.6176	19.6176	12	7.3333	33.5469	33.5469	reads1+reads2	-0.774031	-0.774031
isogroup00331	isotig01976	730	-	-	-	AT2G27030	Arabidopsis thaliana	calmodulin 5	149	100	6e-82	-	-	-	-	-	-	XP_003637661.1	Medicago truncatula	Calcium-binding pollen allergen	146	65	2e-31	XP_002330977	Populus trichocarpa	predicted protein	149	100	2e-81	76	30.6667	140.475	140.475	50	18.1667	71.1514	71.1514	reads1+reads2	0.981347	0.981347
isogroup00332	isotig01979	905	AT3G54100.1	bbh	AT3G54100.1	AT3G54100	Arabidopsis thaliana	O-fucosyltransferase family protein	203	84	1e-86	-	-	-	-	-	-	-	-	-	-	-	-	XP_002277149	Vitis vinifera	PREDICTED: hypothetical protein	203	83	2e-86	12	10	36.9493	36.9493	7	5	15.7962	15.7962	reads1+reads2	1.22597	1.22597
isogroup00333	isotig01982	625	-	-	-	AT1G54290	Arabidopsis thaliana	Translation initiation factor SUI1 family protein	114	88	4e-50	-	-	-	-	-	-	-	-	-	-	-	-	NP_001150984	Zea mays	GOS2 homolog	115	89	6e-49	148	121.75	651.394	651.394	144	117.5	537.513	537.513	reads1+reads2	0.277231	0.277231
isogroup00334	isotig01985	785	-	-	-	-	-	-	-	-	-	-	-	-	-	-	-	-	-	-	-	-	-	XP_002266862	Vitis vinifera	PREDICTED: hypothetical protein	112	43	8e-09	26	15.1667	64.6064	64.6064	4	2.5	9.1055	9.1055	reads1+reads2	2.82687	2.82687
isogroup00335	isotig01988	627	AT4G15470.1	bbh	AT4G15470.1	AT4G15470	Arabidopsis thaliana	Bax inhibitor-1 family protein	164	82	2e-61	-	-	-	-	-	-	-	-	-	-	-	-	XP_002279368	Vitis vinifera	PREDICTED: hypothetical protein	166	91	4e-65	19	11.1667	59.554	59.554	36	14.3333	65.3598	65.3598	reads1+reads2	-0.134205	-0.134205
isogroup00336	isotig01991	655	AT2G20900.3	bbh	AT2G20900.3	AT2G20900	Arabidopsis thaliana	diacylglycerol kinase 5	190	76	2e-66	-	-	-	-	-	-	-	-	-	-	-	-	XP_002447175	Sorghum bicolor	hypothetical protein SORBIDRAFT_06g029820	193	77	4e-64	14	6	30.6312	30.6312	17	9.1667	40.013	40.013	reads1+reads2	-0.385467	-0.385467
isogroup00337	isotig01994	573	-	-	-	-	-	-	-	-	-	-	-	-	-	-	-	-	-	-	-	-	-	-	-	-	-	-	-	21	17	99.2085	99.2085	57	53.6667	267.782	267.782	reads1+reads2	-1.43252	-1.43252
isogroup00338	isotig01997	1630	-	-	-	-	-	-	-	-	-	-	-	-	-	-	-	-	-	-	-	-	-	XP_002323886	Populus trichocarpa	predicted protein	88	60	1e-07	566	549.75	1127.8	1127.8	1006	980.75	1720.29	1720.29	reads1+reads2	-0.60914	-0.60914
isogroup00339	isotig01998	637	AT4G37680.1	bbh	AT4G37680.1	AT4G37680	Arabidopsis thaliana	heptahelical protein 4	142	77	2e-49	-	-	-	-	-	-	-	-	-	-	-	-	XP_002525289	Ricinus communis	conserved hypothetical protein	147	82	1e-56	8	4.6667	24.4975	24.4975	15	9.8333	44.1359	44.1359	reads1+reads2	-0.849318	-0.849318
isogroup00340	isotig02002	519	-	-	-	-	-	-	-	-	-	-	-	-	-	-	-	-	-	-	-	-	-	-	-	-	-	-	-	284	232.333	1496.92	1496.92	307	249.667	1375.39	1375.39	reads1+reads2	0.122163	0.122163
isogroup00341	isotig02004	471	-	-	-	-	-	-	-	-	-	-	-	-	-	-	-	-	-	-	-	-	-	-	-	-	-	-	-	10	4.3333	30.7649	30.7649	26	15.5	94.0897	94.0897	reads1+reads2	-1.61275	-1.61275
isogroup00342	isotig02009	450	-	-	-	-	-	-	-	-	-	-	-	-	-	-	-	-	-	-	-	-	-	-	-	-	-	-	-	6	6	44.5855	44.5855	8	8	50.8286	50.8286	reads1+reads2	-0.189066	-0.189066
isogroup00343	isotig02010	656	-	-	-	-	-	-	-	-	-	-	-	-	-	-	-	-	-	-	-	-	-	-	-	-	-	-	-	22	11.5	58.6204	58.6204	56	31	135.111	135.111	reads1+reads2	-1.20467	-1.20467
isogroup00344	isotig02012	445	-	-	-	-	-	-	-	-	-	-	-	-	-	-	-	-	-	-	-	-	-	-	-	-	-	-	-	2	1.3333	10.0192	10.0192	6	4.6667	29.9832	29.9832	reads1+reads2	-1.58139	-1.58139
isogroup00345	isotig02016	544	-	-	-	-	-	-	-	-	-	-	-	-	-	-	-	-	-	-	-	-	-	XP_002279325	Vitis vinifera	PREDICTED: hypothetical protein	114	64	9e-14	10	10	61.469	61.469	7	7	36.79	36.79	reads1+reads2	0.740545	0.740545
isogroup00346	isotig02017	448	-	-	-	AT3G20530	Arabidopsis thaliana	Protein kinase superfamily protein	118	78	2e-44	-	-	-	-	-	-	NP_001172960.1	Oryza sativa Japonica Group	Os02g0472700 allergen V5 with PR-1-like domain	99	70	9e-25	XP_002304924	Populus trichocarpa	predicted protein	118	78	4e-44	3	2.3333	17.4162	17.4162	3	1.6667	10.6366	10.6366	reads1+reads2	0.711393	0.711393
isogroup00347	isotig02020	361	-	-	-	-	-	-	-	-	-	-	-	-	-	-	-	-	-	-	-	-	-	-	-	-	-	-	-	2	2	18.5258	18.5258	1	0.5	3.96	0.1	reads1	7.53339	7.53339
isogroup00348	isotig02023	479	AT4G01200.1	bbh	AT4G01200.1	AT4G01200	Arabidopsis thaliana	Calcium-dependent lipid-binding (CaLB domain) family protein	94	76	3e-28	-	-	-	-	-	-	-	-	-	-	-	-	XP_002301388	Populus trichocarpa	predicted protein	94	75	1e-27	12	8.5	59.3387	59.3387	53	32.5	193.99	193.99	reads1+reads2	-1.70894	-1.70894
isogroup00349	isotig02025	337	-	-	-	-	-	-	-	-	-	-	-	-	-	-	-	-	-	-	-	-	-	-	-	-	-	-	-	2	2	19.8452	19.8452	2	1.5	12.726	12.726	reads1+reads2	0.641011	0.641011
isogroup00350	isotig02028	419	AT2G21190.1	unique_fbh	-	AT2G21190	Arabidopsis thaliana	ER lumen protein retaining receptor family protein	100	74	2e-34	-	-	-	-	-	-	-	-	-	-	-	-	XP_002510533	Ricinus communis	ER lumen protein retaining receptor, putative	107	73	8e-36	6	3	23.9421	23.9421	7	4.5	30.7064	30.7064	reads1+reads2	-0.35899	-0.35899
isogroup00351	isotig02030	261	-	-	-	-	-	-	-	-	-	-	-	-	-	-	-	-	-	-	-	-	-	-	-	-	-	-	-	5	4.5	57.6536	57.6536	14	12.5	136.931	136.931	reads1+reads2	-1.24796	-1.24796
isogroup00352	isotig02033	315	-	-	-	-	-	-	-	-	-	-	-	-	-	-	-	-	-	-	-	-	-	-	-	-	-	-	-	12	10	106.156	106.156	13	12	108.918	108.918	reads1+reads2	-0.0370645	-0.0370645
isogroup00353	isotig02035	463	AT4G27880.1	unique_fbh	-	AT4G27880	Arabidopsis thaliana	Protein with RING/U-box and TRAF-like domains	80	57	1e-09	-	-	-	-	-	-	-	-	-	-	-	-	XP_002318423	Populus trichocarpa	predicted protein	82	62	2e-13	993	993	7171.71	7171.71	1669	1669	10306.4	10306.4	reads1+reads2	-0.523149	-0.523149
isogroup00354	isotig02036	450	-	-	-	-	-	-	-	-	-	-	-	-	-	-	-	-	-	-	-	-	-	-	-	-	-	-	-	43	38.5	286.09	286.09	34	32	203.315	203.315	reads1+reads2	0.492756	0.492756
isogroup00356	isotig02040	1649	AT1G11390.1	bbh	AT1G11390.1	AT1G11390	Arabidopsis thaliana	Protein kinase superfamily protein	182	94	4e-90	-	-	-	-	-	-	-	-	-	-	-	-	XP_002524699	Ricinus communis	ATATH13, putative	184	94	2e-91	47	23.8333	48.3302	48.3302	75	38	65.8861	65.8861	reads1+reads2	-0.447049	-0.447049
isogroup00357	isotig02042	1054	AT3G25160.1	bbh	AT3G25160.1	AT3G25160	Arabidopsis thaliana	ER lumen protein retaining receptor family protein	271	73	3e-79	-	-	-	-	-	-	-	-	-	-	-	-	XP_002270894	Vitis vinifera	PREDICTED: hypothetical protein	268	79	5e-85	41	15.1667	48.1176	48.1176	31	13.3333	36.1684	36.1684	reads1+reads2	0.411835	0.411835
isogroup00358	isotig02045	1506	AT2G26460.1	bbh	AT2G26460.1	AT2G26460	Arabidopsis thaliana	RED family protein	374	58	2e-87	-	-	-	-	-	-	-	-	-	-	-	-	XP_002274600	Vitis vinifera	PREDICTED: hypothetical protein isoform 2	357	65	e-105	78	49.5	109.909	109.909	167	100	189.848	189.848	reads1+reads2	-0.78853	-0.78853
isogroup00359	isotig02047	1240	-	-	-	AT1G80280	Arabidopsis thaliana	alpha/beta-Hydrolases superfamily protein	254	78	5e-96	-	-	-	-	-	-	-	-	-	-	-	-	XP_002285259	Vitis vinifera	PREDICTED: hypothetical protein	254	82	e-105	35	19.5	52.5857	52.5857	31	17.5	40.3504	40.3504	reads1+reads2	0.382088	0.382088
isogroup00360	isotig02049	845	-	-	-	AT1G50010	Arabidopsis thaliana	tubulin alpha-2 chain	165	99	1e-95	-	-	-	-	-	-	-	-	-	-	-	-	XP_002980460	Selaginella moellendorffii	hypothetical protein SELMODRAFT_233518	165	100	4e-96	10	3.3333	13.191	13.191	10	4	13.5343	13.5343	reads1+reads2	-0.0370663	-0.0370663
isogroup00361	isotig02052	1191	-	-	-	-	-	-	-	-	-	-	-	-	-	-	-	-	-	-	-	-	-	-	-	-	-	-	-	64	48.6667	136.639	136.639	64	44.3333	106.427	106.427	reads1+reads2	0.360512	0.360512
isogroup00362	isotig02055	1237	-	-	-	-	-	-	-	-	-	-	-	-	-	-	-	-	-	-	-	-	-	XP_002306463	Populus trichocarpa	predicted protein	86	58	4e-07	74	53.5	144.624	144.624	120	84	194.151	194.151	reads1+reads2	-0.424881	-0.424881
isogroup00363	isotig02057	1060	-	-	-	-	-	-	-	-	-	-	-	-	-	-	-	-	-	-	-	-	-	-	-	-	-	-	-	45	22.5	70.9792	70.9792	76	39.5	106.542	106.542	reads1+reads2	-0.585959	-0.585959
isogroup00364	isotig02059	766	-	-	-	-	-	-	-	-	-	-	-	-	-	-	-	-	-	-	-	-	-	-	-	-	-	-	-	0	0	0.1	0.1	26	22.5	83.9817	83.9817	reads2	-9.71393	-9.71393
isogroup00365	isotig02062	656	-	-	-	AT3G09320	Arabidopsis thaliana	DHHC-type zinc finger family protein	74	72	1e-16	-	-	-	-	-	-	-	-	-	-	-	-	XP_002309068	Populus trichocarpa	predicted protein	74	81	2e-21	81	41.6667	212.393	212.393	123	86.25	375.912	375.912	reads1+reads2	-0.823662	-0.823662
isogroup00366	isotig02065	726	-	-	-	AT2G22475	Arabidopsis thaliana	GRAM domain family protein	88	86	2e-35	-	-	-	-	-	-	-	-	-	-	-	-	XP_002285708	Vitis vinifera	PREDICTED: GEM-like 1	88	89	7e-36	145	51.9167	239.125	239.125	167	55.3333	217.912	217.912	reads1+reads2	0.134019	0.134019
isogroup00367	isotig02068	664	-	-	-	-	-	-	-	-	-	-	-	-	-	-	-	-	-	-	-	-	-	-	-	-	-	-	-	134	46.3333	233.335	233.335	117	39.6667	170.8	170.8	reads1+reads2	0.450093	0.450093
isogroup00368	isotig02072	567	-	-	-	-	-	-	-	-	-	-	-	-	-	-	-	-	-	-	-	-	-	-	-	-	-	-	-	9	5.6667	33.4195	33.4195	9	4.3333	21.8509	21.8509	reads1+reads2	0.612997	0.612997
isogroup00369	isotig02074	957	AT2G36310.1	bbh	AT2G36310.1	AT2G36310	Arabidopsis thaliana	uridine-ribohydrolase 1	119	85	2e-51	-	-	-	-	-	-	-	-	-	-	-	-	NP_001105259	Zea mays	hypothetical protein LOC542168	119	88	3e-51	9	5	17.4708	17.4708	19	11.5	34.3571	34.3571	reads1+reads2	-0.975663	-0.975663
isogroup00370	isotig02076	835	AT1G79010.1	bbh	AT1G79010.1	AT1G79010	Arabidopsis thaliana	Alpha-helical ferredoxin	228	85	e-102	-	-	-	-	-	-	-	-	-	-	-	-	XP_002509486	Ricinus communis	NADH-ubiquinone oxidoreductase 1, chain, putative	228	87	e-104	2	2	8.0094	8.0094	3	2.3333	7.9895	7.9895	reads1+reads2	0.00358895	0.00358895
isogroup00371	isotig02079	749	-	-	-	-	-	-	-	-	-	-	-	-	-	-	-	-	-	-	-	-	-	-	-	-	-	-	-	29	13	58.0385	58.0385	24	11.5	43.8982	43.8982	reads1+reads2	0.402848	0.402848
isogroup00372	isotig02082	680	-	-	-	-	-	-	-	-	-	-	-	-	-	-	-	-	-	-	-	-	-	-	-	-	-	-	-	5	5	24.5876	24.5876	19	19	79.8869	79.8869	reads1+reads2	-1.70003	-1.70003
isogroup00373	isotig02085	1120	AT1G29670.1	bbh	AT1G29670.1	AT1G29670	Arabidopsis thaliana	GDSL-like Lipase/Acylhydrolase superfamily protein	287	63	5e-68	-	-	-	-	-	-	BAG92478.1	Oryza sativa Japonica Group	unnamed protein product (homology to Hev b 13)	291	39	5e-14	XP_002522290	Ricinus communis	zinc finger protein, putative	287	65	3e-73	84	74.5	222.43	222.43	119	100	255.278	255.278	reads1+reads2	-0.198718	-0.198718
isogroup00374	isotig02087	646	AT2G36320.1	bbh	AT2G36320.1	AT2G36320	Arabidopsis thaliana	A20/AN1-like zinc finger family protein	165	53	5e-28	-	-	-	-	-	-	-	-	-	-	-	-	XP_002282913	Vitis vinifera	PREDICTED: hypothetical protein isoform 1	164	58	6e-33	184	166.833	863.585	863.585	564	487.817	2159.01	2159.01	reads1+reads2	-1.32196	-1.32196
isogroup00375	isotig02090	560	AT1G11890.1	bbh	AT1G11890.1	AT1G11890	Arabidopsis thaliana	Synaptobrevin family protein	69	95	7e-32	-	-	-	-	-	-	-	-	-	-	-	-	XP_002269715	Vitis vinifera	PREDICTED: hypothetical protein	69	98	1e-32	7	2.3333	13.933	13.933	4	3.3333	17.0185	17.0185	reads1+reads2	-0.288598	-0.288598
isogroup00376	isotig02095	425	-	-	-	-	-	-	-	-	-	-	-	-	-	-	-	-	-	-	-	-	-	-	-	-	-	-	-	34	11.3333	89.171	89.171	81	28.3333	190.607	190.607	reads1+reads2	-1.09596	-1.09596
isogroup00377	isotig02096	577	-	-	-	-	-	-	-	-	-	-	-	-	-	-	-	-	-	-	-	-	-	-	-	-	-	-	-	3	1	5.7953	0.1	8	4	19.8205	19.8205	reads2	-7.63085	-7.63085
isogroup00378	isotig02100	509	-	-	-	AT1G47240	Arabidopsis thaliana	NRAMP metal ion transporter 2	150	93	1e-71	-	-	-	-	-	-	-	-	-	-	-	-	XP_002285122	Vitis vinifera	PREDICTED: hypothetical protein	150	94	4e-72	7	6.5	42.7022	42.7022	13	8.5	47.7455	47.7455	reads1+reads2	-0.161054	-0.161054
isogroup00379	isotig02102	1082	AT1G10430.1	bbh	AT1G10430.1	AT1G10430	Arabidopsis thaliana	protein phosphatase 2A-2	291	96	e-161	-	-	-	-	-	-	-	-	-	-	-	-	XP_002311784	Populus trichocarpa	predicted protein	292	94	e-161	37	29.5	91.1695	91.1695	29	21	55.4911	55.4911	reads1+reads2	0.716295	0.716295
isogroup00380	isotig02104	659	-	-	-	-	-	-	-	-	-	-	-	-	-	-	-	-	-	-	-	-	-	-	-	-	-	-	-	21	12.3333	62.5821	62.5821	5	2.3333	10.1233	10.1233	reads1+reads2	2.62807	2.62807
isogroup00381	isotig02107	520	-	-	-	-	-	-	-	-	-	-	-	-	-	-	-	-	-	-	-	-	-	-	-	-	-	-	-	4	4	25.7224	25.7224	4	3.3333	18.3276	18.3276	reads1+reads2	0.489007	0.489007
isogroup00382	isotig02112	426	AT1G74830.1	bbh	AT1G74830.1	AT1G74830	Arabidopsis thaliana	Protein of unknown function, DUF593	136	75	2e-44	-	-	-	-	-	-	-	-	-	-	-	-	XP_002318621	Populus trichocarpa	predicted protein	144	73	2e-43	55	21.8333	171.382	171.382	54	24.6667	165.551	165.551	reads1+reads2	0.049939	0.049939
isogroup00383	isotig02113	584	-	-	-	-	-	-	-	-	-	-	-	-	-	-	-	-	-	-	-	-	-	-	-	-	-	-	-	13	7.6667	43.8984	43.8984	5	3	14.6872	14.6872	reads1+reads2	1.57961	1.57961
isogroup00384	isotig02118	414	-	-	-	AT4G34110	Arabidopsis thaliana	poly(A) binding protein 2	126	91	2e-58	-	-	-	-	-	-	-	-	-	-	-	-	XP_002518733	Ricinus communis	polyadenylate-binding protein, putative	126	92	3e-58	6	2.6667	21.5389	21.5389	2	0.6667	4.604	0.1	reads1	7.7508	7.7508
isogroup00385	isotig02119	565	-	-	-	-	-	-	-	-	-	-	-	-	-	-	-	-	-	-	-	-	-	-	-	-	-	-	-	16	5.75	34.031	34.031	11	7.5833	38.3745	38.3745	reads1+reads2	-0.173298	-0.173298
isogroup00386	isotig02122	695	-	-	-	-	-	-	-	-	-	-	-	-	-	-	-	-	-	-	-	-	-	-	-	-	-	-	-	6	4.8333	23.255	23.255	8	7.5	30.8537	30.8537	reads1+reads2	-0.407903	-0.407903
isogroup00387	isotig02125	422	-	-	-	AT1G55530	Arabidopsis thaliana	RING/U-box superfamily protein	129	57	5e-23	-	-	-	-	-	-	-	-	-	-	-	-	NP_001147077	Zea mays	RING finger protein 126	129	58	1e-20	378	127.25	1008.32	1008.32	626	218.667	1481.5	1481.5	reads1+reads2	-0.555098	-0.555098
isogroup00388	isotig02128	465	-	-	-	-	-	-	-	-	-	-	-	-	-	-	-	-	-	-	-	-	-	-	-	-	-	-	-	2	1.3333	9.5883	9.5883	1	1	6.1486	0.1	reads1	6.5832	6.5832
isogroup00389	isotig02131	666	-	-	-	-	-	-	-	-	-	-	-	-	-	-	-	-	-	-	-	-	-	XP_002267563	Vitis vinifera	PREDICTED: hypothetical protein	93	65	2e-12	13	7.5	37.6567	37.6567	4	2.5	10.7324	10.7324	reads1+reads2	1.81093	1.81093
isogroup00390	isotig02133	692	AT1G12640.1	bbh	AT1G12640.1	AT1G12640	Arabidopsis thaliana	MBOAT (membrane bound O-acyl transferase) family protein	90	73	3e-22	-	-	-	-	-	-	-	-	-	-	-	-	XP_002304469	Populus trichocarpa	predicted protein	92	77	9e-26	14	10	48.3224	48.3224	20	13	53.7116	53.7116	reads1+reads2	-0.152542	-0.152542
isogroup00391	isotig02135	753	-	-	-	-	-	-	-	-	-	-	-	-	-	-	-	-	-	-	-	-	-	-	-	-	-	-	-	88	81	359.704	359.704	139	125	474.62	474.62	reads1+reads2	-0.399965	-0.399965
isogroup00392	isotig02137	526	-	-	-	-	-	-	-	-	-	-	-	-	-	-	-	-	-	-	-	-	-	-	-	-	-	-	-	5	3.5	22.2504	22.2504	12	6	32.6134	32.6134	reads1+reads2	-0.551634	-0.551634
isogroup00393	isotig02139	415	-	-	-	-	-	-	-	-	-	-	-	-	-	-	-	-	-	-	-	-	-	-	-	-	-	-	-	86	28.6667	230.985	230.985	160	54	372.029	372.029	reads1+reads2	-0.687616	-0.687616
isogroup00394	isotig02142	509	AT2G07727.1	bbh	AT2G07727.1	AT2G07727	Arabidopsis thaliana	Di-haem cytochrome, transmembrane;Cytochrome b/b6, C-terminal	133	90	1e-63	-	-	-	-	-	-	-	-	-	-	-	-	YP_003587256	Citrullus lanatus	apocytochrome b	132	92	2e-65	6	4.6667	30.658	30.658	4	4	22.4685	22.4685	reads1+reads2	0.44836	0.44836
isogroup00395	isotig02145	499	-	-	-	-	-	-	-	-	-	-	-	-	-	-	-	-	-	-	-	-	-	-	-	-	-	-	-	29	17.5	117.271	117.271	43	26	148.972	148.972	reads1+reads2	-0.345187	-0.345187
isogroup00396	isotig02147	273	-	-	-	-	-	-	-	-	-	-	-	-	-	-	-	-	-	-	-	-	-	-	-	-	-	-	-	8	4	48.995	48.995	6	4	41.8917	41.8917	reads1+reads2	0.22597	0.22597
isogroup00397	isotig02150	560	AT5G56170.1	bbh	AT5G56170.1	AT5G56170	Arabidopsis thaliana	LORELEI-LIKE-GPI-ANCHORED PROTEIN 1	89	61	1e-17	-	-	-	-	-	-	-	-	-	-	-	-	XP_002299077	Populus trichocarpa	predicted protein	99	63	3e-20	3640	3143.5	18770.7	18770.7	4288	3727.5	19031	19031	reads1+reads2	-0.0198669	-0.0198669
isogroup00398	isotig02151	1463	-	-	-	-	-	-	-	-	-	-	-	-	-	-	-	-	-	-	-	-	-	-	-	-	-	-	-	40	23	52.57	52.57	25	13	25.4056	25.4056	reads1+reads2	1.04909	1.04909
isogroup00399	isotig02153	1438	-	-	-	AT4G23160	Arabidopsis thaliana	cysteine-rich RLK (RECEPTOR-like protein kinase) 8	95	66	5e-23	-	-	-	-	-	-	-	-	-	-	-	-	XP_002265569	Vitis vinifera	PREDICTED: hypothetical protein	117	66	9e-33	51	25.8333	60.0726	60.0726	58	31.5	62.6301	62.6301	reads1+reads2	-0.0601491	-0.0601491
isogroup00400	isotig02155	1335	AT5G25880.1	bbh	AT5G25880.1	AT5G25880	Arabidopsis thaliana	NADP-malic enzyme 3	388	83	e-171	-	-	-	-	-	-	-	-	-	-	-	-	XP_002514230	Ricinus communis	malic enzyme, putative	388	86	e-180	67	47.5	118.978	118.978	44	29	62.108	62.108	reads1+reads2	0.937845	0.937845
isogroup00401	isotig02157	1229	AT3G46450.1	bbh	AT3G46450.1	AT3G46450	Arabidopsis thaliana	SEC14 cytosolic factor family protein / phosphoglyceride transfer family protein	282	64	4e-69	-	-	-	-	-	-	-	-	-	-	-	-	XP_002281203	Vitis vinifera	PREDICTED: hypothetical protein	246	67	9e-70	45	28	76.1835	76.1835	23	13.5	31.406	31.406	reads1+reads2	1.27844	1.27844
isogroup00402	isotig02159	1220	-	-	-	AT5G47820	Arabidopsis thaliana	P-loop containing nucleoside triphosphate hydrolases superfamily protein	234	53	6e-30	-	-	-	-	-	-	-	-	-	-	-	-	XP_002510177	Ricinus communis	Kinesin heavy chain, putative	231	54	2e-31	20	10.5	28.7796	28.7796	60	31.5	73.8213	73.8213	reads1+reads2	-1.35899	-1.35899
isogroup00403	isotig02162	1053	-	-	-	AT3G29180	Arabidopsis thaliana	Protein of unknown function (DUF1336)	136	62	1e-33	-	-	-	-	-	-	-	-	-	-	-	-	XP_002323879	Populus trichocarpa	predicted protein	200	59	6e-38	48	28	88.9169	88.9169	38	21.3333	57.9244	57.9244	reads1+reads2	0.618286	0.618286
isogroup00404	isotig02164	1024	AT4G28940.1	bbh	AT4G28940.1	AT4G28940	Arabidopsis thaliana	Phosphorylase superfamily protein	291	73	2e-98	-	-	-	-	-	-	-	-	-	-	-	-	XP_002283985	Vitis vinifera	PREDICTED: hypothetical protein	294	79	e-115	27	16.75	54.6978	54.6978	32	22.5	62.8223	62.8223	reads1+reads2	-0.199794	-0.199794
isogroup00405	isotig02165	994	AT3G47440.1	bbh	AT3G47440.1	AT3G47440	Arabidopsis thaliana	tonoplast intrinsic protein 5;1	252	68	6e-73	-	-	-	-	-	-	-	-	-	-	-	-	XP_002510961	Ricinus communis	tonoplast intrinsic protein, putative	251	77	5e-90	15	14	47.0973	47.0973	6	4	11.5055	11.5055	reads1+reads2	2.03332	2.03332
isogroup00406	isotig02167	950	-	-	-	-	-	-	-	-	-	-	-	-	-	-	-	-	-	-	-	-	-	-	-	-	-	-	-	21	12.3333	43.4122	43.4122	25	17.3333	52.1662	52.1662	reads1+reads2	-0.265015	-0.265015
isogroup00407	isotig02169	934	-	-	-	-	-	-	-	-	-	-	-	-	-	-	-	-	-	-	-	-	-	NP_001061315	Oryza sativa Japonica Group	Os08g0236200	129	68	4e-31	8	6.5	23.2713	23.2713	91	76.5	234.178	234.178	reads1+reads2	-3.33098	-3.33098
isogroup00408	isotig02171	885	AT5G42560.1	bbh	AT5G42560.1	AT5G42560	Arabidopsis thaliana	Abscisic acid-responsive (TB2/DP1, HVA22) family protein	156	72	7e-49	-	-	-	-	-	-	-	-	-	-	-	-	XP_002276474	Vitis vinifera	PREDICTED: hypothetical protein	156	73	2e-51	49	31	117.131	117.131	90	58.5	188.992	188.992	reads1+reads2	-0.690198	-0.690198
isogroup00409	isotig02173	828	-	-	-	AT4G28940	Arabidopsis thaliana	Phosphorylase superfamily protein	99	69	3e-20	-	-	-	-	-	-	-	-	-	-	-	-	XP_002283985	Vitis vinifera	PREDICTED: hypothetical protein	104	73	5e-26	27	14.25	57.5492	57.5492	53	29.5	101.865	101.865	reads1+reads2	-0.823784	-0.823784
isogroup00410	isotig02175	791	AT5G35690.1	bbh	AT5G35690.1	AT5G35690	Arabidopsis thaliana	CONTAINS InterPro DOMAIN/s: WLM (InterPro:IPR013536), PUB domain (InterPro:IPR018997), PUG domain (InterPro:IPR006567); BEST Arabidopsis thaliana protein match is: zinc ion binding (TAIR:AT1G55915.1); Has 30201 Blast hits to 17322 proteins in 780 species: Archae - 12; Bacteria - 1396; Metazoa - 17338; Fungi - 3422; Plants - 5037; Viruses - 0; Other Eukaryotes - 2996 (source: NCBI BLink).	138	74	5e-40	-	-	-	-	-	-	-	-	-	-	-	-	XP_002271945	Vitis vinifera	PREDICTED: hypothetical protein	146	77	7e-50	12	11.5	48.6157	48.6157	18	15	54.2183	54.2183	reads1+reads2	-0.157358	-0.157358
isogroup00411	isotig02178	772	AT3G02555.1	bbh	AT3G02555.1	AT3G02555	Arabidopsis thaliana	unknown protein; BEST Arabidopsis thaliana protein match is: unknown protein (TAIR:AT5G16110.1); Has 130 Blast hits to 130 proteins in 18 species: Archae - 0; Bacteria - 0; Metazoa - 0; Fungi - 0; Plants - 130; Viruses - 0; Other Eukaryotes - 0 (source: NCBI BLink).	128	46	2e-08	-	-	-	-	-	-	-	-	-	-	-	-	XP_002521225	Ricinus communis	conserved hypothetical protein	143	45	5e-11	98	58.5	253.392	253.392	96	59.5	220.359	220.359	reads1+reads2	0.201516	0.201516
isogroup00412	isotig02179	735	-	-	-	-	-	-	-	-	-	-	-	-	-	-	-	-	-	-	-	-	-	-	-	-	-	-	-	29	17	77.3422	77.3422	31	16.5	64.1841	64.1841	reads1+reads2	0.26904	0.26904
isogroup00413	isotig02181	710	-	-	-	-	-	-	-	-	-	-	-	-	-	-	-	-	-	-	-	-	-	-	-	-	-	-	-	7	4.5	21.1938	21.1938	16	10	40.2692	40.2692	reads1+reads2	-0.926035	-0.926035
isogroup00414	isotig02183	705	-	-	-	-	-	-	-	-	-	-	-	-	-	-	-	-	-	-	-	-	-	-	-	-	-	-	-	29	15	71.147	71.147	22	14.5	58.8044	58.8044	reads1+reads2	0.274879	0.274879
isogroup00415	isotig02185	634	-	-	-	-	-	-	-	-	-	-	-	-	-	-	-	-	-	-	-	-	-	-	-	-	-	-	-	45	33.8333	178.447	178.447	31	20.8333	93.9508	93.9508	reads1+reads2	0.925522	0.925522
isogroup00416	isotig02187	592	-	-	-	-	-	-	-	-	-	-	-	-	-	-	-	-	-	-	-	-	-	-	-	-	-	-	-	27	19	107.322	107.322	34	21.5	103.836	103.836	reads1+reads2	0.0476324	0.0476324
isogroup00417	isotig02189	617	-	-	-	-	-	-	-	-	-	-	-	-	-	-	-	-	-	-	-	-	-	-	-	-	-	-	-	6	5.5	29.808	29.808	30	23	106.579	106.579	reads1+reads2	-1.83816	-1.83816
isogroup00418	isotig02192	475	-	-	-	AT5G51970	Arabidopsis thaliana	GroES-like zinc-binding alcohol dehydrogenase family protein	64	89	2e-25	-	-	-	-	-	-	-	-	-	-	-	-	XP_002318842	Populus trichocarpa	predicted protein	65	93	1e-27	5	5	35.1991	35.1991	2	1.3333	8.0256	8.0256	reads1+reads2	2.13286	2.13286
isogroup00419	isotig02193	538	-	-	-	AT1G47240	Arabidopsis thaliana	NRAMP metal ion transporter 2	48	97	4e-20	-	-	-	-	-	-	-	-	-	-	-	-	XP_002285122	Vitis vinifera	PREDICTED: hypothetical protein	48	97	8e-19	4	2	12.4309	12.4309	5	3	15.943	15.943	reads1+reads2	-0.358992	-0.358992
isogroup00420	isotig02195	532	AT1G07850.1	unique_fbh	-	AT1G07850	Arabidopsis thaliana	Protein of unknown function (DUF604)	65	67	3e-15	-	-	-	-	-	-	-	-	-	-	-	-	XP_002314204	Populus trichocarpa	predicted protein	130	53	1e-16	36	26.5	166.567	166.567	14	8.5	45.6813	45.6813	reads1+reads2	1.86643	1.86643
isogroup00422	isotig02199	485	AT5G58640.1	bbh	AT5G58640.1	AT5G58640	Arabidopsis thaliana	Selenoprotein, Rdx type	116	58	5e-23	-	-	-	-	-	-	-	-	-	-	-	-	XP_002264265	Vitis vinifera	PREDICTED: hypothetical protein	59	83	2e-20	5	4.5	31.026	31.026	4	3.5	20.6328	20.6328	reads1+reads2	0.588538	0.588538
isogroup00423	isotig02201	490	-	-	-	-	-	-	-	-	-	-	-	-	-	-	-	-	-	-	-	-	-	-	-	-	-	-	-	38	25.3333	172.882	172.882	49	31	180.883	180.883	reads1+reads2	-0.0652618	-0.0652618
isogroup00424	isotig02203	470	AT1G07310.1	bbh	AT1G07310.1	AT1G07310	Arabidopsis thaliana	Calcium-dependent lipid-binding (CaLB domain) family protein	111	72	1e-29	-	-	-	-	-	-	-	-	-	-	-	-	XP_002526856	Ricinus communis	protein with unknown function	107	81	2e-38	14	14	99.6059	99.6059	3	3	18.2496	18.2496	reads1+reads2	2.44837	2.44837
isogroup00425	isotig02205	849	-	-	-	-	-	-	-	-	-	-	-	-	-	-	-	-	-	-	-	-	-	-	-	-	-	-	-	46	46	181.178	181.178	22	22	74.0877	74.0877	reads1+reads2	1.2901	1.2901
isogroup00426	isotig02206	419	AT1G67330.1	unique_fbh	-	AT1G67330	Arabidopsis thaliana	Protein of unknown function (DUF579)	46	80	2e-13	-	-	-	-	-	-	-	-	-	-	-	-	XP_002514909	Ricinus communis	conserved hypothetical protein	42	92	2e-13	68	51	407.015	407.015	65	44	300.241	300.241	reads1+reads2	0.438963	0.438963
isogroup00427	isotig02208	347	-	-	-	-	-	-	-	-	-	-	-	-	-	-	-	-	-	-	-	-	-	-	-	-	-	-	-	7	7	67.4564	67.4564	41	40.5	333.7	333.7	reads1+reads2	-2.30653	-2.30653
isogroup00428	isotig02210	633	-	-	-	AT5G67480	Arabidopsis thaliana	BTB and TAZ domain protein 4	141	62	1e-32	-	-	-	-	-	-	-	-	-	-	-	-	XP_002525265	Ricinus communis	transcription cofactor, putative	146	65	2e-37	362	342	1806.66	1806.66	546	508	2294.52	2294.52	reads1+reads2	-0.344863	-0.344863
isogroup00429	contig32361	594	-	-	-	AT2G19770	Arabidopsis thaliana	profilin 5	123	75	9e-42	AY894661.1	Ambrosia	Amb a 8.2; profilin isoallergen 2 mRNA, complete cds; Amb a 8.0102	577	97.4	-	AAX77688.1	Ambrosia artemisiifolia	profilin isoallergen 2 (Amb a 8.0102)	122	86	1e-56	XP_002514198	Ricinus communis	profilin, putative	122	73	2e-40	149	148.071	833.565	833.565	146	146	702.745	702.745	reads1+reads2	0.246295	0.246295
isogroup00430	isotig02211	2110	AT2G44090.2	bbh	AT2G44090.2	AT2G44090	Arabidopsis thaliana	Ankyrin repeat family protein	586	83	-	-	-	-	-	-	-	-	-	-	-	-	-	XP_002533338	Ricinus communis	conserved hypothetical protein	595	88	-	73	44.5	70.5232	70.5232	99	62	84.0118	84.0118	reads1+reads2	-0.252494	-0.252494
isogroup00431	isotig02213	2004	AT3G47340.1	bbh	AT3G47340.1	AT3G47340	Arabidopsis thaliana	glutamine-dependent asparagine synthase 1	590	90	-	-	-	-	-	-	-	-	-	-	-	-	-	XP_002277103	Vitis vinifera	PREDICTED: hypothetical protein	582	91	-	90	83	138.495	138.495	166	150.5	214.719	214.719	reads1+reads2	-0.632611	-0.632611
isogroup00432	isotig02215	2000	AT5G19330.1	bbh	AT5G19330.1	AT5G19330	Arabidopsis thaliana	ARM repeat protein interacting with ABF2	455	87	-	-	-	-	-	-	-	-	-	-	-	-	-	XP_002517207	Ricinus communis	protein binding protein, putative	453	89	-	86	68	113.693	113.693	101	83.5	119.368	119.368	reads1+reads2	-0.0702715	-0.0702715
isogroup00433	isotig02217	1660	AT1G79860.1	bbh	AT1G79860.1	AT1G79860	Arabidopsis thaliana	RHO guanyl-nucleotide exchange factor 12	349	85	e-149	-	-	-	-	-	-	-	-	-	-	-	-	XP_002516026	Ricinus communis	conserved hypothetical protein	362	87	e-157	149	92	185.325	185.325	218	132	227.351	227.351	reads1+reads2	-0.294862	-0.294862
isogroup00434	isotig02220	1053	AT1G52290.1	bbh	AT1G52290.1	AT1G52290	Arabidopsis thaliana	Protein kinase superfamily protein	223	81	3e-86	-	-	-	-	-	-	NP_001172960.1	Oryza sativa Japonica Group	Os02g0472700 allergen V5 with PR-1-like domain	214	55	9e-34	XP_002327813	Populus trichocarpa	predicted protein	273	74	2e-88	57	37.6667	119.614	119.614	79	44.6667	121.279	121.279	reads1+reads2	-0.0199411	-0.0199411
isogroup00435	isotig02221	1501	-	-	-	-	-	-	-	-	-	-	-	-	-	-	-	-	-	-	-	-	-	-	-	-	-	-	-	82	58	129.212	129.212	100	72.5	138.098	138.098	reads1+reads2	-0.0959577	-0.0959577
isogroup00436	isotig02223	1260	AT4G22740.1	bbh	AT4G22740.1	AT4G22740	Arabidopsis thaliana	glycine-rich protein	308	50	5e-44	-	-	-	-	-	-	-	-	-	-	-	-	XP_002329852	Populus trichocarpa	predicted protein	338	56	2e-67	62	36.5	96.8673	96.8673	117	63	142.956	142.956	reads1+reads2	-0.561486	-0.561486
isogroup00437	isotig02225	1152	AT3G56600.1	unique_fbh	-	AT3G56600	Arabidopsis thaliana	Protein kinase superfamily protein	159	64	6e-36	-	-	-	-	-	-	-	-	-	-	-	-	XP_002308853	Populus trichocarpa	predicted protein	163	63	6e-41	24	11.8333	34.3486	34.3486	38	29	71.9742	71.9742	reads1+reads2	-1.06723	-1.06723
isogroup00438	isotig02227	1354	-	-	-	AT1G03050	Arabidopsis thaliana	ENTH/ANTH/VHS superfamily protein	435	53	5e-75	-	-	-	-	-	-	-	-	-	-	-	-	XP_002523765	Ricinus communis	clathrin assembly protein, putative	443	55	6e-74	125	79.9429	197.431	197.431	75	48.8857	103.227	103.227	reads1+reads2	0.935525	0.935525
isogroup00439	isotig02229	1302	AT2G30690.1	bbh	AT2G30690.1	AT2G30690	Arabidopsis thaliana	Protein of unknown function, DUF593	96	78	3e-27	-	-	-	-	-	-	-	-	-	-	-	-	XP_002275764	Vitis vinifera	PREDICTED: hypothetical protein	175	62	2e-34	20	14	35.956	35.956	26	19	41.7228	41.7228	reads1+reads2	-0.214603	-0.214603
isogroup00440	isotig02231	1102	AT3G26100.1	bbh	AT3G26100.1	AT3G26100	Arabidopsis thaliana	Regulator of chromosome condensation (RCC1) family protein	210	79	1e-84	-	-	-	-	-	-	-	-	-	-	-	-	XP_002285332	Vitis vinifera	PREDICTED: hypothetical protein	210	80	4e-89	27	21.5	65.2396	65.2396	16	10.5	27.242	27.242	reads1+reads2	1.25992	1.25992
isogroup00441	isotig02233	1136	-	-	-	-	-	-	-	-	-	-	-	-	-	-	-	-	-	-	-	-	-	XP_002269089	Vitis vinifera	PREDICTED: hypothetical protein	53	62	7e-08	20	13	38.2666	38.2666	52	29.5	74.2463	74.2463	reads1+reads2	-0.956233	-0.956233
isogroup00442	isotig02235	1127	AT3G50740.1	bbh	AT3G50740.1	AT3G50740	Arabidopsis thaliana	UDP-glucosyl transferase 72E1	319	57	1e-59	-	-	-	-	-	-	-	-	-	-	-	-	XP_002327072	Populus trichocarpa	predicted protein	331	65	4e-86	43	32	94.9469	94.9469	31	24.5	62.1546	62.1546	reads1+reads2	0.61126	0.61126
isogroup00443	isotig02237	1372	AT4G13710.1	unique_fbh	-	AT4G13710	Arabidopsis thaliana	Pectin lyase-like superfamily protein	379	62	e-100	M62961.1	Ambrosia	Amb a 1.3 (antigen E) mRNA, complete cds	159	85.53	3e-33	AAX85388.1	Artemisia vulgaris	Amb a 1-like protein (Art v 6.0101)	376	75	e-139	XP_002520133	Ricinus communis	Pectate lyase precursor, putative	373	64	e-108	46	44	107.239	107.239	28	26	54.1814	54.1814	reads1+reads2	0.984961	0.984961
isogroup00444	isotig02239	1066	-	-	-	-	-	-	-	-	-	-	-	-	-	-	-	-	-	-	-	-	-	-	-	-	-	-	-	0	0	0.1	0.1	52	32.5	87.168	87.168	reads2	-9.76765	-9.76765
isogroup00445	isotig02241	1209	AT1G65930.1	bbh	AT1G65930.1	AT1G65930	Arabidopsis thaliana	cytosolic NADP+-dependent isocitrate dehydrogenase	252	94	e-133	-	-	-	-	-	-	-	-	-	-	-	-	XP_002305928	Populus trichocarpa	predicted protein	256	97	e-141	31	26	71.9121	71.9121	23	22	52.0268	52.0268	reads1+reads2	0.46698	0.46698
isogroup00446	isotig02243	1158	-	-	-	-	-	-	-	-	-	-	-	-	-	-	-	-	-	-	-	-	-	XP_002264779	Vitis vinifera	PREDICTED: hypothetical protein	257	51	7e-31	18	12.5	36.0958	36.0958	17	16	39.5041	39.5041	reads1+reads2	-0.130171	-0.130171
isogroup00447	isotig02245	968	-	-	-	AT4G34490	Arabidopsis thaliana	cyclase associated protein 1	168	68	1e-51	-	-	-	-	-	-	-	-	-	-	-	-	XP_002306100	Populus trichocarpa	predicted protein	169	68	1e-50	34	21.5	74.2708	74.2708	67	43.5	128.483	128.483	reads1+reads2	-0.790708	-0.790708
isogroup00448	isotig02247	1307	-	-	-	AT2G41740	Arabidopsis thaliana	villin 2	285	70	8e-91	-	-	-	-	-	-	CAE17316.1	Nicotiana tabacum	villin 1	217	82	5e-90	XP_002284163	Vitis vinifera	PREDICTED: hypothetical protein	285	73	3e-99	15	13.5	34.5393	34.5393	33	28	61.2511	61.2511	reads1+reads2	-0.826497	-0.826497
isogroup00449	isotig02249	970	-	-	-	AT2G33420	Arabidopsis thaliana	Protein of unknown function (DUF810)	112	72	5e-27	-	-	-	-	-	-	-	-	-	-	-	-	XP_002285403	Vitis vinifera	PREDICTED: hypothetical protein	97	84	7e-32	4	3.5	12.0657	12.0657	13	9	26.5278	26.5278	reads1+reads2	-1.13659	-1.13659
isogroup00450	isotig02251	1206	-	-	-	AT2G18340	Arabidopsis thaliana	late embryogenesis abundant domain-containing protein / LEA domain-containing protein	213	45	5e-07	-	-	-	-	-	-	-	-	-	-	-	-	XP_002266501	Vitis vinifera	PREDICTED: hypothetical protein	273	48	4e-20	60	60	166.364	166.364	39	39	92.4588	92.4588	reads1+reads2	0.847458	0.847458
isogroup00451	isotig02253	1152	AT4G03620.1	bbh	AT4G03620.1	AT4G03620	Arabidopsis thaliana	myosin heavy chain-related	292	60	3e-47	-	-	-	-	-	-	-	-	-	-	-	-	XP_002280610	Vitis vinifera	PREDICTED: hypothetical protein	315	66	5e-68	79	50.3333	146.103	146.103	43	23.5	58.3239	58.3239	reads1+reads2	1.32482	1.32482
isogroup00452	isotig02255	1395	AT1G19110.1	bbh	AT1G19110.1	AT1G19110	Arabidopsis thaliana	inter-alpha-trypsin inhibitor heavy chain-related	309	63	9e-83	-	-	-	-	-	-	-	-	-	-	-	-	XP_002271630	Vitis vinifera	PREDICTED: hypothetical protein	310	68	6e-93	62	56.9167	136.433	136.433	94	80.3333	164.647	164.647	reads1+reads2	-0.271178	-0.271178
isogroup00453	isotig02257	951	AT5G14870.1	bbh	AT5G14870.1	AT5G14870	Arabidopsis thaliana	cyclic nucleotide-gated channel 18	262	87	e-122	-	-	-	-	-	-	-	-	-	-	-	-	XP_002280029	Vitis vinifera	PREDICTED: hypothetical protein	265	89	e-125	14	11	38.6783	38.6783	42	28	84.1799	84.1799	reads1+reads2	-1.12195	-1.12195
isogroup00454	isotig02259	938	-	-	-	-	-	-	-	-	-	-	-	-	-	-	-	-	-	-	-	-	-	-	-	-	-	-	-	229	113.667	405.214	405.214	318	158.167	482.107	482.107	reads1+reads2	-0.250667	-0.250667
isogroup00455	isotig02261	883	-	-	-	AT5G48050	Arabidopsis thaliana	CONTAINS InterPro DOMAIN/s: Retrotransposon gag protein (InterPro:IPR005162); BEST Arabidopsis thaliana protein match is: unknown protein (TAIR:AT1G34070.1); Has 1807 Blast hits to 1807 proteins in 277 species: Archae - 0; Bacteria - 0; Metazoa - 736; Fungi - 347; Plants - 385; Viruses - 0; Other Eukaryotes - 339 (source: NCBI BLink).	165	55	2e-21	-	-	-	-	-	-	-	-	-	-	-	-	XP_002337133	Populus trichocarpa	predicted protein	151	55	3e-20	4	3	11.361	11.361	18	10	32.3795	32.3795	reads1+reads2	-1.51099	-1.51099
isogroup00456	isotig02264	836	-	-	-	-	-	-	-	-	-	-	-	-	-	-	-	-	-	-	-	-	-	-	-	-	-	-	-	42	26.5	105.997	105.997	55	32	109.44	109.44	reads1+reads2	-0.04611	-0.04611
isogroup00457	isotig02265	1044	AT5G62850.1	bbh	AT5G62850.1	AT5G62850	Arabidopsis thaliana	Nodulin MtN3 family protein	226	68	1e-64	-	-	-	-	-	-	-	-	-	-	-	-	XP_002283068	Vitis vinifera	PREDICTED: hypothetical protein	230	70	1e-68	124	113	361.937	361.937	226	185.5	508.013	508.013	reads1+reads2	-0.489126	-0.489126
isogroup00458	isotig02267	1024	AT2G17290.1	bbh	AT2G17290.1	AT2G17290	Arabidopsis thaliana	Calcium-dependent protein kinase family protein	332	94	e-180	-	-	-	-	-	-	BAG90317.1	Oryza sativa Japonica Group	unnamed protein product; Similar to Polcalcin Jun o 2	141	46	2e-12	XP_002313574	Populus trichocarpa	calcium dependent protein kinase 5	332	96	-	7	5.5	17.9605	17.9605	10	8.5	23.7329	23.7329	reads1+reads2	-0.402061	-0.402061
isogroup00459	isotig02269	854	-	-	-	-	-	-	-	-	-	-	-	-	-	-	-	-	-	-	-	-	-	XP_002274976	Vitis vinifera	PREDICTED: hypothetical protein	107	46	3e-10	4	2	7.8312	7.8312	19	12.7333	42.63	42.63	reads1+reads2	-2.44456	-2.44456
isogroup00460	isotig02271	874	AT3G48100.1	bbh	AT3G48100.1	AT3G48100	Arabidopsis thaliana	response regulator 5	134	80	2e-46	-	-	-	-	-	-	-	-	-	-	-	-	XP_002322145	Populus trichocarpa	type-a arp3-like response regulator	154	76	1e-46	23	16	61.2158	61.2158	32	19.5	63.7902	63.7902	reads1+reads2	-0.0594307	-0.0594307
isogroup00461	isotig02273	970	AT1G72710.1	unique_fbh	-	AT1G72710	Arabidopsis thaliana	casein kinase 1-like protein 2	289	58	1e-66	-	-	-	-	-	-	-	-	-	-	-	-	XP_002277513	Vitis vinifera	PREDICTED: hypothetical protein	294	62	9e-73	22	15.5	53.4336	53.4336	11	7	20.6328	20.6328	reads1+reads2	1.37281	1.37281
isogroup00462	isotig02275	808	-	-	-	-	-	-	-	-	-	-	-	-	-	-	-	-	-	-	-	-	-	-	-	-	-	-	-	2	1	4.1385	0.1	17	10.5	37.1543	37.1543	reads2	-8.53739	-8.53739
isogroup00463	isotig02277	793	AT2G18340.1	bbh	AT2G18340.1	AT2G18340	Arabidopsis thaliana	late embryogenesis abundant domain-containing protein / LEA domain-containing protein	123	53	4e-10	-	-	-	-	-	-	-	-	-	-	-	-	XP_002962904	Selaginella moellendorffii	hypothetical protein SELMODRAFT_64748	124	45	4e-06	11	6.5	27.4091	27.4091	18	10.5	37.8571	37.8571	reads1+reads2	-0.465909	-0.465909
isogroup00464	isotig02279	1012	AT4G35500.1	bbh	AT4G35500.1	AT4G35500	Arabidopsis thaliana	Protein kinase superfamily protein	263	85	e-114	-	-	-	-	-	-	-	-	-	-	-	-	XP_002521726	Ricinus communis	srpk, putative	262	87	e-119	13	13	42.9554	42.9554	14	14	39.5529	39.5529	reads1+reads2	0.119056	0.119056
isogroup00465	isotig02282	712	-	-	-	-	-	-	-	-	-	-	-	-	-	-	-	-	-	-	-	-	-	-	-	-	-	-	-	15	10.5	49.3133	49.3133	18	14	56.2185	56.2185	reads1+reads2	-0.189068	-0.189068
isogroup00466	isotig02284	750	-	-	-	-	-	-	-	-	-	-	-	-	-	-	-	-	-	-	-	-	-	-	-	-	-	-	-	19	17	75.7953	75.7953	9	7	26.685	26.685	reads1+reads2	1.50608	1.50608
isogroup00467	isotig02285	1022	-	-	-	AT4G23160	Arabidopsis thaliana	cysteine-rich RLK (RECEPTOR-like protein kinase) 8	246	56	2e-41	-	-	-	-	-	-	-	-	-	-	-	-	XP_002447687	Sorghum bicolor	hypothetical protein SORBIDRAFT_06g013016	276	72	5e-91	8	8	26.1754	26.1754	9	9	25.1781	25.1781	reads1+reads2	0.0560422	0.0560422
isogroup00468	isotig02287	916	AT5G13860.1	bbh	AT5G13860.1	AT5G13860	Arabidopsis thaliana	ELCH-like	146	72	6e-41	-	-	-	-	-	-	-	-	-	-	-	-	XP_002271662	Vitis vinifera	PREDICTED: hypothetical protein	154	78	2e-52	29	27.5	100.39	100.39	35	34.5	107.685	107.685	reads1+reads2	-0.101196	-0.101196
isogroup00469	isotig02290	744	-	-	-	-	-	-	-	-	-	-	-	-	-	-	-	-	-	-	-	-	-	-	-	-	-	-	-	20	10.5	47.1923	47.1923	22	13.5	51.879	51.879	reads1+reads2	-0.136599	-0.136599
isogroup00470	isotig02291	748	-	-	-	AT1G04500	Arabidopsis thaliana	CCT motif family protein	49	71	1e-07	-	-	-	-	-	-	-	-	-	-	-	-	XP_002312602	Populus trichocarpa	predicted protein	53	79	2e-10	79	44.5	198.936	198.936	63	39	149.071	149.071	reads1+reads2	0.416301	0.416301
isogroup00471	isotig02293	772	AT2G01735.1	unique_fbh	-	AT2G01735	Arabidopsis thaliana	RING-finger protein for embryogenesis	164	39	3e-10	-	-	-	-	-	-	-	-	-	-	-	-	XP_002314782	Populus trichocarpa	predicted protein	144	43	4e-12	1135	590	2555.58	2555.58	1253	660	2444.32	2444.32	reads1+reads2	0.0642185	0.0642185
isogroup00472	isotig02296	658	-	-	-	-	-	-	-	-	-	-	-	-	-	-	-	-	-	-	-	-	-	-	-	-	-	-	-	31	31	157.54	157.54	30	30	130.355	130.355	reads1+reads2	0.273276	0.273276
isogroup00473	isotig02297	793	AT5G04390.1	bbh	AT5G04390.1	AT5G04390	Arabidopsis thaliana	C2H2-type zinc finger family protein	84	69	4e-19	-	-	-	-	-	-	-	-	-	-	-	-	XP_002315335	Populus trichocarpa	predicted protein	193	51	7e-24	34	30.5	128.612	128.612	13	12.5	45.068	45.068	reads1+reads2	1.51285	1.51285
isogroup00474	isotig02299	731	AT4G33720.1	bbh	AT4G33720.1	AT4G33720	Arabidopsis thaliana	CAP (Cysteine-rich secretory proteins, Antigen 5, and Pathogenesis-related 1 protein) superfamily protein	161	64	2e-32	-	-	-	-	-	-	CAK50834.1	Artemisia vulgaris	Pathogenesis-related protein PR-1 (Art v 2)	164	75	8e-54	XP_002522070	Ricinus communis	STS14 protein precursor, putative	162	66	3e-33	96	95.5	436.858	436.858	59	58.5	228.807	228.807	reads1+reads2	0.933034	0.933034
isogroup00475	isotig02301	993	AT4G24170.1	bbh	AT4G24170.1	AT4G24170	Arabidopsis thaliana	ATP binding microtubule motor family protein	237	86	3e-89	-	-	-	-	-	-	CAN83787.1	Vitis vinifera	hypothetical protein VITISV_024511 (Bet_v1-like-domain)	191	58	2e-27	XP_002510482	Ricinus communis	ATP binding protein, putative	233	87	2e-91	7	7	23.5724	23.5724	23	23	66.2231	66.2231	reads1+reads2	-1.49024	-1.49024
isogroup00476	isotig02303	738	AT4G34100.2	bbh	AT4G34100.2	AT4G34100	Arabidopsis thaliana	RING/U-box superfamily protein	193	84	8e-82	-	-	-	-	-	-	-	-	-	-	-	-	XP_002518730	Ricinus communis	ssm4 protein, putative	192	83	2e-81	28	20	90.6209	90.6209	26	22.5	87.168	87.168	reads1+reads2	0.0560452	0.0560452
isogroup00477	isotig02305	783	AT4G19110.1	bbh	AT4G19110.1	AT4G19110	Arabidopsis thaliana	Protein kinase superfamily protein	126	90	2e-61	-	-	-	-	-	-	-	-	-	-	-	-	XP_002265359	Vitis vinifera	PREDICTED: hypothetical protein	126	90	6e-62	3	2	8.5413	8.5413	6	5.3333	19.4746	19.4746	reads1+reads2	-1.18907	-1.18907
isogroup00478	isotig02307	715	-	-	-	-	-	-	-	-	-	-	-	-	-	-	-	-	-	-	-	-	-	-	-	-	-	-	-	5	5	23.384	23.384	11	6.5	25.9919	25.9919	reads1+reads2	-0.15254	-0.15254
isogroup00479	isotig02309	719	-	-	-	-	-	-	-	-	-	-	-	-	-	-	-	-	-	-	-	-	-	-	-	-	-	-	-	11	7.5	34.8809	34.8809	9	7	27.8356	27.8356	reads1+reads2	0.325506	0.325506
isogroup00480	isotig02312	672	-	-	-	-	-	-	-	-	-	-	-	-	-	-	-	-	-	-	-	-	-	-	-	-	-	-	-	31	18.5	92.0571	92.0571	29	14.3333	60.983	60.983	reads1+reads2	0.594122	0.594122
isogroup00481	isotig02313	880	AT5G61800.1	bbh	AT5G61800.1	AT5G61800	Arabidopsis thaliana	Pentatricopeptide repeat (PPR) superfamily protein	145	67	1e-34	-	-	-	-	-	-	-	-	-	-	-	-	XP_002318186	Populus trichocarpa	predicted protein	143	66	8e-35	4	4	15.1996	15.1996	17	16	51.9838	51.9838	reads1+reads2	-1.77403	-1.77403
isogroup00482	isotig02315	704	AT1G20460.1	bbh	AT1G20460.1	AT1G20460	Arabidopsis thaliana	unknown protein; BEST Arabidopsis thaliana protein match is: unknown protein (TAIR:AT1G76185.1); Has 37 Blast hits to 37 proteins in 11 species: Archae - 0; Bacteria - 0; Metazoa - 0; Fungi - 0; Plants - 37; Viruses - 0; Other Eukaryotes - 0 (source: NCBI BLink).	22	95	2e-06	-	-	-	-	-	-	-	-	-	-	-	-	-	-	-	-	-	-	11	8.5	40.3739	40.3739	37	34.5	140.113	140.113	reads1+reads2	-1.79509	-1.79509
isogroup00483	isotig02317	696	-	-	-	-	-	-	-	-	-	-	-	-	-	-	-	-	-	-	-	-	-	-	-	-	-	-	-	47	28	134.525	134.525	28	17	69.8346	69.8346	reads1+reads2	0.945863	0.945863
isogroup00484	isotig02319	718	-	-	-	-	-	-	-	-	-	-	-	-	-	-	-	-	-	-	-	-	-	-	-	-	-	-	-	43	22.9167	106.729	106.729	73	36.8333	146.672	146.672	reads1+reads2	-0.458646	-0.458646
isogroup00485	isotig02321	876	-	-	-	AT1G03050	Arabidopsis thaliana	ENTH/ANTH/VHS superfamily protein	138	73	4e-37	-	-	-	-	-	-	-	-	-	-	-	-	XP_002523765	Ricinus communis	clathrin assembly protein, putative	137	72	1e-36	168	158.25	604.08	604.08	95	82.5	269.266	269.266	reads1+reads2	1.16571	1.16571
isogroup00486	isotig02323	712	-	-	-	-	-	-	-	-	-	-	-	-	-	-	-	-	-	-	-	-	-	-	-	-	-	-	-	10	9.5	44.6168	44.6168	17	15.5	62.2419	62.2419	reads1+reads2	-0.480299	-0.480299
isogroup00487	isotig02325	952	-	-	-	-	-	-	-	-	-	-	-	-	-	-	-	-	-	-	-	-	-	-	-	-	-	-	-	7	7	24.5876	24.5876	15	14	42.0458	42.0458	reads1+reads2	-0.774031	-0.774031
isogroup00488	isotig02327	726	AT2G33460.1	bbh	AT2G33460.1	AT2G33460	Arabidopsis thaliana	ROP-interactive CRIB motif-containing protein 1	60	83	2e-20	-	-	-	-	-	-	-	-	-	-	-	-	XP_002314486	Populus trichocarpa	predicted protein	59	86	2e-20	4	2.5	11.5148	11.5148	9	6.5	25.5981	25.5981	reads1+reads2	-1.15255	-1.15255
isogroup00489	isotig02329	720	-	-	-	-	-	-	-	-	-	-	-	-	-	-	-	-	-	-	-	-	-	-	-	-	-	-	-	6	5	23.2216	23.2216	24	22.5	89.3472	89.3472	reads1+reads2	-1.94396	-1.94396
isogroup00490	isotig02331	651	-	-	-	-	-	-	-	-	-	-	-	-	-	-	-	-	-	-	-	-	-	NP_001063866	Oryza sativa Japonica Group	Os09g0551200	193	51	2e-24	12	12	61.6389	61.6389	5	5	21.9594	21.9594	reads1+reads2	1.489	1.489
isogroup00491	isotig02333	664	AT2G44310.1	bbh	AT2G44310.1	AT2G44310	Arabidopsis thaliana	Calcium-binding EF-hand family protein	85	58	1e-08	-	-	-	-	-	-	-	-	-	-	-	-	XP_002512244	Ricinus communis	calcium ion binding protein, putative	98	63	8e-11	2	1.5	7.554	7.554	7	5.5	23.6824	23.6824	reads1+reads2	-1.6485	-1.6485
isogroup00492	isotig02336	613	-	-	-	AT1G29760	Arabidopsis thaliana	Putative adipose-regulatory protein (Seipin)	145	50	8e-20	-	-	-	-	-	-	-	-	-	-	-	-	XP_002264921	Vitis vinifera	PREDICTED: hypothetical protein	146	52	2e-23	14	14	76.3699	76.3699	12	11.5	53.6375	53.6375	reads1+reads2	0.509762	0.509762
isogroup00493	isotig02337	731	-	-	-	-	-	-	-	-	-	-	-	-	-	-	-	-	-	-	-	-	-	-	-	-	-	-	-	5	5	22.8722	22.8722	8	8	31.2899	31.2899	reads1+reads2	-0.452102	-0.452102
isogroup00494	isotig02339	669	-	-	-	-	-	-	-	-	-	-	-	-	-	-	-	-	-	-	-	-	-	-	-	-	-	-	-	12	10	49.9837	49.9837	7	6.5	27.7791	27.7791	reads1+reads2	0.847458	0.847458
isogroup00495	isotig02342	551	-	-	-	-	-	-	-	-	-	-	-	-	-	-	-	-	-	-	-	-	-	-	-	-	-	-	-	45	29.5	179.03	179.03	22	15.5	80.4287	80.4287	reads1+reads2	1.15442	1.15442
isogroup00496	isotig02343	637	-	-	-	-	-	-	-	-	-	-	-	-	-	-	-	-	-	-	-	-	-	-	-	-	-	-	-	3	3	15.7484	15.7484	19	19	85.2796	85.2796	reads1+reads2	-2.437	-2.437
isogroup00497	isotig02345	824	AT1G27100.1	unique_fbh	-	AT1G27100	Arabidopsis thaliana	Actin cross-linking protein	65	63	2e-08	-	-	-	-	-	-	-	-	-	-	-	-	XP_002305990	Populus trichocarpa	predicted protein	69	63	8e-09	19	15	60.8722	60.8722	29	16.5	57.2516	57.2516	reads1+reads2	0.0884675	0.0884675
isogroup00498	isotig02348	520	-	-	-	-	-	-	-	-	-	-	-	-	-	-	-	-	-	-	-	-	-	-	-	-	-	-	-	2	2	12.8612	12.8612	1	1	5.4983	0.1	reads1	7.00688	7.00688
isogroup00499	isotig02349	780	AT2G22360.1	bbh	AT2G22360.1	AT2G22360	Arabidopsis thaliana	DNAJ heat shock family protein	74	93	1e-31	-	-	-	-	-	-	-	-	-	-	-	-	NP_001168577	Zea mays	hypothetical protein LOC100382361	66	95	2e-30	86	57.3333	245.792	245.792	102	66	241.925	241.925	reads1+reads2	0.0228781	0.0228781
isogroup00500	isotig02351	630	AT3G26100.2	unique_fbh	-	AT3G26100	Arabidopsis thaliana	Regulator of chromosome condensation (RCC1) family protein	124	75	2e-46	-	-	-	-	-	-	-	-	-	-	-	-	XP_002285332	Vitis vinifera	PREDICTED: hypothetical protein	125	81	8e-53	6	3.5	18.5773	18.5773	15	11	49.921	49.921	reads1+reads2	-1.42611	-1.42611
isogroup00501	isotig02353	689	AT1G64610.1	bbh	AT1G64610.1	AT1G64610	Arabidopsis thaliana	Transducin/WD40 repeat-like superfamily protein	186	67	5e-46	-	-	-	-	-	-	-	-	-	-	-	-	XP_002518879	Ricinus communis	WD-repeat protein, putative	188	68	3e-47	12	7	33.973	33.973	13	7.5	31.1224	31.1224	reads1+reads2	0.126435	0.126435
isogroup00502	isotig02355	721	-	-	-	-	-	-	-	-	-	-	-	-	-	-	-	-	-	-	-	-	-	-	-	-	-	-	-	14	11.8333	54.8816	54.8816	24	22	87.2406	87.2406	reads1+reads2	-0.668677	-0.668677
isogroup00503	isotig02357	631	-	-	-	AT3G23380	Arabidopsis thaliana	ROP-interactive CRIB motif-containing protein 5	75	66	4e-15	-	-	-	-	-	-	-	-	-	-	-	-	XP_002528827	Ricinus communis	conserved hypothetical protein	96	60	2e-14	12	8.1667	43.2783	43.2783	6	3.8333	17.3691	17.3691	reads1+reads2	1.31712	1.31712
isogroup00504	isotig02359	705	AT3G07810.1	bbh	AT3G07810.1	AT3G07810	Arabidopsis thaliana	RNA-binding (RRM/RBD/RNP motifs) family protein	162	58	2e-24	-	-	-	-	-	-	-	-	-	-	-	-	XP_002272993	Vitis vinifera	PREDICTED: hypothetical protein	169	62	2e-37	13	13	61.6608	61.6608	10	9.5	38.527	38.527	reads1+reads2	0.678484	0.678484
isogroup00505	isotig02361	586	-	-	-	-	-	-	-	-	-	-	-	-	-	-	-	-	-	-	-	-	-	-	-	-	-	-	-	10	9.5	54.2102	54.2102	2	2	9.7581	9.7581	reads1+reads2	2.47389	2.47389
isogroup00506	isotig02363	583	-	-	-	-	-	-	-	-	-	-	-	-	-	-	-	-	-	-	-	-	-	-	-	-	-	-	-	14	12.5	71.6962	71.6962	22	12.5	61.3017	61.3017	reads1+reads2	0.22597	0.22597
isogroup00507	isotig02366	570	AT4G36690.3	bbh	AT4G36690.3	AT4G36690	Arabidopsis thaliana	U2 snRNP auxilliary factor, large subunit, splicing factor	165	95	3e-86	-	-	-	-	-	-	-	-	-	-	-	-	XP_002310209	Populus trichocarpa	predicted protein	164	97	5e-88	9	8	46.9321	46.9321	9	9	45.1439	45.1439	reads1+reads2	0.056044	0.056044
isogroup00508	isotig02367	586	AT1G76700.1	bbh	AT1G76700.1	AT1G76700	Arabidopsis thaliana	DNAJ heat shock N-terminal domain-containing protein	146	90	7e-64	-	-	-	-	-	-	-	-	-	-	-	-	XP_002278176	Vitis vinifera	PREDICTED: hypothetical protein	143	93	9e-69	2	1	5.7063	0.1	6	3.5	17.0766	17.0766	reads2	-7.41588	-7.41588
isogroup00509	isotig02369	677	AT5G02260.1	unique_fbh	-	AT5G02260	Arabidopsis thaliana	expansin A9	67	82	4e-20	-	-	-	-	-	-	CBI30173.3	Vitis vinifera	unnamed protein product; contains pfam01357: Pollen_allerg_1	67	80	2e-22	XP_002266243	Vitis vinifera	PREDICTED: hypothetical protein	67	80	2e-20	15	12.5	61.7413	61.7413	2	1	4.2232	0.1	reads1	9.27009	9.27009
isogroup00510	isotig02372	552	-	-	-	-	-	-	-	-	-	-	-	-	-	-	-	-	-	-	-	-	-	-	-	-	-	-	-	8	7	42.4047	42.4047	1	0.5	2.5898	0.1	reads1	8.72808	8.72808
isogroup00511	isotig02373	555	AT4G01575.1	bbh	AT4G01575.1	AT4G01575	Arabidopsis thaliana	serine protease inhibitor, Kazal-type family protein	62	77	2e-20	-	-	-	-	-	-	-	-	-	-	-	-	NP_001044589	Oryza sativa Japonica Group	Os01g0811200	58	84	2e-20	14	13.5	81.3384	81.3384	24	24	123.637	123.637	reads1+reads2	-0.604106	-0.604106
isogroup00512	isotig02375	611	-	-	-	-	-	-	-	-	-	-	-	-	-	-	-	-	-	-	-	-	-	-	-	-	-	-	-	86	83	454.247	454.247	11	5.5	25.7367	25.7367	reads1+reads2	4.14158	4.14158
isogroup00513	isotig02377	575	-	-	-	-	-	-	-	-	-	-	-	-	-	-	-	-	-	-	-	-	-	-	-	-	-	-	-	0	0	0.1	0.1	10	6	29.8342	29.8342	reads2	-8.22082	-8.22082
isogroup00514	isotig02379	643	-	-	-	AT4G26510	Arabidopsis thaliana	uridine kinase-like 4	101	87	3e-44	-	-	-	-	-	-	-	-	-	-	-	-	XP_002263911	Vitis vinifera	PREDICTED: hypothetical protein	101	89	1e-45	3	1.5	7.8007	7.8007	5	4	17.7861	17.7861	reads1+reads2	-1.18907	-1.18907
isogroup00515	isotig02382	500	-	-	-	-	-	-	-	-	-	-	-	-	-	-	-	-	-	-	-	-	-	-	-	-	-	-	-	5	3	20.0635	20.0635	3	2	11.4364	11.4364	reads1+reads2	0.81094	0.81094
isogroup00516	isotig02383	550	-	-	-	-	-	-	-	-	-	-	-	-	-	-	-	-	-	-	-	-	-	-	-	-	-	-	-	5	4.5	27.3593	27.3593	0	0	0.1	0.1	reads1	8.09589	8.09589
isogroup00517	isotig02385	557	-	-	-	AT4G03030	Arabidopsis thaliana	Galactose oxidase/kelch repeat superfamily protein	145	75	5e-45	-	-	-	-	-	-	-	-	-	-	-	-	XP_002300788	Populus trichocarpa	predicted protein	147	74	2e-42	46	30	180.103	180.103	37	24	123.193	123.193	reads1+reads2	0.547898	0.547898
isogroup00518	isotig02387	583	-	-	-	-	-	-	-	-	-	-	-	-	-	-	-	-	-	-	-	-	-	-	-	-	-	-	-	3	2.5	14.3392	14.3392	2	2	9.8083	9.8083	reads1+reads2	0.54789	0.54789
isogroup00519	isotig02390	487	-	-	-	AT3G46450	Arabidopsis thaliana	SEC14 cytosolic factor family protein / phosphoglyceride transfer family protein	47	63	6e-09	-	-	-	-	-	-	-	-	-	-	-	-	XP_002281203	Vitis vinifera	PREDICTED: hypothetical protein	45	73	9e-11	12	10.2	70.0367	70.0367	3	2.5	14.6772	14.6772	reads1+reads2	2.25453	2.25453
isogroup00520	isotig02391	551	AT1G13950.1	bbh	AT1G13950.1	AT1G13950	Arabidopsis thaliana	eukaryotic elongation factor 5A-1	135	82	3e-56	-	-	-	-	-	-	-	-	-	-	-	-	NP_001051336	Oryza sativa Japonica Group	Os03g0758800	136	86	8e-60	6	6	36.4128	36.4128	5	5	25.9448	25.9448	reads1+reads2	0.489	0.489
isogroup00521	isotig02393	599	-	-	-	-	-	-	-	-	-	-	-	-	-	-	-	-	-	-	-	-	-	-	-	-	-	-	-	30	20.5	114.441	114.441	72	44	210.018	210.018	reads1+reads2	-0.87591	-0.87591
isogroup00522	isotig02395	529	AT3G23340.1	unique_fbh	-	AT3G23340	Arabidopsis thaliana	casein kinase I-like 10	94	97	5e-50	-	-	-	-	-	-	-	-	-	-	-	-	XP_002276486	Vitis vinifera	PREDICTED: hypothetical protein	116	89	2e-53	5	3	18.9636	18.9636	10	8	43.238	43.238	reads1+reads2	-1.18907	-1.18907
isogroup00524	isotig02399	576	-	-	-	-	-	-	-	-	-	-	-	-	-	-	-	-	-	-	-	-	-	-	-	-	-	-	-	4	3	17.4162	17.4162	6	5	24.8187	24.8187	reads1+reads2	-0.510998	-0.510998
isogroup00525	isotig02401	533	AT1G04760.1	unique_fbh	-	AT1G04760	Arabidopsis thaliana	vesicle-associated membrane protein 726	75	69	6e-20	-	-	-	-	-	-	-	-	-	-	-	-	XP_002518125	Ricinus communis	Vesicle-associated membrane protein, putative	75	72	4e-20	346	332	2082.89	2082.89	278	260	1394.69	1394.69	reads1+reads2	0.578641	0.578641
isogroup00526	isotig02403	559	AT1G56700.2	bbh	AT1G56700.2	AT1G56700	Arabidopsis thaliana	Peptidase C15, pyroglutamyl peptidase I-like	132	78	4e-50	-	-	-	-	-	-	-	-	-	-	-	-	XP_002280759	Vitis vinifera	PREDICTED: hypothetical protein isoform 1	134	88	1e-59	0	0	0.1	0.1	3	3	15.3441	15.3441	reads2	-7.26154	-7.26154
isogroup00527	isotig02406	517	-	-	-	AT5G48050	Arabidopsis thaliana	CONTAINS InterPro DOMAIN/s: Retrotransposon gag protein (InterPro:IPR005162); BEST Arabidopsis thaliana protein match is: unknown protein (TAIR:AT1G34070.1); Has 1807 Blast hits to 1807 proteins in 277 species: Archae - 0; Bacteria - 0; Metazoa - 736; Fungi - 347; Plants - 385; Viruses - 0; Other Eukaryotes - 339 (source: NCBI BLink).	112	51	1e-13	-	-	-	-	-	-	-	-	-	-	-	-	NP_001174325	Oryza sativa Japonica Group	Os05g0293200	112	51	8e-12	3	3	19.4037	19.4037	46	46	254.389	254.389	reads1+reads2	-3.71263	-3.71263
isogroup00528	isotig02408	465	-	-	-	-	-	-	-	-	-	-	-	-	-	-	-	-	-	-	-	-	-	-	-	-	-	-	-	7	7	50.3384	50.3384	5	5	30.7431	30.7431	reads1+reads2	0.711397	0.711397
isogroup00529	isotig02409	545	-	-	-	-	-	-	-	-	-	-	-	-	-	-	-	-	-	-	-	-	-	-	-	-	-	-	-	3	2	12.2712	12.2712	7	5.5	28.8534	28.8534	reads1+reads2	-1.23346	-1.23346
isogroup00530	isotig02411	626	AT1G52570.1	bbh	AT1G52570.1	AT1G52570	Arabidopsis thaliana	phospholipase D alpha 2	154	89	2e-71	-	-	-	-	-	-	-	-	-	-	-	-	XP_002299756	Populus trichocarpa	predicted protein	154	90	1e-72	16	11	58.7588	58.7588	2	2	9.1345	9.1345	reads1+reads2	2.68541	2.68541
isogroup00531	isotig02413	576	AT1G72230.1	bbh	AT1G72230.1	AT1G72230	Arabidopsis thaliana	Cupredoxin superfamily protein	107	48	4e-13	-	-	-	-	-	-	-	-	-	-	-	-	XP_002459878	Sorghum bicolor	hypothetical protein SORBIDRAFT_02g012920	76	60	2e-15	9	8	46.4432	46.4432	7	5.5	27.3005	27.3005	reads1+reads2	0.76654	0.76654
isogroup00532	isotig02415	502	-	-	-	-	-	-	-	-	-	-	-	-	-	-	-	-	-	-	-	-	-	-	-	-	-	-	-	46	43.5	289.761	289.761	72	68	387.29	387.29	reads1+reads2	-0.41855	-0.41855
isogroup00533	isotig02417	521	AT5G11670.1	unique_fbh	-	AT5G11670	Arabidopsis thaliana	NADP-malic enzyme 2	124	74	5e-38	-	-	-	-	-	-	-	-	-	-	-	-	XP_002283751	Vitis vinifera	PREDICTED: malate dehydrogenase (NADP+)	98	88	6e-39	12	9.5	60.9734	60.9734	10	9	49.3896	49.3896	reads1+reads2	0.303973	0.303973
isogroup00534	isotig02419	521	-	-	-	-	-	-	-	-	-	-	-	-	-	-	-	-	-	-	-	-	-	-	-	-	-	-	-	27	20.3333	130.505	130.505	10	8	43.9019	43.9019	reads1+reads2	1.57174	1.57174
isogroup00536	isotig02423	565	AT3G16660.1	bbh	AT3G16660.1	AT3G16660	Arabidopsis thaliana	Pollen Ole e 1 allergen and extensin family protein	106	66	1e-15	-	-	-	-	-	-	AEE75849.1	Arabidopsis thaliana	Pollen Ole e 1 allergen and extensin family protein	106	66	1e-16	XP_002315514	Populus trichocarpa	predicted protein	98	68	4e-15	4	3	17.7553	17.7553	13	13	65.7849	65.7849	reads1+reads2	-1.88951	-1.88951
isogroup00537	isotig02426	452	-	-	-	-	-	-	-	-	-	-	-	-	-	-	-	-	-	-	-	-	-	-	-	-	-	-	-	1	0.5	3.699	0.1	5	4	25.3019	25.3019	reads2	-7.9831	-7.9831
isogroup00538	isotig02427	583	-	-	-	-	-	-	-	-	-	-	-	-	-	-	-	-	-	-	-	-	-	-	-	-	-	-	-	6	6	34.4142	34.4142	6	6	29.4248	29.4248	reads1+reads2	0.225971	0.225971
isogroup00539	isotig02429	527	AT4G19420.1	bbh	AT4G19420.1	AT4G19420	Arabidopsis thaliana	Pectinacetylesterase family protein	70	78	4e-23	-	-	-	-	-	-	NP_001190770.1	Arabidopsis thaliana	Pectinacetylesterase family protein	59	81	1e-20	XP_002273920	Vitis vinifera	PREDICTED: hypothetical protein	70	84	2e-27	2	1.5	9.5178	9.5178	7	6.5	35.2642	35.2642	reads1+reads2	-1.8895	-1.8895
isogroup00540	isotig02431	503	-	-	-	-	-	-	-	-	-	-	-	-	-	-	-	-	-	-	-	-	-	-	-	-	-	-	-	43	23	152.903	152.903	88	45.5	258.627	258.627	reads1+reads2	-0.758263	-0.758263
isogroup00541	isotig02433	530	-	-	-	-	-	-	-	-	-	-	-	-	-	-	-	-	-	-	-	-	-	-	-	-	-	-	-	3	3	18.9278	18.9278	17	15.5	83.6155	83.6155	reads1+reads2	-2.14326	-2.14326
isogroup00542	isotig02435	515	-	-	-	-	-	-	-	-	-	-	-	-	-	-	-	-	-	-	-	-	-	-	-	-	-	-	-	4	4	25.9721	25.9721	8	8	44.4134	44.4134	reads1+reads2	-0.774032	-0.774032
isogroup00543	isotig02437	503	-	-	-	-	-	-	-	-	-	-	-	-	-	-	-	-	-	-	-	-	-	-	-	-	-	-	-	16	10.5	69.8033	69.8033	33	16.5	93.788	93.788	reads1+reads2	-0.426108	-0.426108
isogroup00544	isotig02439	557	-	-	-	-	-	-	-	-	-	-	-	-	-	-	-	-	-	-	-	-	-	-	-	-	-	-	-	0	0	0.1	0.1	6	6	30.7983	30.7983	reads2	-8.26671	-8.26671
isogroup00545	isotig02442	417	AT5G19450.2	unique_fbh	-	AT5G19450	Arabidopsis thaliana	calcium-dependent protein kinase 19	80	85	5e-27	-	-	-	-	-	-	-	-	-	-	-	-	XP_002513496	Ricinus communis	calcium-dependent protein kinase, putative	80	87	5e-27	4	3	24.0569	24.0569	2	1	6.8564	0.1	reads1	7.91031	7.91031
isogroup00546	isotig02443	497	-	-	-	AT2G04520	Arabidopsis thaliana	Nucleic acid-binding, OB-fold-like protein	60	95	2e-26	-	-	-	-	-	-	-	-	-	-	-	-	XP_002285844	Vitis vinifera	PREDICTED: hypothetical protein	67	97	3e-30	27	15.5	104.287	104.287	19	11.5	66.1565	66.1565	reads1+reads2	0.656605	0.656605
isogroup00547	isotig02445	518	AT2G27030.3	bbh	AT2G27030.3	AT2G27030	Arabidopsis thaliana	calmodulin 5	149	100	6e-82	-	-	-	-	-	-	XP_003637661.1	Medicago truncatula	Calcium-binding pollen allergen	146	65	2e-31	XP_002330977	Populus trichocarpa	predicted protein	149	100	2e-81	15	13.5	87.1483	87.1483	12	10.5	57.955	57.955	reads1+reads2	0.588539	0.588539
isogroup00548	isotig02447	499	-	-	-	AT1G25240	Arabidopsis thaliana	ENTH/VHS/GAT family protein	148	60	1e-20	-	-	-	-	-	-	-	-	-	-	-	-	XP_002311553	Populus trichocarpa	predicted protein	146	59	7e-28	188	117	784.043	784.043	287	155	888.101	888.101	reads1+reads2	-0.17979	-0.17979
isogroup00549	isotig02450	464	-	-	-	AT5G20620	Arabidopsis thaliana	ubiquitin 4	113	100	2e-60	-	-	-	-	-	-	-	-	-	-	-	-	XP_003061956	Micromonas pusilla CCMP1545	ubiquitin	113	100	4e-60	12	10.5	75.6704	75.6704	1	0.5	3.0809	0.1	reads1	9.56359	9.56359
isogroup00550	isotig02451	494	-	-	-	-	-	-	-	-	-	-	-	-	-	-	-	-	-	-	-	-	-	XP_002283848	Vitis vinifera	PREDICTED: hypothetical protein	60	65	7e-08	32	23	155.688	155.688	30	22.5	130.223	130.223	reads1+reads2	0.257679	0.257679
isogroup00551	isotig02454	446	-	-	-	-	-	-	-	-	-	-	-	-	-	-	-	-	-	-	-	-	-	-	-	-	-	-	-	6	5	37.4878	37.4878	0	0	0.1	0.1	reads1	8.55028	8.55028
isogroup00552	isotig02455	475	-	-	-	-	-	-	-	-	-	-	-	-	-	-	-	-	-	-	-	-	-	XP_002270645	Vitis vinifera	PREDICTED: hypothetical protein, partial	59	72	3e-09	9	8	56.3185	56.3185	12	11.5	69.2206	69.2206	reads1+reads2	-0.297593	-0.297593
isogroup00553	isotig02457	482	-	-	-	-	-	-	-	-	-	-	-	-	-	-	-	-	-	-	-	-	-	-	-	-	-	-	-	5	4.5	31.2191	31.2191	6	5	29.6588	29.6588	reads1+reads2	0.0739687	0.0739687
isogroup00554	isotig02460	464	-	-	-	-	-	-	-	-	-	-	-	-	-	-	-	-	-	-	-	-	-	-	-	-	-	-	-	7	6	43.2402	43.2402	6	5	30.8094	30.8094	reads1+reads2	0.489003	0.489003
isogroup00555	isotig02461	482	-	-	-	-	-	-	-	-	-	-	-	-	-	-	-	-	-	-	-	-	-	-	-	-	-	-	-	162	119.5	829.04	829.04	360	285.833	1695.5	1695.5	reads1+reads2	-1.03219	-1.03219
isogroup00556	isotig02463	478	-	-	-	-	-	-	-	-	-	-	-	-	-	-	-	-	-	-	-	-	-	-	-	-	-	-	-	3	3	20.9869	20.9869	7	7	41.8698	41.8698	reads1+reads2	-0.996421	-0.996421
isogroup00557	isotig02465	537	AT2G02850.1	unique_fbh	-	AT2G02850	Arabidopsis thaliana	plantacyanin	121	52	7e-10	-	-	-	-	-	-	-	-	-	-	-	-	XP_002509648	Ricinus communis	Blue copper protein precursor, putative	70	67	5e-15	5	4.5	28.0216	28.0216	2	2	10.6485	10.6485	reads1+reads2	1.39589	1.39589
isogroup00558	isotig02467	514	-	-	-	-	-	-	-	-	-	-	-	-	-	-	-	-	-	-	-	-	-	-	-	-	-	-	-	5	5	32.5283	32.5283	26	26	144.624	144.624	reads1+reads2	-2.15254	-2.15254
isogroup00559	isotig02469	456	AT1G19730.1	bbh	AT1G19730.1	AT1G19730	Arabidopsis thaliana	Thioredoxin superfamily protein	118	66	9e-33	-	-	-	-	-	-	O64432.1	Brassica rapa	RecName: Full=Thioredoxin H-type; Short=Trx-H	113	61	2e-25	NP_001059069	Oryza sativa Japonica Group	Os07g0186000	121	70	4e-34	31	31	227.327	227.327	33	32.5	203.774	203.774	reads1+reads2	0.157798	0.157798
isogroup00560	isotig02471	551	-	-	-	-	-	-	-	-	-	-	-	-	-	-	-	-	-	-	-	-	-	-	-	-	-	-	-	6	6	36.4128	36.4128	17	16	83.0232	83.0232	reads1+reads2	-1.18907	-1.18907
isogroup00561	isotig02473	455	-	-	-	-	-	-	-	-	-	-	-	-	-	-	-	-	-	-	-	-	-	-	-	-	-	-	-	1	1	7.3493	7.3493	2	2	12.5675	12.5675	reads1+reads2	-0.774019	-0.774019
isogroup00562	isotig02476	411	-	-	-	AT4G00560	Arabidopsis thaliana	NAD(P)-binding Rossmann-fold superfamily protein	106	79	2e-37	-	-	-	-	-	-	-	-	-	-	-	-	XP_002266457	Vitis vinifera	PREDICTED: hypothetical protein	106	88	1e-39	1	1	8.136	8.136	4	3	20.8694	20.8694	reads1+reads2	-1.359	-1.359
isogroup00563	isotig02477	449	-	-	-	-	-	-	-	-	-	-	-	-	-	-	-	-	-	-	-	-	-	XP_002311984	Populus trichocarpa	predicted protein	34	76	8e-06	12	12	89.3696	89.3696	12	11.5	73.2289	73.2289	reads1+reads2	0.287371	0.287371
isogroup00564	isotig02480	346	-	-	-	-	-	-	-	-	-	-	-	-	-	-	-	-	-	-	-	-	-	-	-	-	-	-	-	1	1	9.6645	9.6645	1	1	8.2633	8.2633	reads1+reads2	0.225977	0.225977
isogroup00565	isotig02482	385	-	-	-	-	-	-	-	-	-	-	-	-	-	-	-	-	-	-	-	-	-	-	-	-	-	-	-	18	17.5	151.996	151.996	6	6	44.5576	44.5576	reads1+reads2	1.77029	1.77029
isogroup00566	isotig02483	551	-	-	-	-	-	-	-	-	-	-	-	-	-	-	-	-	-	-	-	-	-	-	-	-	-	-	-	17	13.6667	82.9403	82.9403	35	30	155.668	155.668	reads1+reads2	-0.908332	-0.908332
isogroup00567	isotig02486	471	-	-	-	-	-	-	-	-	-	-	-	-	-	-	-	-	-	-	-	-	-	-	-	-	-	-	-	2	2	14.1992	14.1992	12	11.5	69.8085	69.8085	reads1+reads2	-2.29759	-2.29759
isogroup00568	isotig02487	449	AT5G02560.1	bbh	AT5G02560.1	AT5G02560	Arabidopsis thaliana	histone H2A 12	98	78	5e-36	-	-	-	-	-	-	-	-	-	-	-	-	XP_002284305	Vitis vinifera	PREDICTED: hypothetical protein	98	80	4e-36	6	5	37.2373	37.2373	1	1	6.3677	0.1	reads1	8.5406	8.5406
isogroup00569	isotig02489	509	AT1G07790.1	bbh	AT1G07790.1	AT1G07790	Arabidopsis thaliana	Histone superfamily protein	43	100	2e-20	-	-	-	-	-	-	-	-	-	-	-	-	XP_002532620	Ricinus communis	histone h2b, putative	58	82	1e-21	7	6	39.4174	39.4174	6	6	33.7027	33.7027	reads1+reads2	0.225968	0.225968
isogroup00570	isotig02492	362	-	-	-	-	-	-	-	-	-	-	-	-	-	-	-	-	-	-	-	-	-	-	-	-	-	-	-	41	34.8333	321.767	321.767	34	32	252.739	252.739	reads1+reads2	0.348367	0.348367
isogroup00571	isotig02494	381	-	-	-	AT1G61850	Arabidopsis thaliana	phospholipases;galactolipases	112	75	6e-41	-	-	-	-	-	-	-	-	-	-	-	-	XP_002335975	Populus trichocarpa	predicted protein	111	81	1e-44	1	0.5	4.3883	0.1	2	2	15.0085	15.0085	reads2	-7.22964	-7.22964
isogroup00572	isotig02495	437	-	-	-	-	-	-	-	-	-	-	-	-	-	-	-	-	-	-	-	-	-	-	-	-	-	-	-	2	2	15.3039	15.3039	5	5	32.7129	32.7129	reads1+reads2	-1.09596	-1.09596
isogroup00573	isotig02498	411	-	-	-	-	-	-	-	-	-	-	-	-	-	-	-	-	-	-	-	-	-	-	-	-	-	-	-	4	3	24.4081	24.4081	3	1.5	10.4347	10.4347	reads1+reads2	1.22597	1.22597
isogroup00574	isotig02499	422	-	-	-	-	-	-	-	-	-	-	-	-	-	-	-	-	-	-	-	-	-	-	-	-	-	-	-	3	1.5	11.8859	11.8859	6	4	27.1006	27.1006	reads1+reads2	-1.18907	-1.18907
isogroup00575	isotig02501	427	-	-	-	AT2G28430	Arabidopsis thaliana	unknown protein; Has 28 Blast hits to 28 proteins in 12 species: Archae - 0; Bacteria - 0; Metazoa - 0; Fungi - 0; Plants - 28; Viruses - 0; Other Eukaryotes - 0 (source: NCBI BLink).	88	64	2e-15	-	-	-	-	-	-	-	-	-	-	-	-	XP_002285144	Vitis vinifera	PREDICTED: hypothetical protein	85	72	6e-20	9	9	70.4806	70.4806	24	24	160.7	160.7	reads1+reads2	-1.18907	-1.18907
isogroup00576	isotig02503	428	-	-	-	-	-	-	-	-	-	-	-	-	-	-	-	-	-	-	-	-	-	-	-	-	-	-	-	4	3	23.4386	23.4386	29	25.5	170.344	170.344	reads1+reads2	-2.8615	-2.8615
isogroup00577	isotig02505	512	AT5G19430.1	bbh	AT5G19430.1	AT5G19430	Arabidopsis thaliana	RING/U-box superfamily protein	89	70	1e-21	-	-	-	-	-	-	-	-	-	-	-	-	XP_002280104	Vitis vinifera	PREDICTED: hypothetical protein	91	74	1e-26	14	14	91.4351	91.4351	29	28.5	159.15	159.15	reads1+reads2	-0.799565	-0.799565
isogroup00578	isotig02507	434	-	-	-	-	-	-	-	-	-	-	-	-	-	-	-	-	-	-	-	-	-	-	-	-	-	-	-	12	8.5	65.4913	65.4913	1	1	6.5878	0.1	reads1	9.35516	9.35516
isogroup00579	isotig02509	517	-	-	-	-	-	-	-	-	-	-	-	-	-	-	-	-	-	-	-	-	-	-	-	-	-	-	-	8	8	51.7433	51.7433	23	22.5	124.429	124.429	reads1+reads2	-1.26588	-1.26588
isogroup00580	isotig02511	423	-	-	-	AT1G79250	Arabidopsis thaliana	AGC kinase 1.7	43	90	4e-14	-	-	-	-	-	-	-	-	-	-	-	-	XP_002265801	Vitis vinifera	PREDICTED: similar to viroid symptom modulation protein	67	74	7e-16	46	43	339.925	339.925	62	56.5	381.891	381.891	reads1+reads2	-0.167945	-0.167945
isogroup00581	isotig02513	514	-	-	-	-	-	-	-	-	-	-	-	-	-	-	-	-	-	-	-	-	-	-	-	-	-	-	-	3	2.5	16.2642	16.2642	0	0	0.1	0.1	reads1	7.34556	7.34556
isogroup00582	isotig02515	444	-	-	-	-	-	-	-	-	-	-	-	-	-	-	-	-	-	-	-	-	-	-	-	-	-	-	-	10	7.5	56.485	56.485	25	18	115.91	115.91	reads1+reads2	-1.03706	-1.03706
isogroup00583	isotig02517	426	-	-	-	-	-	-	-	-	-	-	-	-	-	-	-	-	-	-	-	-	-	-	-	-	-	-	-	2	2	15.6991	15.6991	6	5	33.5576	33.5576	reads1+reads2	-1.09596	-1.09596
isogroup00584	isotig02519	484	-	-	-	-	-	-	-	-	-	-	-	-	-	-	-	-	-	-	-	-	-	-	-	-	-	-	-	3	3	20.7267	20.7267	13	12.5	73.8407	73.8407	reads1+reads2	-1.83293	-1.83293
isogroup00585	isotig02522	345	-	-	-	-	-	-	-	-	-	-	-	-	-	-	-	-	-	-	-	-	-	-	-	-	-	-	-	1	1	9.6925	9.6925	1	1	8.2873	8.2873	reads1+reads2	0.225967	0.225967
isogroup00586	isotig02523	420	-	-	-	-	-	-	-	-	-	-	-	-	-	-	-	-	-	-	-	-	-	-	-	-	-	-	-	9	8.5	67.6744	67.6744	2	1	6.8074	0.1	reads1	9.40247	9.40247
isogroup00588	isotig02527	434	-	-	-	-	-	-	-	-	-	-	-	-	-	-	-	-	-	-	-	-	-	-	-	-	-	-	-	1	1	7.7049	7.7049	2	1	6.5878	0.1	reads1	6.2677	6.2677
isogroup00589	isotig02530	337	-	-	-	-	-	-	-	-	-	-	-	-	-	-	-	-	-	-	-	-	-	XP_002281644	Vitis vinifera	PREDICTED: hypothetical protein	40	77	2e-08	3	3	29.7678	29.7678	0	0	0.1	0.1	reads1	8.21761	8.21761
isogroup00590	isotig02531	445	-	-	-	-	-	-	-	-	-	-	-	-	-	-	-	-	-	-	-	-	-	-	-	-	-	-	-	0	0	0.1	0.1	16	10.5	67.4622	67.4622	reads2	-9.39794	-9.39794
isogroup00591	isotig02533	439	-	-	-	-	-	-	-	-	-	-	-	-	-	-	-	-	-	-	-	-	-	-	-	-	-	-	-	2	1	7.6171	7.6171	10	8	52.1023	52.1023	reads1+reads2	-2.77403	-2.77403
isogroup00592	isotig02536	326	-	-	-	-	-	-	-	-	-	-	-	-	-	-	-	-	-	-	-	-	-	-	-	-	-	-	-	3	3	30.7722	30.7722	3	2.5	21.9257	21.9257	reads1+reads2	0.489005	0.489005
isogroup00593	isotig02537	376	-	-	-	AT3G18460	Arabidopsis thaliana	PLAC8 family protein	33	75	2e-06	-	-	-	-	-	-	-	-	-	-	-	-	XP_002318695	Populus trichocarpa	predicted protein	33	78	1e-07	394	386	3432.84	3432.84	568	552.5	4201.22	4201.22	reads1+reads2	-0.291404	-0.291404
isogroup00594	isotig02539	423	-	-	-	-	-	-	-	-	-	-	-	-	-	-	-	-	-	-	-	-	-	-	-	-	-	-	-	0	0	0.1	0.1	2	2	13.5183	13.5183	reads2	-7.07877	-7.07877
isogroup00595	isotig02542	368	-	-	-	-	-	-	-	-	-	-	-	-	-	-	-	-	-	-	-	-	-	-	-	-	-	-	-	3	3	27.2601	27.2601	2	2	15.5386	15.5386	reads1+reads2	0.810934	0.810934
isogroup00596	isotig02543	503	-	-	-	-	-	-	-	-	-	-	-	-	-	-	-	-	-	-	-	-	-	-	-	-	-	-	-	6	6	39.8876	39.8876	4	4	22.7365	22.7365	reads1+reads2	0.81093	0.81093
isogroup00597	isotig02545	406	-	-	-	-	-	-	-	-	-	-	-	-	-	-	-	-	-	-	-	-	-	-	-	-	-	-	-	5	4	32.9449	32.9449	14	10.5	73.9425	73.9425	reads1+reads2	-1.16635	-1.16635
isogroup00598	isotig02548	326	-	-	-	-	-	-	-	-	-	-	-	-	-	-	-	-	-	-	-	-	-	-	-	-	-	-	-	8	8	82.0592	82.0592	4	4	35.0811	35.0811	reads1+reads2	1.22597	1.22597
isogroup00599	isotig02550	298	-	-	-	-	-	-	-	-	-	-	-	-	-	-	-	-	-	-	-	-	-	-	-	-	-	-	-	1	1	11.2212	11.2212	1	1	9.5943	9.5943	reads1+reads2	0.225978	0.225978
isogroup00600	isotig02551	358	AT5G63220.1	bbh	AT5G63220.1	AT5G63220	Arabidopsis thaliana	unknown protein; CONTAINS InterPro DOMAIN/s: Uncharacterised protein family UPF0363 (InterPro:IPR007317); Has 304 Blast hits to 301 proteins in 161 species: Archae - 0; Bacteria - 0; Metazoa - 110; Fungi - 121; Plants - 35; Viruses - 0; Other Eukaryotes - 38 (source: NCBI BLink).	63	79	4e-17	-	-	-	-	-	-	-	-	-	-	-	-	XP_002312037	Populus trichocarpa	predicted protein	63	84	1e-19	3	2	18.6811	18.6811	1	1	7.9863	7.9863	reads1+reads2	1.22598	1.22598
isogroup00601	isotig02553	457	-	-	-	AT1G65350	Arabidopsis thaliana	ubiquitin 13	98	100	5e-51	-	-	-	-	-	-	-	-	-	-	-	-	NP_001147027	Zea mays	polyubiquitin containing 7 ubiquitin monomers	98	100	4e-50	7	6.5	47.5611	47.5611	4	3.5	21.8969	21.8969	reads1+reads2	1.11906	1.11906
isogroup00602	isotig02555	341	-	-	-	-	-	-	-	-	-	-	-	-	-	-	-	-	-	-	-	-	-	-	-	-	-	-	-	2	1.3333	13.0749	13.0749	5	5	41.9225	41.9225	reads1+reads2	-1.68092	-1.68092
isogroup00603	isotig02557	350	AT1G27290.2	bbh	AT1G27290.2	AT1G27290	Arabidopsis thaliana	unknown protein; FUNCTIONS IN: molecular_function unknown; INVOLVED IN: biological_process unknown; EXPRESSED IN: 25 plant structures; EXPRESSED DURING: 15 growth stages; Has 44 Blast hits to 44 proteins in 12 species: Archae - 0; Bacteria - 0; Metazoa - 0; Fungi - 0; Plants - 44; Viruses - 0; Other Eukaryotes - 0 (source: NCBI BLink).	48	77	3e-10	-	-	-	-	-	-	-	-	-	-	-	-	XP_002514895	Ricinus communis	conserved hypothetical protein	47	80	4e-12	6	3.5	33.4391	33.4391	3	2	16.3378	16.3378	reads1+reads2	1.03332	1.03332
isogroup00604	isotig02559	327	-	-	-	-	-	-	-	-	-	-	-	-	-	-	-	-	-	-	-	-	-	-	-	-	-	-	-	135	118.333	1210.08	1210.08	786	675	5901.84	5901.84	reads1+reads2	-2.28606	-2.28606
isogroup00605	isotig02561	396	-	-	-	-	-	-	-	-	-	-	-	-	-	-	-	-	-	-	-	-	-	-	-	-	-	-	-	0	0	0.1	0.1	4	3.5	25.2699	25.2699	reads2	-7.98128	-7.98128
isogroup00606	isotig02563	432	-	-	-	-	-	-	-	-	-	-	-	-	-	-	-	-	-	-	-	-	-	-	-	-	-	-	-	1	1	7.7405	7.7405	10	9.5	62.874	62.874	reads1+reads2	-3.02196	-3.02196
isogroup00607	isotig02565	302	-	-	-	-	-	-	-	-	-	-	-	-	-	-	-	-	-	-	-	-	-	-	-	-	-	-	-	1	1	11.0726	11.0726	3	2	18.9345	18.9345	reads1+reads2	-0.774023	-0.774023
isogroup00608	isotig02567	345	-	-	-	-	-	-	-	-	-	-	-	-	-	-	-	-	-	-	-	-	-	-	-	-	-	-	-	2	1.5	14.5387	14.5387	3	2.5	20.7182	20.7182	reads1+reads2	-0.511	-0.511
isogroup00609	isotig02570	296	AT4G38495.1	bbh	AT4G38495.1	AT4G38495	Arabidopsis thaliana	CONTAINS InterPro DOMAIN/s: YL1 nuclear, C-terminal (InterPro:IPR013272); Has 279 Blast hits to 279 proteins in 147 species: Archae - 0; Bacteria - 0; Metazoa - 94; Fungi - 133; Plants - 35; Viruses - 0; Other Eukaryotes - 17 (source: NCBI BLink).	39	87	2e-11	-	-	-	-	-	-	-	-	-	-	-	-	XP_002521261	Ricinus communis	conserved hypothetical protein	38	94	2e-13	0	0	0.1	0.1	3	2.5	24.1479	24.1479	reads2	-7.91575	-7.91575
isogroup00610	isotig02571	317	-	-	-	-	-	-	-	-	-	-	-	-	-	-	-	-	-	-	-	-	-	-	-	-	-	-	-	33	32.5	342.83	342.83	58	55.5	500.57	500.57	reads1+reads2	-0.546078	-0.546078
isogroup00611	isotig02573	357	-	-	-	-	-	-	-	-	-	-	-	-	-	-	-	-	-	-	-	-	-	-	-	-	-	-	-	111	107	1002.24	1002.24	40	38.5	308.336	308.336	reads1+reads2	1.70065	1.70065
isogroup00612	isotig02575	353	-	-	-	-	-	-	-	-	-	-	-	-	-	-	-	-	-	-	-	-	-	-	-	-	-	-	-	180	180	1705.11	1705.11	101	101	818.046	818.046	reads1+reads2	1.05961	1.05961
isogroup00613	isotig02576	293	-	-	-	-	-	-	-	-	-	-	-	-	-	-	-	-	-	-	-	-	-	-	-	-	-	-	-	1	1	11.4127	11.4127	4	3.5	34.1532	34.1532	reads1+reads2	-1.58138	-1.58138
isogroup00614	isotig02578	336	AT1G67850.2	bbh	AT1G67850.2	AT1G67850	Arabidopsis thaliana	Protein of unknown function (DUF707)	48	91	8e-19	-	-	-	-	-	-	-	-	-	-	-	-	XP_002530039	Ricinus communis	conserved hypothetical protein	48	93	2e-18	1	1	9.9521	9.9521	1	1	8.5093	8.5093	reads1+reads2	0.225961	0.225961
isogroup00615	isotig02581	278	-	-	-	-	-	-	-	-	-	-	-	-	-	-	-	-	-	-	-	-	-	-	-	-	-	-	-	0	0	0.1	0.1	3	2.3333	23.9973	23.9973	reads2	-7.90673	-7.90673
isogroup00616	isotig02583	227	-	-	-	-	-	-	-	-	-	-	-	-	-	-	-	-	-	-	-	-	-	-	-	-	-	-	-	38	36.5	537.677	537.677	80	73.5	925.748	925.748	reads1+reads2	-0.783878	-0.783878
isogroup00617	isotig02584	233	-	-	-	-	-	-	-	-	-	-	-	-	-	-	-	-	-	-	-	-	-	-	-	-	-	-	-	0	0	0.1	0.1	10	10	122.709	122.709	reads2	-10.261	-10.261
isogroup00618	isotig02586	2166	AT1G15490.1	bbh	AT1G15490.1	AT1G15490	Arabidopsis thaliana	alpha/beta-Hydrolases superfamily protein	617	74	-	-	-	-	-	-	-	-	-	-	-	-	-	XP_002285259	Vitis vinifera	PREDICTED: hypothetical protein	616	78	-	46	46	71.0157	71.0157	68	68	89.7597	89.7597	reads1+reads2	-0.33793	-0.33793
isogroup00619	isotig02587	1806	-	-	-	-	-	-	-	-	-	-	-	-	-	-	-	-	-	-	-	-	-	-	-	-	-	-	-	120	120	222.187	222.187	91	91	144.064	144.064	reads1+reads2	0.625065	0.625065
isogroup00620	isotig02588	1754	AT5G10790.1	bbh	AT5G10790.1	AT5G10790	Arabidopsis thaliana	ubiquitin-specific protease 22	503	67	e-149	-	-	-	-	-	-	-	-	-	-	-	-	XP_002283376	Vitis vinifera	PREDICTED: hypothetical protein	518	72	e-177	79	79	150.609	150.609	160	160	260.808	260.808	reads1+reads2	-0.792178	-0.792178
isogroup00621	isotig02589	1662	AT3G05940.1	bbh	AT3G05940.1	AT3G05940	Arabidopsis thaliana	Protein of unknown function (DUF300)	347	80	e-150	-	-	-	-	-	-	-	-	-	-	-	-	XP_002512601	Ricinus communis	conserved hypothetical protein	351	82	e-157	64	64	128.767	128.767	61	61	104.937	104.937	reads1+reads2	0.295232	0.295232
isogroup00622	isotig02590	1638	AT1G57680.1	bbh	AT1G57680.1	AT1G57680	Arabidopsis thaliana	FUNCTIONS IN: molecular_function unknown; INVOLVED IN: biological_process unknown; LOCATED IN: endomembrane system; EXPRESSED IN: 24 plant structures; EXPRESSED DURING: 15 growth stages; CONTAINS InterPro DOMAIN/s: Uncharacterised conserved protein UCP031277 (InterPro:IPR016971); Has 70 Blast hits to 70 proteins in 19 species: Archae - 0; Bacteria - 0; Metazoa - 1; Fungi - 0; Plants - 66; Viruses…	382	57	5e-78	-	-	-	-	-	-	-	-	-	-	-	-	XP_002528841	Ricinus communis	conserved hypothetical protein	395	68	e-114	72	72	146.985	146.985	98	98	171.058	171.058	reads1+reads2	-0.218816	-0.218816
isogroup00623	isotig02591	1614	AT3G23980.1	bbh	AT3G23980.1	AT3G23980	Arabidopsis thaliana	BLISTER	458	62	e-106	-	-	-	-	-	-	-	-	-	-	-	-	XP_002282738	Vitis vinifera	PREDICTED: hypothetical protein	493	63	e-122	36	36	74.5854	74.5854	29	29	51.3719	51.3719	reads1+reads2	0.537914	0.537914
isogroup00624	isotig02592	1590	AT5G59210.1	bbh	AT5G59210.1	AT5G59210	Arabidopsis thaliana	myosin heavy chain-related	332	62	1e-74	-	-	-	-	-	-	-	-	-	-	-	-	XP_002282726	Vitis vinifera	PREDICTED: hypothetical protein	332	63	3e-82	160	154	323.876	323.876	161	149	267.929	267.929	reads1+reads2	0.273588	0.273588
isogroup00625	isotig02593	1587	AT3G11330.1	bbh	AT3G11330.1	AT3G11330	Arabidopsis thaliana	plant intracellular ras group-related LRR 9	351	65	2e-81	-	-	-	-	-	-	-	-	-	-	-	-	XP_002280677	Vitis vinifera	PREDICTED: hypothetical protein	348	69	9e-90	97	96.25	202.805	202.805	118	117.25	211.236	211.236	reads1+reads2	-0.0587598	-0.0587598
isogroup00626	isotig02594	1504	AT2G41740.1	bbh	AT2G41740.1	AT2G41740	Arabidopsis thaliana	villin 2	312	78	e-116	-	-	-	-	-	-	CAE17317.1	Nicotiana tabacum	villin 2	300	81	e-119	XP_002284163	Vitis vinifera	PREDICTED: hypothetical protein	336	75	e-120	20	20	44.4669	44.4669	53	53	100.753	100.753	reads1+reads2	-1.18002	-1.18002
isogroup00627	isotig02595	1503	AT5G55060.1	bbh	AT5G55060.1	AT5G55060	Arabidopsis thaliana	unknown protein; FUNCTIONS IN: molecular_function unknown; INVOLVED IN: biological_process unknown; LOCATED IN: cellular_component unknown; EXPRESSED IN: 25 plant structures; EXPRESSED DURING: 15 growth stages; BEST Arabidopsis thaliana protein match is: unknown protein (TAIR:AT5G58510.1); Has 223 Blast hits to 218 proteins in 80 species: Archae - 0; Bacteria - 2; Metazoa - 117; Fungi - 6; Plants…	489	67	e-137	-	-	-	-	-	-	-	-	-	-	-	-	XP_002529914	Ricinus communis	conserved hypothetical protein	483	68	e-142	72	72	160.187	160.187	73	73	138.866	138.866	reads1+reads2	0.20607	0.20607
isogroup00628	isotig02596	1485	AT4G23160.1	bbh	AT4G23160.1	AT4G23160	Arabidopsis thaliana	cysteine-rich RLK (RECEPTOR-like protein kinase) 8	345	66	4e-91	-	-	-	-	-	-	-	-	-	-	-	-	XP_002271316	Vitis vinifera	PREDICTED: hypothetical protein	382	80	e-154	21	21	47.2876	47.2876	29	29	55.8345	55.8345	reads1+reads2	-0.239695	-0.239695
isogroup00629	isotig02597	1477	AT4G21060.1	bbh	AT4G21060.1	AT4G21060	Arabidopsis thaliana	Galactosyltransferase family protein	405	87	-	-	-	-	-	-	-	-	-	-	-	-	-	XP_002272405	Vitis vinifera	PREDICTED: hypothetical protein	401	92	-	18	18	40.7518	40.7518	30	30	58.0727	58.0727	reads1+reads2	-0.510996	-0.510996
isogroup00630	isotig02598	1469	AT4G24580.1	bbh	AT4G24580.1	AT4G24580	Arabidopsis thaliana	Rho GTPase activation protein (RhoGAP) with PH domain	100	72	2e-23	-	-	-	-	-	-	-	-	-	-	-	-	XP_002283900	Vitis vinifera	PREDICTED: hypothetical protein	104	69	2e-22	28	28	63.7369	63.7369	52	52	101.207	101.207	reads1+reads2	-0.667115	-0.667115
isogroup00631	isotig02599	1422	AT3G07820.1	bbh	AT3G07820.1	AT3G07820	Arabidopsis thaliana	Pectin lyase-like superfamily protein	377	62	2e-88	-	-	-	-	-	-	Q6H9K0.1	Platanus x acerifolia	RecName: Full=Exopolygalacturonase; AltName: Full=Pollen allergen Pla a 2; AltName: Allergen=Pla a 2; Flags: Precursor	373	60	2e-86	XP_002329175	Populus trichocarpa	predicted protein	397	63	4e-96	105	105	246.913	246.913	46	46	92.4888	92.4888	reads1+reads2	1.41665	1.41665
isogroup00632	isotig02600	1375	AT5G13150.1	bbh	AT5G13150.1	AT5G13150	Arabidopsis thaliana	exocyst subunit exo70 family protein C1	439	69	e-138	-	-	-	-	-	-	-	-	-	-	-	-	XP_002264953	Vitis vinifera	PREDICTED: hypothetical protein	438	71	e-143	11	11	26.7513	26.7513	44	44	91.4916	91.4916	reads1+reads2	-1.77403	-1.77403
isogroup00633	isotig02601	1362	-	-	-	AT4G36490	Arabidopsis thaliana	SEC14-like 12	337	57	3e-60	-	-	-	-	-	-	-	-	-	-	-	-	XP_002268900	Vitis vinifera	PREDICTED: hypothetical protein	336	58	2e-66	27	27	66.289	66.289	21	21	44.0832	44.0832	reads1+reads2	0.588541	0.588541
isogroup00634	isotig02602	1347	AT1G78940.1	unique_fbh	-	AT1G78940	Arabidopsis thaliana	Protein kinase protein with adenine nucleotide alpha hydrolases-like domain	392	72	e-116	-	-	-	-	-	-	AAN05083.1	Salsola kali	major antigen-like protein (Sal k 2)	252	74	7e-87	XP_002518240	Ricinus communis	ATP binding protein, putative	412	70	e-124	24	24	59.5797	59.5797	45	45	95.516	95.516	reads1+reads2	-0.680922	-0.680922
isogroup00635	isotig02603	1342	-	-	-	-	-	-	-	-	-	-	-	-	-	-	-	-	-	-	-	-	-	-	-	-	-	-	-	15	15	37.3761	37.3761	22	22	46.8707	46.8707	reads1+reads2	-0.32657	-0.32657
isogroup00636	isotig02604	1343	AT3G02300.1	bbh	AT3G02300.1	AT3G02300	Arabidopsis thaliana	Regulator of chromosome condensation (RCC1) family protein	148	85	1e-63	-	-	-	-	-	-	-	-	-	-	-	-	XP_002525919	Ricinus communis	Protein pim1, putative	202	74	2e-66	17	17	42.328	42.328	14	13.5	28.7401	28.7401	reads1+reads2	0.558547	0.558547
isogroup00637	isotig02605	1339	AT5G48970.1	bbh	AT5G48970.1	AT5G48970	Arabidopsis thaliana	Mitochondrial substrate carrier family protein	329	86	e-153	-	-	-	-	-	-	-	-	-	-	-	-	XP_002330367	Populus trichocarpa	predicted protein	328	87	e-156	72	72	179.807	179.807	85	85	181.497	181.497	reads1+reads2	-0.0134965	-0.0134965
isogroup00638	isotig02606	1339	-	-	-	-	-	-	-	-	-	-	-	-	-	-	-	-	-	-	-	-	-	-	-	-	-	-	-	62	61.5	153.585	153.585	84	79.9	170.607	170.607	reads1+reads2	-0.151639	-0.151639
isogroup00639	isotig02607	1317	AT1G55570.1	unique_fbh	-	AT1G55570	Arabidopsis thaliana	SKU5 similar 12	381	79	e-151	-	-	-	-	-	-	ADK47981.1	Cynodon dactylon	L-ascorbate oxidase-like protein grass pollen group 4 allergen	377	75	e-137	XP_002285781	Vitis vinifera	PREDICTED: hypothetical protein	381	78	e-148	50	50	126.952	126.952	26	26	56.4441	56.4441	reads1+reads2	1.16939	1.16939
isogroup00640	isotig02608	1326	AT3G28970.1	bbh	AT3G28970.1	AT3G28970	Arabidopsis thaliana	Domain of unknown function (DUF298)	297	62	5e-67	-	-	-	-	-	-	-	-	-	-	-	-	XP_002531855	Ricinus communis	conserved hypothetical protein	315	68	5e-89	74	74	186.613	186.613	69	69	148.777	148.777	reads1+reads2	0.326898	0.326898
isogroup00641	isotig02609	1318	AT3G61680.1	bbh	AT3G61680.1	AT3G61680	Arabidopsis thaliana	alpha/beta-Hydrolases superfamily protein	309	78	e-123	-	-	-	-	-	-	-	-	-	-	-	-	XP_002277012	Vitis vinifera	PREDICTED: hypothetical protein	321	80	e-137	28	28	71.0391	71.0391	87	87	188.727	188.727	reads1+reads2	-1.40962	-1.40962
isogroup00642	isotig02610	1304	-	-	-	AT3G56960	Arabidopsis thaliana	phosphatidyl inositol monophosphate 5 kinase 4	285	69	1e-90	-	-	-	-	-	-	-	-	-	-	-	-	XP_002322622	Populus trichocarpa	predicted protein	279	74	7e-94	34	34	87.1879	87.1879	33	33	72.3548	72.3548	reads1+reads2	0.269039	0.269039
isogroup00643	isotig02611	1289	AT2G37620.2	bbh	AT2G37620.2	AT2G37620	Arabidopsis thaliana	actin 1	377	99	-	-	-	-	-	-	-	-	-	-	-	-	-	XP_002530711	Ricinus communis	actin, putative	377	99	-	81	81	210.129	210.129	42	42	93.1596	93.1596	reads1+reads2	1.1735	1.1735
isogroup00644	isotig02612	1270	AT4G12610.1	unique_fbh	-	AT4G12610	Arabidopsis thaliana	transcription activators;DNA binding;RNA polymerase II transcription factors;catalytics;transcription initiation factors	329	51	4e-50	-	-	-	-	-	-	-	-	-	-	-	-	XP_002308775	Populus trichocarpa	predicted protein	323	56	5e-64	47	44.75	117.827	117.827	59	53	119.317	119.317	reads1+reads2	-0.0181355	-0.0181355
isogroup00645	isotig02613	1250	AT5G57690.1	bbh	AT5G57690.1	AT5G57690	Arabidopsis thaliana	diacylglycerol kinase 4	373	84	e-165	-	-	-	-	-	-	-	-	-	-	-	-	XP_002325082	Populus trichocarpa	predicted protein	373	86	e-168	24	24	64.2031	64.2031	48	48	109.79	109.79	reads1+reads2	-0.77403	-0.77403
isogroup00646	isotig02614	1251	-	-	-	-	-	-	-	-	-	-	-	-	-	-	-	-	-	-	-	-	-	-	-	-	-	-	-	75	75	200.474	200.474	71	71	162.268	162.268	reads1+reads2	0.305041	0.305041
isogroup00647	isotig02615	1238	AT5G47730.1	bbh	AT5G47730.1	AT5G47730	Arabidopsis thaliana	Sec14p-like phosphatidylinositol transfer family protein	332	74	e-120	-	-	-	-	-	-	-	-	-	-	-	-	XP_002270197	Vitis vinifera	PREDICTED: hypothetical protein	339	76	e-129	63	63	170.167	170.167	55	55	127.02	127.02	reads1+reads2	0.42189	0.42189
isogroup00648	isotig02616	1237	AT1G52340.1	bbh	AT1G52340.1	AT1G52340	Arabidopsis thaliana	NAD(P)-binding Rossmann-fold superfamily protein	245	58	4e-52	-	-	-	-	-	-	-	-	-	-	-	-	XP_002272206	Vitis vinifera	PREDICTED: hypothetical protein	233	69	1e-71	0	0	0.1	0.1	36	36	83.2078	83.2078	reads2	-9.70057	-9.70057
isogroup00649	isotig02617	1231	AT4G30240.1	bbh	AT4G30240.1	AT4G30240	Arabidopsis thaliana	Syntaxin/t-SNARE family protein	286	62	1e-57	-	-	-	-	-	-	-	-	-	-	-	-	XP_002271381	Vitis vinifera	PREDICTED: hypothetical protein	319	61	7e-70	60	60	162.985	162.985	94	94	218.324	218.324	reads1+reads2	-0.421729	-0.421729
isogroup00650	isotig02618	1227	-	-	-	-	-	-	-	-	-	-	-	-	-	-	-	-	-	-	-	-	-	XP_002266833	Vitis vinifera	PREDICTED: hypothetical protein	330	41	1e-16	30	30	81.7582	81.7582	38	37.5	87.3812	87.3812	reads1+reads2	-0.0959595	-0.0959595
isogroup00651	isotig02619	1228	AT1G58520.1	bbh	AT1G58520.1	AT1G58520	Arabidopsis thaliana	lipases;hydrolases, acting on ester bonds	382	55	5e-82	-	-	-	-	-	-	-	-	-	-	-	-	XP_002283520	Vitis vinifera	PREDICTED: hypothetical protein	377	60	8e-92	21	21	57.1841	57.1841	36	36	83.8176	83.8176	reads1+reads2	-0.551639	-0.551639
isogroup00652	isotig02620	1227	-	-	-	-	-	-	-	-	-	-	-	-	-	-	-	-	-	-	-	-	-	-	-	-	-	-	-	62	62	168.967	168.967	61	61	142.14	142.14	reads1+reads2	0.249429	0.249429
isogroup00653	isotig02621	1202	AT3G52120.1	bbh	AT3G52120.1	AT3G52120	Arabidopsis thaliana	SWAP (Suppressor-of-White-APricot)/surp domain-containing protein / D111/G-patch domain-containing protein	168	79	7e-70	-	-	-	-	-	-	-	-	-	-	-	-	XP_002513189	Ricinus communis	arginine/serine rich splicing factor sf4/14, putative	163	82	4e-68	13	13	36.1654	36.1654	25	25	59.4657	59.4657	reads1+reads2	-0.717448	-0.717448
isogroup00654	isotig02622	1185	-	-	-	AT3G61680	Arabidopsis thaliana	alpha/beta-Hydrolases superfamily protein	131	52	1e-13	-	-	-	-	-	-	-	-	-	-	-	-	XP_002320194	Populus trichocarpa	predicted protein	144	59	8e-20	17	17	47.9717	47.9717	61	61	147.178	147.178	reads1+reads2	-1.61731	-1.61731
isogroup00655	isotig02623	1184	AT2G19860.1	unique_fbh	-	AT2G19860	Arabidopsis thaliana	hexokinase 2	124	65	2e-29	-	-	-	-	-	-	-	-	-	-	-	-	XP_002515958	Ricinus communis	hexokinase, putative	124	66	3e-31	27	26.5	74.8426	74.8426	30	30	72.4437	72.4437	reads1+reads2	0.0469994	0.0469994
isogroup00656	isotig02624	1190	AT2G43850.1	bbh	AT2G43850.1	AT2G43850	Arabidopsis thaliana	Integrin-linked protein kinase family	319	90	e-154	-	-	-	-	-	-	AAN05083.1	Salsola kali	major antigen-like protein (Sal k 2)	125	52	4e-09	XP_002529820	Ricinus communis	ankyrin-kinase, putative	316	91	e-158	27	27	75.8703	75.8703	50	49.5	118.929	118.929	reads1+reads2	-0.648498	-0.648498
isogroup00657	isotig02625	1184	AT5G60740.1	bbh	AT5G60740.1	AT5G60740	Arabidopsis thaliana	ABC transporter family protein	316	67	6e-99	-	-	-	-	-	-	-	-	-	-	-	-	XP_002271719	Vitis vinifera	PREDICTED: hypothetical protein isoform 2	314	70	e-101	21	18.3333	51.7779	51.7779	24	21.3333	51.5155	51.5155	reads1+reads2	0.00732988	0.00732988
isogroup00658	isotig02626	1175	-	-	-	AT3G25160	Arabidopsis thaliana	ER lumen protein retaining receptor family protein	151	80	2e-53	-	-	-	-	-	-	-	-	-	-	-	-	XP_002303063	Populus trichocarpa	predicted protein	151	84	6e-62	25	25	71.147	71.147	20	20	48.6657	48.6657	reads1+reads2	0.547898	0.547898
isogroup00659	isotig02627	1174	AT5G55090.1	bbh	AT5G55090.1	AT5G55090	Arabidopsis thaliana	mitogen-activated protein kinase kinase kinase 15	288	62	6e-61	-	-	-	-	-	-	AAN05083.1	Salsola kali	major antigen-like protein (Sal k 2)	208	44	7e-11	XP_002528847	Ricinus communis	ATP binding protein, putative	331	69	4e-94	60	59.5	169.474	169.474	30	29.5	71.8431	71.8431	reads1+reads2	1.23814	1.23814
isogroup00660	isotig02628	1171	AT1G80510.1	bbh	AT1G80510.1	AT1G80510	Arabidopsis thaliana	Transmembrane amino acid transporter family protein	196	83	3e-79	-	-	-	-	-	-	-	-	-	-	-	-	XP_002530469	Ricinus communis	amino acid transporter, putative	196	82	2e-78	21	21	59.9677	59.9677	39	39	95.2223	95.2223	reads1+reads2	-0.667114	-0.667114
isogroup00661	isotig02629	1163	AT3G05520.2	bbh	AT3G05520.2	AT3G05520	Arabidopsis thaliana	Subunits of heterodimeric actin filament capping protein Capz superfamily	291	78	e-113	-	-	-	-	-	-	-	-	-	-	-	-	XP_002283779	Vitis vinifera	PREDICTED: hypothetical protein	291	82	e-127	35	35	100.634	100.634	48	48	118.003	118.003	reads1+reads2	-0.22971	-0.22971
isogroup00662	isotig02630	1152	-	-	-	-	-	-	-	-	-	-	-	-	-	-	-	-	-	-	-	-	-	-	-	-	-	-	-	36	36	104.497	104.497	4	4	9.9275	9.9275	reads1+reads2	3.39589	3.39589
isogroup00663	isotig02631	1138	AT3G23270.1	bbh	AT3G23270.1	AT3G23270	Arabidopsis thaliana	Regulator of chromosome condensation (RCC1) family with FYVE zinc finger domain	293	70	7e-96	-	-	-	-	-	-	-	-	-	-	-	-	XP_002533468	Ricinus communis	Ran GTPase binding protein, putative	291	73	e-104	18	18	52.8914	52.8914	12	12	30.1488	30.1488	reads1+reads2	0.810933	0.810933
isogroup00664	isotig02632	1116	AT3G20310.1	bbh	AT3G20310.1	AT3G20310	Arabidopsis thaliana	ethylene response factor 7	80	77	1e-24	-	-	-	-	-	-	-	-	-	-	-	-	XP_002531192	Ricinus communis	Ethylene-responsive transcription factor, putative	66	87	3e-24	27	27	80.9011	80.9011	45	45	115.287	115.287	reads1+reads2	-0.510996	-0.510996
isogroup00665	isotig02633	1117	AT5G62410.1	bbh	AT5G62410.1	AT5G62410	Arabidopsis thaliana	structural maintenance of chromosomes 2	330	75	e-123	-	-	-	-	-	-	-	-	-	-	-	-	XP_002269854	Vitis vinifera	PREDICTED: hypothetical protein	330	78	e-133	18	18	53.8858	53.8858	10	10	25.5963	25.5963	reads1+reads2	1.07397	1.07397
isogroup00666	isotig02634	1116	AT2G17200.1	bbh	AT2G17200.1	AT2G17200	Arabidopsis thaliana	ubiquitin family protein	331	53	1e-61	-	-	-	-	-	-	-	-	-	-	-	-	XP_002263194	Vitis vinifera	PREDICTED: hypothetical protein	323	57	4e-71	19	18.5	55.4322	55.4322	19	19	48.6766	48.6766	reads1+reads2	0.187496	0.187496
isogroup00667	isotig02635	1117	AT1G48720.1	bbh	AT1G48720.1	AT1G48720	Arabidopsis thaliana	unknown protein; Has 229 Blast hits to 229 proteins in 10 species: Archae - 0; Bacteria - 0; Metazoa - 1; Fungi - 0; Plants - 228; Viruses - 0; Other Eukaryotes - 0 (source: NCBI BLink).	96	51	3e-06	-	-	-	-	-	-	-	-	-	-	-	-	NP_001044989	Oryza sativa Japonica Group	Os01g0879800	249	61	2e-50	64	64	191.594	191.594	0	0	0.1	0.1	reads1	10.9038	10.9038
isogroup00668	isotig02636	1098	AT4G34490.1	bbh	AT4G34490.1	AT4G34490	Arabidopsis thaliana	cyclase associated protein 1	192	83	7e-80	-	-	-	-	-	-	-	-	-	-	-	-	XP_002306100	Populus trichocarpa	predicted protein	192	87	6e-84	46	46	140.091	140.091	68	68	177.067	177.067	reads1+reads2	-0.337931	-0.337931
isogroup00669	isotig02637	1104	-	-	-	-	-	-	-	-	-	-	-	-	-	-	-	-	-	-	-	-	-	-	-	-	-	-	-	0	0	0.1	0.1	33	33	85.4626	85.4626	reads2	-9.73915	-9.73915
isogroup00670	isotig02638	1102	AT2G39950.2	bbh	AT2G39950.2	AT2G39950	Arabidopsis thaliana	unknown protein; FUNCTIONS IN: molecular_function unknown; INVOLVED IN: biological_process unknown; LOCATED IN: cellular_component unknown; EXPRESSED IN: 24 plant structures; EXPRESSED DURING: 15 growth stages; Has 941 Blast hits to 229 proteins in 79 species: Archae - 0; Bacteria - 8; Metazoa - 89; Fungi - 54; Plants - 41; Viruses - 0; Other Eukaryotes - 749 (source: NCBI BLink).	334	42	2e-24	-	-	-	-	-	-	-	-	-	-	-	-	XP_002279619	Vitis vinifera	PREDICTED: hypothetical protein	339	52	3e-53	10	10	30.344	30.344	21	21	54.484	54.484	reads1+reads2	-0.844421	-0.844421
isogroup00671	isotig02639	1101	-	-	-	AT5G48050	Arabidopsis thaliana	CONTAINS InterPro DOMAIN/s: Retrotransposon gag protein (InterPro:IPR005162); BEST Arabidopsis thaliana protein match is: unknown protein (TAIR:AT1G34070.1); Has 1807 Blast hits to 1807 proteins in 277 species: Archae - 0; Bacteria - 0; Metazoa - 736; Fungi - 347; Plants - 385; Viruses - 0; Other Eukaryotes - 339 (source: NCBI BLink).	76	60	1e-08	-	-	-	-	-	-	-	-	-	-	-	-	XP_002337133	Populus trichocarpa	predicted protein	81	64	1e-10	92	92	279.419	279.419	56	56	145.423	145.423	reads1+reads2	0.942177	0.942177
isogroup00672	isotig02640	1079	-	-	-	AT5G65530	Arabidopsis thaliana	Protein kinase superfamily protein	65	66	6e-11	-	-	-	-	-	-	-	-	-	-	-	-	XP_002277125	Vitis vinifera	PREDICTED: hypothetical protein	72	70	1e-13	5	5	15.4954	15.4954	6	6	15.8987	15.8987	reads1+reads2	-0.0370688	-0.0370688
isogroup00673	isotig02641	1099	-	-	-	AT2G40850	Arabidopsis thaliana	phosphoinositide 4-kinase gamma 1	297	55	7e-55	-	-	-	-	-	-	-	-	-	-	-	-	XP_002278311	Vitis vinifera	PREDICTED: hypothetical protein	311	61	8e-66	84	83.3333	253.557	253.557	80	80	208.125	208.125	reads1+reads2	0.284863	0.284863
isogroup00674	isotig02642	1091	AT4G35470.1	bbh	AT4G35470.1	AT4G35470	Arabidopsis thaliana	plant intracellular ras group-related LRR 4	326	80	e-115	-	-	-	-	-	-	-	-	-	-	-	-	XP_002532476	Ricinus communis	leucine-rich repeat-containing protein, putative	329	82	e-129	20	20	61.2999	61.2999	18	18	47.1714	47.1714	reads1+reads2	0.377972	0.377972
isogroup00675	isotig02643	1087	AT3G19420.1	bbh	AT3G19420.1	AT3G19420	Arabidopsis thaliana	PTEN 2	294	70	2e-99	-	-	-	-	-	-	-	-	-	-	-	-	XP_002461327	Sorghum bicolor	hypothetical protein SORBIDRAFT_02g000980	295	70	e-101	48	48	147.661	147.661	62	62	163.077	163.077	reads1+reads2	-0.143264	-0.143264
isogroup00676	isotig02644	1088	-	-	-	AT3G01270	Arabidopsis thaliana	Pectate lyase family protein	191	76	2e-66	-	-	-	-	-	-	AEE73631.1	Arabidopsis thaliana	putative pectate lyase 7 (Amb aII domain)	191	76	2e-67	XP_002270089	Vitis vinifera	PREDICTED: hypothetical protein	194	78	1e-68	43	43	132.158	132.158	29	29	76.2079	76.2079	reads1+reads2	0.794255	0.794255
isogroup00677	isotig02645	1082	-	-	-	AT2G44970	Arabidopsis thaliana	alpha/beta-Hydrolases superfamily protein	154	85	6e-63	-	-	-	-	-	-	-	-	-	-	-	-	XP_002326833	Populus trichocarpa	predicted protein	172	81	2e-66	22	20.5	63.3551	63.3551	27	26.5	70.0245	70.0245	reads1+reads2	-0.144399	-0.144399
isogroup00678	isotig02646	1082	AT2G25910.2	bbh	AT2G25910.2	AT2G25910	Arabidopsis thaliana	3'-5' exonuclease domain-containing protein / K homology domain-containing protein / KH domain-containing protein	120	88	2e-50	-	-	-	-	-	-	-	-	-	-	-	-	XP_002516481	Ricinus communis	3'-5' exonuclease, putative	154	80	1e-56	9	9	27.8144	27.8144	7	7	18.497	18.497	reads1+reads2	0.588541	0.588541
isogroup00679	isotig02647	1074	AT2G42010.1	bbh	AT2G42010.1	AT2G42010	Arabidopsis thaliana	phospholipase D beta 1	265	86	e-120	-	-	-	-	-	-	-	-	-	-	-	-	XP_002272857	Vitis vinifera	PREDICTED: hypothetical protein	265	85	e-120	16	16	49.8162	49.8162	29	29	77.2013	77.2013	reads1+reads2	-0.63201	-0.63201
isogroup00680	isotig02648	1064	-	-	-	-	-	-	-	-	-	-	-	-	-	-	-	-	-	-	-	-	-	XP_002315807	Populus trichocarpa	predicted protein	175	45	7e-10	15	15	47.1416	47.1416	17	17	45.6813	45.6813	reads1+reads2	0.045397	0.045397
isogroup00681	isotig02649	1070	AT5G57330.1	bbh	AT5G57330.1	AT5G57330	Arabidopsis thaliana	Galactose mutarotase-like superfamily protein	287	78	e-108	-	-	-	-	-	-	-	-	-	-	-	-	XP_002268176	Vitis vinifera	PREDICTED: hypothetical protein	292	76	e-107	26	26	81.2539	81.2539	18	18	48.0972	48.0972	reads1+reads2	0.756484	0.756484
isogroup00682	isotig02650	1053	AT4G03420.1	bbh	AT4G03420.1	AT4G03420	Arabidopsis thaliana	Protein of unknown function (DUF789)	231	78	7e-81	-	-	-	-	-	-	-	-	-	-	-	-	XP_002517959	Ricinus communis	conserved hypothetical protein	238	81	4e-91	17	17	53.9853	53.9853	22	22	59.7345	59.7345	reads1+reads2	-0.145998	-0.145998
isogroup00683	isotig02651	1065	AT1G69400.1	bbh	AT1G69400.1	AT1G69400	Arabidopsis thaliana	Transducin/WD40 repeat-like superfamily protein	119	77	3e-31	-	-	-	-	-	-	-	-	-	-	-	-	XP_002267447	Vitis vinifera	PREDICTED: hypothetical protein	119	75	2e-41	6	6	18.8389	18.8389	12	12	32.2153	32.2153	reads1+reads2	-0.774031	-0.774031
isogroup00684	isotig02652	1052	-	-	-	AT3G06260	Arabidopsis thaliana	galacturonosyltransferase-like 4	271	86	e-124	-	-	-	-	-	-	-	-	-	-	-	-	XP_002311936	Populus trichocarpa	glycosyltransferase, CAZy family GT8	270	88	e-129	10	10	31.7862	31.7862	13	13	35.3312	35.3312	reads1+reads2	-0.152542	-0.152542
isogroup00685	isotig02653	1048	AT3G26040.1	bbh	AT3G26040.1	AT3G26040	Arabidopsis thaliana	HXXXD-type acyl-transferase family protein	336	54	2e-39	-	-	-	-	-	-	-	-	-	-	-	-	XP_002314550	Populus trichocarpa	predicted protein	360	53	2e-42	24	23.5	74.9827	74.9827	15	15	40.9224	40.9224	reads1+reads2	0.873667	0.873667
isogroup00686	isotig02654	1043	AT3G52880.2	bbh	AT3G52880.2	AT3G52880	Arabidopsis thaliana	monodehydroascorbate reductase 1	244	90	e-114	-	-	-	-	-	-	-	-	-	-	-	-	XP_002283000	Vitis vinifera	PREDICTED: hypothetical protein	244	89	e-117	12	12	38.4726	38.4726	3	3	8.2237	8.2237	reads1+reads2	2.22597	2.22597
isogroup00687	isotig02655	1039	AT2G28320.1	bbh	AT2G28320.1	AT2G28320	Arabidopsis thaliana	Pleckstrin homology (PH) and lipid-binding START domains-containing protein	346	67	2e-95	-	-	-	-	-	-	-	-	-	-	-	-	XP_002529938	Ricinus communis	conserved hypothetical protein	338	71	e-101	13	13	41.8391	41.8391	24	23	63.2912	63.2912	reads1+reads2	-0.597153	-0.597153
isogroup00688	isotig02656	1041	AT1G53050.1	unique_fbh	-	AT1G53050	Arabidopsis thaliana	Protein kinase superfamily protein	210	81	2e-85	-	-	-	-	-	-	AAN05083.1	Salsola kali	major antigen-like protein (Sal k 2)	194	47	7e-10	NP_001130847	Zea mays	hypothetical protein LOC100191951	222	81	4e-87	31	31	99.5785	99.5785	40	40	109.86	109.86	reads1+reads2	-0.141763	-0.141763
isogroup00689	isotig02657	1038	AT4G32440.3	bbh	AT4G32440.3	AT4G32440	Arabidopsis thaliana	Plant Tudor-like RNA-binding protein	146	60	1e-22	-	-	-	-	-	-	-	-	-	-	-	-	XP_002282448	Vitis vinifera	PREDICTED: hypothetical protein	211	53	5e-29	38	38	122.417	122.417	60	60	165.267	165.267	reads1+reads2	-0.432994	-0.432994
isogroup00690	isotig02658	1036	AT5G50260.1	bbh	AT5G50260.1	AT5G50260	Arabidopsis thaliana	Cysteine proteinases superfamily protein	261	66	6e-79	-	-	-	-	-	-	AAQ62999.1	Elaeis guineensis	oil palm polygalacturonase allergen PEST472	261	63	4e-63	NP_001151278	Zea mays	LOC100284911	260	69	1e-80	34	34	109.742	109.742	22	22	60.7147	60.7147	reads1+reads2	0.854002	0.854002
isogroup00691	isotig02659	1024	AT3G13200.1	bbh	AT3G13200.1	AT3G13200	Arabidopsis thaliana	Cwf15 / Cwc15 cell cycle control family protein	106	74	2e-36	-	-	-	-	-	-	-	-	-	-	-	-	XP_002522799	Ricinus communis	Pre-mRNA-splicing factor cwc15, putative	230	60	6e-66	19	19	62.0452	62.0452	94	93.3333	260.596	260.596	reads1+reads2	-2.07042	-2.07042
isogroup00692	isotig02660	1022	-	-	-	AT2G43850	Arabidopsis thaliana	Integrin-linked protein kinase family	167	91	2e-78	-	-	-	-	-	-	AAN05083.1	Salsola kali	major antigen-like protein (Sal k 2)	109	55	1e-08	XP_002279175	Vitis vinifera	PREDICTED: hypothetical protein	167	92	4e-79	12	12	39.2631	39.2631	11	11	30.7732	30.7732	reads1+reads2	0.3515	0.3515
isogroup00693	isotig02661	1022	-	-	-	-	-	-	-	-	-	-	-	-	-	-	-	-	-	-	-	-	-	-	-	-	-	-	-	11	11	35.9912	35.9912	15	15	41.9635	41.9635	reads1+reads2	-0.221491	-0.221491
isogroup00694	isotig02662	1021	-	-	-	AT4G10613	Arabidopsis thaliana	RNA-directed DNA polymerase (reverse transcriptase)-related family protein	80	52	5e-07	-	-	-	-	-	-	-	-	-	-	-	-	XP_002446117	Sorghum bicolor	hypothetical protein SORBIDRAFT_06g001955	63	55	9e-08	11	11	36.0265	36.0265	47	47	131.614	131.614	reads1+reads2	-1.86919	-1.86919
isogroup00695	isotig02663	1014	-	-	-	-	-	-	-	-	-	-	-	-	-	-	-	-	-	-	-	-	-	-	-	-	-	-	-	5	5	16.4887	16.4887	15	15	42.2945	42.2945	reads1+reads2	-1.35899	-1.35899
isogroup00696	isotig02664	1007	AT3G07960.1	bbh	AT3G07960.1	AT3G07960	Arabidopsis thaliana	Phosphatidylinositol-4-phosphate 5-kinase family protein	261	73	1e-93	-	-	-	-	-	-	-	-	-	-	-	-	XP_002526916	Ricinus communis	phosphatidylinositol-4-phosphate 5-kinase, putative	263	77	7e-95	23	23	76.3753	76.3753	20	20	56.7847	56.7847	reads1+reads2	0.427604	0.427604
isogroup00697	isotig02665	1010	AT3G62660.1	unique_fbh	-	AT3G62660	Arabidopsis thaliana	galacturonosyltransferase-like 7	138	73	2e-37	-	-	-	-	-	-	-	-	-	-	-	-	XP_002523144	Ricinus communis	transferase, transferring glycosyl groups, putative	139	74	3e-40	9	9	29.7972	29.7972	7	7	19.8156	19.8156	reads1+reads2	0.58854	0.58854
isogroup00698	isotig02666	1012	AT1G11770.1	bbh	AT1G11770.1	AT1G11770	Arabidopsis thaliana	FAD-binding Berberine family protein	144	76	1e-46	-	-	-	-	-	-	AAS02108.1	Cynodon dactylon	FAD-linked oxidoreductase BG60	139	62	2e-32	XP_002269643	Vitis vinifera	PREDICTED: hypothetical protein	150	80	1e-51	25	25	82.6065	82.6065	16	16	45.2033	45.2033	reads1+reads2	0.869827	0.869827
isogroup00699	isotig02667	1011	AT4G00390.1	bbh	AT4G00390.1	AT4G00390	Arabidopsis thaliana	DNA-binding storekeeper protein-related transcriptional regulator	107	68	4e-24	-	-	-	-	-	-	-	-	-	-	-	-	XP_002518574	Ricinus communis	transcription regulator, putative	243	57	2e-36	20	20	66.1506	66.1506	49	49	138.572	138.572	reads1+reads2	-1.06681	-1.06681
isogroup00700	isotig02668	1011	-	-	-	-	-	-	-	-	-	-	-	-	-	-	-	-	-	-	-	-	-	-	-	-	-	-	-	42	42	138.916	138.916	14	14	39.592	39.592	reads1+reads2	1.81093	1.81093
isogroup00701	isotig02669	1010	AT3G13870.2	bbh	AT3G13870.2	AT3G13870	Arabidopsis thaliana	Root hair defective 3 GTP-binding protein (RHD3)	312	78	e-111	-	-	-	-	-	-	-	-	-	-	-	-	XP_002527405	Ricinus communis	Protein SEY1, putative	313	80	e-114	13	12.5	41.385	41.385	15	15	42.4621	42.4621	reads1+reads2	-0.0370678	-0.0370678
isogroup00702	isotig02670	1007	AT1G67290.1	bbh	AT1G67290.1	AT1G67290	Arabidopsis thaliana	glyoxal oxidase-related protein	291	62	4e-65	-	-	-	-	-	-	-	-	-	-	-	-	XP_002280698	Vitis vinifera	PREDICTED: hypothetical protein	294	63	5e-71	18	17.5	58.1117	58.1117	13	12.5	35.4905	35.4905	reads1+reads2	0.711396	0.711396
isogroup00703	isotig02671	1005	-	-	-	-	-	-	-	-	-	-	-	-	-	-	-	-	-	-	-	-	-	-	-	-	-	-	-	26	26	86.5091	86.5091	25	25	71.1222	71.1222	reads1+reads2	0.282552	0.282552
isogroup00704	isotig02672	999	AT5G11710.1	bbh	AT5G11710.1	AT5G11710	Arabidopsis thaliana	ENTH/VHS family protein	101	84	3e-37	-	-	-	-	-	-	-	-	-	-	-	-	XP_002516482	Ricinus communis	Clathrin interactor, putative	156	69	4e-44	6	6	20.0836	20.0836	10	10	28.6197	28.6197	reads1+reads2	-0.510991	-0.510991
isogroup00705	isotig02673	1003	AT1G72460.1	bbh	AT1G72460.1	AT1G72460	Arabidopsis thaliana	Leucine-rich repeat protein kinase family protein	209	63	2e-46	-	-	-	-	-	-	-	-	-	-	-	-	XP_002277642	Vitis vinifera	PREDICTED: hypothetical protein	203	68	3e-54	40	40	133.356	133.356	49	49	139.677	139.677	reads1+reads2	-0.0668115	-0.0668115
isogroup00706	isotig02674	1000	AT5G04460.1	bbh	AT5G04460.1	AT5G04460	Arabidopsis thaliana	RING/U-box superfamily protein	310	61	2e-61	-	-	-	-	-	-	-	-	-	-	-	-	XP_002534079	Ricinus communis	conserved hypothetical protein	301	66	1e-79	21	21	70.2221	70.2221	30	30	85.7733	85.7733	reads1+reads2	-0.288603	-0.288603
isogroup00707	isotig02675	995	AT2G39740.1	bbh	AT2G39740.1	AT2G39740	Arabidopsis thaliana	Nucleotidyltransferase family protein	164	50	6e-13	-	-	-	-	-	-	-	-	-	-	-	-	XP_002524216	Ricinus communis	zinc finger protein, putative	68	72	5e-16	12	12	40.3286	40.3286	19	19	54.5961	54.5961	reads1+reads2	-0.436995	-0.436995
isogroup00708	isotig02676	1002	AT3G05500.1	bbh	AT3G05500.1	AT3G05500	Arabidopsis thaliana	Rubber elongation factor protein (REF)	214	66	2e-51	-	-	-	-	-	-	O82803.1	Hevea brasiliensis	RecName: Full=Small rubber particle protein; AltName: Full=Latex allergen Hev b 3; AltName: Allergen=Hev b 3	210	58	6e-43	XP_002263944	Vitis vinifera	PREDICTED: similar to Stress-related protein	235	67	1e-66	106	106	353.747	353.747	122	122	348.115	348.115	reads1+reads2	0.0231527	0.0231527
isogroup00709	isotig02677	984	-	-	-	AT3G59920	Arabidopsis thaliana	RAB GDP dissociation inhibitor 2	179	86	3e-81	-	-	-	-	-	-	-	-	-	-	-	-	XP_002310487	Populus trichocarpa	predicted protein	180	87	2e-82	41	41	139.33	139.33	61	61	177.242	177.242	reads1+reads2	-0.347216	-0.347216
isogroup00710	isotig02678	983	AT4G29090.1	bbh	AT4G29090.1	AT4G29090	Arabidopsis thaliana	Ribonuclease H-like superfamily protein	175	45	1e-07	-	-	-	-	-	-	-	-	-	-	-	-	NP_001042603	Oryza sativa Japonica Group	Os01g0252200	204	44	2e-16	6	6	20.4104	20.4104	12	12	34.9027	34.9027	reads1+reads2	-0.774034	-0.774034
isogroup00711	isotig02679	987	-	-	-	-	-	-	-	-	-	-	-	-	-	-	-	-	-	-	-	-	-	-	-	-	-	-	-	5	5	16.9398	16.9398	71	69	199.877	199.877	reads1+reads2	-3.56062	-3.56062
isogroup00712	isotig02680	984	AT1G19260.1	bbh	AT1G19260.1	AT1G19260	Arabidopsis thaliana	TTF-type zinc finger protein with HAT dimerisation domain	54	74	3e-13	-	-	-	-	-	-	-	-	-	-	-	-	XP_002446952	Sorghum bicolor	hypothetical protein SORBIDRAFT_06g025760	49	63	2e-07	13	13	44.1777	44.1777	32	32	92.9792	92.9792	reads1+reads2	-1.07359	-1.07359
isogroup00713	isotig02681	982	-	-	-	-	-	-	-	-	-	-	-	-	-	-	-	-	-	-	-	-	-	-	-	-	-	-	-	44	44	149.829	149.829	81	81	235.833	235.833	reads1+reads2	-0.654449	-0.654449
isogroup00714	isotig02682	976	-	-	-	AT3G51150	Arabidopsis thaliana	ATP binding microtubule motor family protein	92	78	1e-24	-	-	-	-	-	-	-	-	-	-	-	-	XP_002313758	Populus trichocarpa	predicted protein	78	76	3e-21	27	27	92.5057	92.5057	13	12.5	36.6177	36.6177	reads1+reads2	1.337	1.337
isogroup00715	isotig02683	968	AT3G03380.1	bbh	AT3G03380.1	AT3G03380	Arabidopsis thaliana	DegP protease 7	246	85	e-113	-	-	-	-	-	-	-	-	-	-	-	-	XP_002271823	Vitis vinifera	PREDICTED: hypothetical protein	247	89	e-118	13	13	44.9079	44.9079	4	4	11.8145	11.8145	reads1+reads2	1.92641	1.92641
isogroup00716	isotig02684	971	-	-	-	-	-	-	-	-	-	-	-	-	-	-	-	-	-	-	-	-	-	-	-	-	-	-	-	14	14	48.2129	48.2129	27	27	79.5016	79.5016	reads1+reads2	-0.721565	-0.721565
isogroup00717	isotig02685	964	-	-	-	AT1G21280	Arabidopsis thaliana	CONTAINS InterPro DOMAIN/s: Retrotransposon gag protein (InterPro:IPR005162); Has 707 Blast hits to 705 proteins in 25 species: Archae - 0; Bacteria - 0; Metazoa - 4; Fungi - 0; Plants - 703; Viruses - 0; Other Eukaryotes - 0 (source: NCBI BLink).	87	58	2e-14	-	-	-	-	-	-	-	-	-	-	-	-	XP_002265304	Vitis vinifera	PREDICTED: hypothetical protein	309	52	5e-41	6	6	20.8127	20.8127	18	18	53.3859	53.3859	reads1+reads2	-1.35899	-1.35899
isogroup00718	isotig02686	969	-	-	-	AT2G45540	Arabidopsis thaliana	WD-40 repeat family protein / beige-related	143	74	5e-36	-	-	-	-	-	-	-	-	-	-	-	-	XP_002511748	Ricinus communis	nucleotide binding protein, putative	158	64	8e-39	21	21	72.4687	72.4687	32	32	94.4185	94.4185	reads1+reads2	-0.381712	-0.381712
isogroup00719	isotig02687	966	-	-	-	AT2G17290	Arabidopsis thaliana	Calcium-dependent protein kinase family protein	271	94	e-141	-	-	-	-	-	-	BAB86193.1	Oryza sativa Japonica Group	putative pollen allergen Jun o 4; Calcium-binding	146	46	1e-13	XP_002313574	Populus trichocarpa	calcium dependent protein kinase 5	271	95	e-145	26	26	90.0018	90.0018	26	26	76.9533	76.9533	reads1+reads2	0.225971	0.225971
isogroup00720	isotig02688	966	-	-	-	AT3G29180	Arabidopsis thaliana	Protein of unknown function (DUF1336)	174	89	1e-75	-	-	-	-	-	-	-	-	-	-	-	-	XP_002278808	Vitis vinifera	PREDICTED: hypothetical protein	175	90	4e-79	17	17	58.8473	58.8473	31	30.3333	89.7789	89.7789	reads1+reads2	-0.6094	-0.6094
isogroup00721	isotig02689	961	AT4G03030.1	bbh	AT4G03030.1	AT4G03030	Arabidopsis thaliana	Galactose oxidase/kelch repeat superfamily protein	279	65	3e-77	-	-	-	-	-	-	-	-	-	-	-	-	XP_002521014	Ricinus communis	conserved hypothetical protein	280	68	1e-86	10	10	34.7962	34.7962	19	19	56.5277	56.5277	reads1+reads2	-0.700028	-0.700028
isogroup00722	isotig02690	964	-	-	-	-	-	-	-	-	-	-	-	-	-	-	-	-	-	-	-	-	-	XP_002264779	Vitis vinifera	PREDICTED: hypothetical protein	145	48	3e-12	17	17	58.9694	58.9694	21	21	62.2836	62.2836	reads1+reads2	-0.0788858	-0.0788858
isogroup00723	isotig02691	961	AT2G39420.1	bbh	AT2G39420.1	AT2G39420	Arabidopsis thaliana	alpha/beta-Hydrolases superfamily protein	265	77	2e-99	-	-	-	-	-	-	-	-	-	-	-	-	XP_002282295	Vitis vinifera	PREDICTED: hypothetical protein	265	79	e-102	48	46.5	161.802	161.802	15	14.5	43.1396	43.1396	reads1+reads2	1.90715	1.90715
isogroup00724	isotig02692	955	AT3G19960.1	bbh	AT3G19960.1	AT3G19960	Arabidopsis thaliana	myosin 1	285	70	2e-77	-	-	-	-	-	-	-	-	-	-	-	-	XP_002273898	Vitis vinifera	PREDICTED: hypothetical protein	284	75	3e-83	18	18	63.0266	63.0266	26	25.5	76.3428	76.3428	reads1+reads2	-0.276531	-0.276531
isogroup00725	isotig02693	956	-	-	-	-	-	-	-	-	-	-	-	-	-	-	-	-	-	-	-	-	-	-	-	-	-	-	-	19	19	66.4585	66.4585	34	34	101.684	101.684	reads1+reads2	-0.613566	-0.613566
isogroup00726	isotig02694	950	AT2G43970.1	bbh	AT2G43970.1	AT2G43970	Arabidopsis thaliana	RNA-binding protein	265	56	3e-52	-	-	-	-	-	-	-	-	-	-	-	-	XP_002275950	Vitis vinifera	PREDICTED: hypothetical protein	245	64	3e-63	52	52	183.035	183.035	26	26	78.2494	78.2494	reads1+reads2	1.22597	1.22597
isogroup00727	isotig02695	952	-	-	-	-	-	-	-	-	-	-	-	-	-	-	-	-	-	-	-	-	-	-	-	-	-	-	-	4	4	14.05	14.05	15	15	45.049	45.049	reads1+reads2	-1.68092	-1.68092
isogroup00728	isotig02696	953	AT5G51980.1	bbh	AT5G51980.1	AT5G51980	Arabidopsis thaliana	Transducin/WD40 repeat-like superfamily protein	237	90	e-110	-	-	-	-	-	-	-	-	-	-	-	-	XP_002510854	Ricinus communis	F-box and wd40 domain protein, putative	237	89	e-111	31	30.5	107.019	107.019	26	26	78.003	78.003	reads1+reads2	0.456268	0.456268
isogroup00729	isotig02697	952	AT1G02170.1	bbh	AT1G02170.1	AT1G02170	Arabidopsis thaliana	metacaspase 1	234	79	3e-96	-	-	-	-	-	-	-	-	-	-	-	-	XP_002268524	Vitis vinifera	PREDICTED: similar to LOL3 (LSD ONE LIKE 3); caspase/ cysteine-type endopeptidase	233	81	e-100	21	21	73.7627	73.7627	52	52	156.17	156.17	reads1+reads2	-1.08215	-1.08215
isogroup00730	isotig02698	944	AT5G04700.1	bbh	AT5G04700.1	AT5G04700	Arabidopsis thaliana	Ankyrin repeat family protein	152	48	3e-20	-	-	-	-	-	-	-	-	-	-	-	-	XP_002263949	Vitis vinifera	PREDICTED: hypothetical protein	158	56	2e-26	9	9	31.8805	31.8805	9	9	27.2585	27.2585	reads1+reads2	0.225968	0.225968
isogroup00731	isotig02699	946	-	-	-	-	-	-	-	-	-	-	-	-	-	-	-	-	-	-	-	-	-	-	-	-	-	-	-	18	17.5	61.8588	61.8588	44	43.5	131.471	131.471	reads1+reads2	-1.08769	-1.08769
isogroup00732	isotig02700	944	AT3G03610.1	bbh	AT3G03610.1	AT3G03610	Arabidopsis thaliana	ELMO/CED-12 family protein	257	77	8e-91	-	-	-	-	-	-	-	-	-	-	-	-	XP_002271601	Vitis vinifera	PREDICTED: hypothetical protein	265	78	1e-96	18	18	63.761	63.761	13	13	39.3734	39.3734	reads1+reads2	0.695453	0.695453
isogroup00733	isotig02701	945	AT4G21060.2	unique_fbh	-	AT4G21060	Arabidopsis thaliana	Galactosyltransferase family protein	310	66	4e-80	-	-	-	-	-	-	-	-	-	-	-	-	XP_002531052	Ricinus communis	transferase, transferring glycosyl groups, putative	316	67	5e-88	22	22	77.8477	77.8477	28	28	84.7144	84.7144	reads1+reads2	-0.121953	-0.121953
isogroup00734	isotig02702	945	AT1G12880.1	bbh	AT1G12880.1	AT1G12880	Arabidopsis thaliana	nudix hydrolase homolog 12	133	69	1e-38	-	-	-	-	-	-	-	-	-	-	-	-	XP_002512810	Ricinus communis	diphosphoinositol polyphosphate phosphohydrolase, putative	155	74	1e-48	21	21	74.3091	74.3091	12	12	36.3062	36.3062	reads1+reads2	1.03332	1.03332
isogroup00735	isotig02703	937	AT3G46440.2	bbh	AT3G46440.2	AT3G46440	Arabidopsis thaliana	UDP-XYL synthase 5	292	96	e-164	-	-	-	-	-	-	-	-	-	-	-	-	XP_002298368	Populus trichocarpa	predicted protein	293	96	e-165	10	10	35.6874	35.6874	17	17	51.8729	51.8729	reads1+reads2	-0.539566	-0.539566
isogroup00736	isotig02704	938	-	-	-	-	-	-	-	-	-	-	-	-	-	-	-	-	-	-	-	-	-	XP_002489281	Sorghum bicolor	hypothetical protein SORBIDRAFT_0011s005460	203	57	1e-09	23	23	81.9936	81.9936	22	22	67.0581	67.0581	reads1+reads2	0.2901	0.2901
isogroup00737	isotig02705	934	AT2G04220.1	bbh	AT2G04220.1	AT2G04220	Arabidopsis thaliana	Plant protein of unknown function (DUF868)	251	75	4e-86	-	-	-	-	-	-	-	-	-	-	-	-	XP_002266988	Vitis vinifera	PREDICTED: hypothetical protein	253	75	6e-89	27	27	96.6655	96.6655	31	31	94.8956	94.8956	reads1+reads2	0.0266599	0.0266599
isogroup00738	isotig02706	933	-	-	-	-	-	-	-	-	-	-	-	-	-	-	-	-	-	-	-	-	-	-	-	-	-	-	-	1	1	3.584	0.1	124	124	379.989	379.989	reads2	-11.8917	-11.8917
isogroup00739	isotig02707	933	AT5G15070.2	bbh	AT5G15070.2	AT5G15070	Arabidopsis thaliana	Phosphoglycerate mutase-like family protein	306	87	e-140	-	-	-	-	-	-	-	-	-	-	-	-	XP_002323826	Populus trichocarpa	predicted protein	307	87	e-145	3	3	10.7521	10.7521	7	7	21.451	21.451	reads1+reads2	-0.996426	-0.996426
isogroup00740	isotig02708	930	-	-	-	-	-	-	-	-	-	-	-	-	-	-	-	-	-	-	-	-	-	-	-	-	-	-	-	28	28	100.677	100.677	60	60	184.459	184.459	reads1+reads2	-0.873566	-0.873566
isogroup00741	isotig02709	928	AT5G13450.1	bbh	AT5G13450.1	AT5G13450	Arabidopsis thaliana	delta subunit of Mt ATP synthase	184	68	8e-50	-	-	-	-	-	-	-	-	-	-	-	-	XP_002279466	Vitis vinifera	PREDICTED: hypothetical protein isoform 1	183	76	6e-59	12	12	43.2402	43.2402	18	18	55.4569	55.4569	reads1+reads2	-0.358994	-0.358994
isogroup00742	isotig02710	913	AT5G41460.1	bbh	AT5G41460.1	AT5G41460	Arabidopsis thaliana	Protein of unknown function (DUF604)	184	86	5e-87	-	-	-	-	-	-	-	-	-	-	-	-	XP_002281760	Vitis vinifera	PREDICTED: hypothetical protein	184	90	1e-87	4	4	14.6502	14.6502	4	4	12.5262	12.5262	reads1+reads2	0.225972	0.225972
isogroup00743	isotig02711	929	AT4G30440.1	bbh	AT4G30440.1	AT4G30440	Arabidopsis thaliana	UDP-D-glucuronate 4-epimerase 1	268	82	e-106	-	-	-	-	-	-	-	-	-	-	-	-	XP_002528222	Ricinus communis	UDP-glucuronate 5-epimerase, putative	264	85	e-116	33	33	118.783	118.783	11	11	33.8539	33.8539	reads1+reads2	1.81093	1.81093
isogroup00744	isotig02712	926	-	-	-	AT5G64560	Arabidopsis thaliana	magnesium transporter 9	125	93	6e-62	-	-	-	-	-	-	-	-	-	-	-	-	NP_001149859	Zea mays	LOC100283487	125	93	3e-62	32	32	115.556	115.556	16	16	49.4015	49.4015	reads1+reads2	1.22597	1.22597
isogroup00745	isotig02713	918	AT2G30630.1	bbh	AT2G30630.1	AT2G30630	Arabidopsis thaliana	P-loop containing nucleoside triphosphate hydrolases superfamily protein	84	91	9e-37	-	-	-	-	-	-	-	-	-	-	-	-	XP_002520998	Ricinus communis	conserved hypothetical protein	84	90	3e-36	7	7	25.4982	25.4982	10	10	31.145	31.145	reads1+reads2	-0.288605	-0.288605
isogroup00746	isotig02714	921	-	-	-	AT3G26935	Arabidopsis thaliana	DHHC-type zinc finger family protein	155	63	1e-34	-	-	-	-	-	-	-	-	-	-	-	-	XP_002268432	Vitis vinifera	PREDICTED: hypothetical protein	162	65	6e-40	41	41	148.86	148.86	88	87.5	271.631	271.631	reads1+reads2	-0.86769	-0.86769
isogroup00747	isotig02715	923	AT1G16760.1	unique_fbh	-	AT1G16760	Arabidopsis thaliana	Protein kinase protein with adenine nucleotide alpha hydrolases-like domain	271	60	2e-48	-	-	-	-	-	-	-	-	-	-	-	-	XP_002518240	Ricinus communis	ATP binding protein, putative	297	54	2e-49	26	26	94.1947	94.1947	29	29	89.8312	89.8312	reads1+reads2	0.0684293	0.0684293
isogroup00748	isotig02716	920	AT3G26935.1	bbh	AT3G26935.1	AT3G26935	Arabidopsis thaliana	DHHC-type zinc finger family protein	173	71	7e-59	-	-	-	-	-	-	-	-	-	-	-	-	XP_002268432	Vitis vinifera	PREDICTED: hypothetical protein	164	78	2e-63	31	31	112.675	112.675	40	39.5	122.755	122.755	reads1+reads2	-0.123614	-0.123614
isogroup00749	isotig02717	914	AT5G07820.1	bbh	AT5G07820.1	AT5G07820	Arabidopsis thaliana	Plant calmodulin-binding protein-related	52	71	1e-07	-	-	-	-	-	-	-	-	-	-	-	-	XP_002263953	Vitis vinifera	PREDICTED: hypothetical protein	66	65	3e-09	39	39	142.683	142.683	21	21	65.6907	65.6907	reads1+reads2	1.11906	1.11906
isogroup00750	isotig02718	912	AT3G48460.1	bbh	AT3G48460.1	AT3G48460	Arabidopsis thaliana	GDSL-like Lipase/Acylhydrolase superfamily protein	205	53	1e-42	-	-	-	-	-	-	BAG93621.1	Oryza sativa Japonica Group	unnamed protein product (homology to Hev b 13)	177	46	2e-19	XP_002267715	Vitis vinifera	PREDICTED: hypothetical protein	206	61	9e-51	39	39	142.996	142.996	31	31	97.1847	97.1847	reads1+reads2	0.557176	0.557176
isogroup00751	isotig02719	905	AT4G17690.1	bbh	AT4G17690.1	AT4G17690	Arabidopsis thaliana	Peroxidase superfamily protein	180	73	7e-57	-	-	-	-	-	-	-	-	-	-	-	-	XP_002280359	Vitis vinifera	PREDICTED: hypothetical protein	183	73	1e-55	6	6	22.1696	22.1696	9	9	28.4332	28.4332	reads1+reads2	-0.358994	-0.358994
isogroup00752	isotig02720	910	-	-	-	-	-	-	-	-	-	-	-	-	-	-	-	-	-	-	-	-	-	-	-	-	-	-	-	160	160	587.94	587.94	0	0	0.1	0.1	reads1	12.5215	12.5215
isogroup00753	isotig02721	904	-	-	-	AT2G26570	Arabidopsis thaliana	Plant protein of unknown function (DUF827)	153	67	1e-25	-	-	-	-	-	-	-	-	-	-	-	-	XP_002282770	Vitis vinifera	PREDICTED: hypothetical protein	153	69	2e-26	12	12	44.3882	44.3882	14	14	44.2783	44.2783	reads1+reads2	0.00357637	0.00357637
isogroup00754	isotig02722	899	-	-	-	-	-	-	-	-	-	-	-	-	-	-	-	-	-	-	-	-	-	-	-	-	-	-	-	694	693.5	2579.54	2579.54	746	746	2372.52	2372.52	reads1+reads2	0.12069	0.12069
isogroup00755	isotig02723	895	-	-	-	-	-	-	-	-	-	-	-	-	-	-	-	-	-	-	-	-	-	-	-	-	-	-	-	34	34	127.031	127.031	19	19	60.6962	60.6962	reads1+reads2	1.06551	1.06551
isogroup00756	isotig02724	894	-	-	-	AT3G03380	Arabidopsis thaliana	DegP protease 7	278	61	1e-50	-	-	-	-	-	-	-	-	-	-	-	-	XP_002271823	Vitis vinifera	PREDICTED: hypothetical protein	294	60	7e-57	9	9	33.6635	33.6635	1	1	3.1981	0.1	reads1	8.39504	8.39504
isogroup00757	isotig02725	897	AT2G44970.1	bbh	AT2G44970.1	AT2G44970	Arabidopsis thaliana	alpha/beta-Hydrolases superfamily protein	156	84	2e-70	-	-	-	-	-	-	-	-	-	-	-	-	XP_002274075	Vitis vinifera	PREDICTED: hypothetical protein	180	80	2e-71	15	13.5	50.3264	50.3264	17	16.5	52.5924	52.5924	reads1+reads2	-0.0635389	-0.0635389
isogroup00758	isotig02726	893	AT2G38500.1	bbh	AT2G38500.1	AT2G38500	Arabidopsis thaliana	2-oxoglutarate (2OG) and Fe(II)-dependent oxygenase superfamily protein	260	55	3e-35	-	-	-	-	-	-	-	-	-	-	-	-	XP_002323663	Populus trichocarpa	predicted protein	268	51	2e-32	13	13	48.6796	48.6796	10	10	32.0169	32.0169	reads1+reads2	0.604484	0.604484
isogroup00759	isotig02727	892	-	-	-	-	-	-	-	-	-	-	-	-	-	-	-	-	-	-	-	-	-	-	-	-	-	-	-	53	53	198.685	198.685	23	23	73.7215	73.7215	reads1+reads2	1.43033	1.43033
isogroup00760	isotig02728	894	-	-	-	-	-	-	-	-	-	-	-	-	-	-	-	-	-	-	-	-	-	-	-	-	-	-	-	12	12	44.8847	44.8847	14	14	44.7736	44.7736	reads1+reads2	0.00357543	0.00357543
isogroup00761	isotig02729	894	AT1G21280.1	bbh	AT1G21280.1	AT1G21280	Arabidopsis thaliana	CONTAINS InterPro DOMAIN/s: Retrotransposon gag protein (InterPro:IPR005162); Has 707 Blast hits to 705 proteins in 25 species: Archae - 0; Bacteria - 0; Metazoa - 4; Fungi - 0; Plants - 703; Viruses - 0; Other Eukaryotes - 0 (source: NCBI BLink).	183	57	5e-38	-	-	-	-	-	-	-	-	-	-	-	-	XP_002268338	Vitis vinifera	PREDICTED: hypothetical protein	184	63	3e-38	8	8	29.9231	29.9231	15	15	47.9717	47.9717	reads1+reads2	-0.680924	-0.680924
isogroup00762	isotig02730	886	-	-	-	-	-	-	-	-	-	-	-	-	-	-	-	-	-	-	-	-	-	XP_002333364	Populus trichocarpa	predicted protein	156	50	1e-08	28	28	105.677	105.677	25	25	80.6747	80.6747	reads1+reads2	0.389469	0.389469
isogroup00763	isotig02731	889	-	-	-	-	-	-	-	-	-	-	-	-	-	-	-	-	-	-	-	-	-	-	-	-	-	-	-	40	39	146.696	146.696	54	53	170.453	170.453	reads1+reads2	-0.216548	-0.216548
isogroup00764	isotig02732	890	AT2G46500.2	bbh	AT2G46500.2	AT2G46500	Arabidopsis thaliana	phosphoinositide 4-kinase gamma 4	290	84	e-126	-	-	-	-	-	-	-	-	-	-	-	-	XP_002318417	Populus trichocarpa	predicted protein	300	86	e-134	7	7	26.3004	26.3004	25	25	80.3121	80.3121	reads1+reads2	-1.61053	-1.61053
isogroup00765	isotig02733	882	AT5G16110.1	bbh	AT5G16110.1	AT5G16110	Arabidopsis thaliana	unknown protein; FUNCTIONS IN: molecular_function unknown; INVOLVED IN: biological_process unknown; LOCATED IN: chloroplast; EXPRESSED IN: 24 plant structures; EXPRESSED DURING: 15 growth stages; BEST Arabidopsis thaliana protein match is: unknown protein (TAIR:AT3G02555.1); Has 133 Blast hits to 133 proteins in 18 species: Archae - 0; Bacteria - 0; Metazoa - 0; Fungi - 0; Plants - 133; Viruses -…	203	46	1e-15	-	-	-	-	-	-	-	-	-	-	-	-	XP_002531622	Ricinus communis	conserved hypothetical protein	181	56	2e-22	95	95	360.172	360.172	161	161	521.901	521.901	reads1+reads2	-0.535092	-0.535092
isogroup00766	isotig02734	879	AT5G13490.2	bbh	AT5G13490.2	AT5G13490	Arabidopsis thaliana	ADP/ATP carrier 2	154	85	7e-67	-	-	-	-	-	-	-	-	-	-	-	-	XP_002299232	Populus trichocarpa	predicted protein	154	84	3e-64	12	12	45.6507	45.6507	12	12	39.0322	39.0322	reads1+reads2	0.225972	0.225972
isogroup00767	isotig02735	879	-	-	-	AT4G23160	Arabidopsis thaliana	cysteine-rich RLK (RECEPTOR-like protein kinase) 8	286	61	1e-63	-	-	-	-	-	-	-	-	-	-	-	-	XP_002269089	Vitis vinifera	PREDICTED: hypothetical protein	279	73	2e-95	16	16	60.8676	60.8676	20	20	65.0537	65.0537	reads1+reads2	-0.0959566	-0.0959566
isogroup00768	isotig02736	871	AT1G24120.1	bbh	AT1G24120.1	AT1G24120	Arabidopsis thaliana	ARG1-like 1	218	64	8e-59	-	-	-	-	-	-	-	-	-	-	-	-	XP_002269863	Vitis vinifera	PREDICTED: hypothetical protein	190	76	5e-67	12	12	46.07	46.07	16	16	52.521	52.521	reads1+reads2	-0.189067	-0.189067
isogroup00769	isotig02737	873	-	-	-	-	-	-	-	-	-	-	-	-	-	-	-	-	-	-	-	-	-	-	-	-	-	-	-	8	8	30.6429	30.6429	12	12	39.3005	39.3005	reads1+reads2	-0.358995	-0.358995
isogroup00770	isotig02738	874	AT5G60050.1	bbh	AT5G60050.1	AT5G60050	Arabidopsis thaliana	BTB/POZ domain-containing protein	159	47	7e-06	-	-	-	-	-	-	-	-	-	-	-	-	XP_002305426	Populus trichocarpa	predicted protein	171	92	1e-82	7	7	26.7819	26.7819	9	9	29.4417	29.4417	reads1+reads2	-0.136603	-0.136603
isogroup00771	isotig02739	874	-	-	-	AT5G42220	Arabidopsis thaliana	Ubiquitin-like superfamily protein	94	69	2e-15	-	-	-	-	-	-	-	-	-	-	-	-	XP_002300667	Populus trichocarpa	predicted protein	95	72	8e-18	7	7	26.7819	26.7819	9	9	29.4417	29.4417	reads1+reads2	-0.136603	-0.136603
isogroup00772	isotig02740	863	-	-	-	-	-	-	-	-	-	-	-	-	-	-	-	-	-	-	-	-	-	-	-	-	-	-	-	25	25	96.8688	96.8688	29	29	96.0767	96.0767	reads1+reads2	0.0118455	0.0118455
isogroup00773	isotig02741	870	AT2G47330.1	bbh	AT2G47330.1	AT2G47330	Arabidopsis thaliana	P-loop containing nucleoside triphosphate hydrolases superfamily protein	162	70	7e-47	-	-	-	-	-	-	-	-	-	-	-	-	XP_002319430	Populus trichocarpa	predicted protein	171	93	8e-86	9	9	34.5922	34.5922	17	17	55.8677	55.8677	reads1+reads2	-0.691568	-0.691568
isogroup00774	isotig02742	872	AT5G14610.2	bbh	AT5G14610.2	AT5G14610	Arabidopsis thaliana	DEAD box RNA helicase family protein	198	90	4e-94	-	-	-	-	-	-	-	-	-	-	-	-	XP_002324002	Populus trichocarpa	predicted protein	198	92	3e-97	8	8	30.6781	30.6781	24	24	78.6911	78.6911	reads1+reads2	-1.35899	-1.35899
isogroup00775	isotig02743	864	AT1G11250.1	bbh	AT1G11250.1	AT1G11250	Arabidopsis thaliana	syntaxin of plants 125	247	87	e-108	-	-	-	-	-	-	-	-	-	-	-	-	XP_002317241	Populus trichocarpa	predicted protein	247	89	e-113	90	90	348.324	348.324	54	54	178.695	178.695	reads1+reads2	0.962935	0.962935
isogroup00776	isotig02744	865	AT2G19570.1	bbh	AT2G19570.1	AT2G19570	Arabidopsis thaliana	cytidine deaminase 1	106	58	4e-22	-	-	-	-	-	-	-	-	-	-	-	-	XP_002514140	Ricinus communis	cytidine deaminase 1, 2, 7, putative	106	62	4e-26	48	48	185.558	185.558	60	60	198.32	198.32	reads1+reads2	-0.0959585	-0.0959585
isogroup00777	isotig02745	852	-	-	-	-	-	-	-	-	-	-	-	-	-	-	-	-	-	-	-	-	-	-	-	-	-	-	-	35	35	137.367	137.367	26	26	87.2499	87.2499	reads1+reads2	0.654812	0.654812
isogroup00778	isotig02746	862	-	-	-	-	-	-	-	-	-	-	-	-	-	-	-	-	-	-	-	-	-	-	-	-	-	-	-	7	7	27.1547	27.1547	12	12	39.802	39.802	reads1+reads2	-0.551639	-0.551639
isogroup00779	isotig02747	862	AT5G63120.1	unique_fbh	-	AT5G63120	Arabidopsis thaliana	P-loop containing nucleoside triphosphate hydrolases superfamily protein	151	92	9e-72	-	-	-	-	-	-	-	-	-	-	-	-	XP_002512773	Ricinus communis	dead box ATP-dependent RNA helicase, putative	157	95	9e-78	11	11	42.6717	42.6717	10	10	33.1683	33.1683	reads1+reads2	0.363475	0.363475
isogroup00780	isotig02748	857	AT2G24370.1	bbh	AT2G24370.1	AT2G24370	Arabidopsis thaliana	Protein kinase protein with adenine nucleotide alpha hydrolases-like domain	271	84	e-119	-	-	-	-	-	-	AAN05083.1	Salsola kali	major antigen-like protein (Sal k 2)	278	79	e-106	XP_002309024	Populus trichocarpa	predicted protein	284	84	e-121	13	13	50.7244	50.7244	4	4	13.3447	13.3447	reads1+reads2	1.92641	1.92641
isogroup00781	isotig02749	856	-	-	-	-	-	-	-	-	-	-	-	-	-	-	-	-	-	-	-	-	-	XP_002280852	Vitis vinifera	PREDICTED: hypothetical protein	152	55	2e-17	7	7	27.3451	27.3451	6	6	20.0405	20.0405	reads1+reads2	0.448364	0.448364
isogroup00782	isotig02750	861	ATMG00640.1	bbh	ATMG00640.1	ATMG00640	Arabidopsis thaliana	hydrogen ion transporting ATP synthases, rotational mechanism;zinc ion binding	170	84	2e-72	-	-	-	-	-	-	-	-	-	-	-	-	YP_003587262	Citrullus lanatus	ATPase subunit 4	171	96	3e-91	33	33	128.164	128.164	32	32	106.262	106.262	reads1+reads2	0.270363	0.270363
isogroup00783	isotig02751	861	-	-	-	-	-	-	-	-	-	-	-	-	-	-	-	-	-	-	-	-	-	-	-	-	-	-	-	642	633	2458.42	2458.42	1037	1030.83	3423.07	3423.07	reads1+reads2	-0.477564	-0.477564
isogroup00784	isotig02752	857	AT2G02970.1	bbh	AT2G02970.1	AT2G02970	Arabidopsis thaliana	GDA1/CD39 nucleoside phosphatase family protein	161	79	4e-56	-	-	-	-	-	-	-	-	-	-	-	-	XP_002273709	Vitis vinifera	PREDICTED: hypothetical protein isoform 1	155	82	5e-58	24	24	93.6451	93.6451	7	7	23.3533	23.3533	reads1+reads2	2.00358	2.00358
isogroup00785	isotig02753	858	-	-	-	-	-	-	-	-	-	-	-	-	-	-	-	-	-	-	-	-	-	XP_002488947	Sorghum bicolor	hypothetical protein SORBIDRAFT_1368s002010	85	91	3e-37	826	826	3219.2	3219.2	1058	1058	3525.57	3525.57	reads1+reads2	-0.131156	-0.131156
isogroup00786	isotig02754	857	AT5G01750.2	bbh	AT5G01750.2	AT5G01750	Arabidopsis thaliana	Protein of unknown function (DUF567)	192	56	7e-24	-	-	-	-	-	-	-	-	-	-	-	-	XP_002266957	Vitis vinifera	PREDICTED: hypothetical protein	198	54	1e-22	10	10	39.0188	39.0188	23	23	76.7323	76.7323	reads1+reads2	-0.975665	-0.975665
isogroup00787	isotig02755	847	-	-	-	-	-	-	-	-	-	-	-	-	-	-	-	-	-	-	-	-	-	XP_002280737	Vitis vinifera	PREDICTED: hypothetical protein	183	56	6e-25	4	4	15.7918	15.7918	6	6	20.2534	20.2534	reads1+reads2	-0.358988	-0.358988
isogroup00788	isotig02756	852	-	-	-	AT5G24320	Arabidopsis thaliana	Transducin/WD40 repeat-like superfamily protein	183	50	5e-24	-	-	-	-	-	-	-	-	-	-	-	-	XP_002263491	Vitis vinifera	PREDICTED: hypothetical protein	175	65	4e-38	17	17	66.7212	66.7212	21	21	70.4711	70.4711	reads1+reads2	-0.0788865	-0.0788865
isogroup00789	isotig02757	850	-	-	-	-	-	-	-	-	-	-	-	-	-	-	-	-	-	-	-	-	-	-	-	-	-	-	-	42	42	165.229	165.229	57	57	191.729	191.729	reads1+reads2	-0.214603	-0.214603
isogroup00790	isotig02758	850	-	-	-	-	-	-	-	-	-	-	-	-	-	-	-	-	-	-	-	-	-	-	-	-	-	-	-	7	7	27.5381	27.5381	12	12	40.3639	40.3639	reads1+reads2	-0.551637	-0.551637
isogroup00791	isotig02759	857	AT5G51970.2	bbh	AT5G51970.2	AT5G51970	Arabidopsis thaliana	GroES-like zinc-binding alcohol dehydrogenase family protein	280	83	e-121	-	-	-	-	-	-	-	-	-	-	-	-	XP_002269936	Vitis vinifera	PREDICTED: hypothetical protein	281	87	e-131	22	22	85.8414	85.8414	25	24.3333	81.1805	81.1805	reads1+reads2	0.0805404	0.0805404
isogroup00792	isotig02760	850	-	-	-	-	-	-	-	-	-	-	-	-	-	-	-	-	-	-	-	-	-	-	-	-	-	-	-	3	3	11.802	11.802	10	10	33.6366	33.6366	reads1+reads2	-1.511	-1.511
isogroup00793	isotig02761	849	-	-	-	AT3G12110	Arabidopsis thaliana	actin-11	239	93	e-127	-	-	-	-	-	-	-	-	-	-	-	-	XP_002322664	Populus trichocarpa	actin 7	239	94	e-127	32	31.5	124.067	124.067	17	17	57.2496	57.2496	reads1+reads2	1.11579	1.11579
isogroup00794	isotig02762	849	AT1G68750.1	bbh	AT1G68750.1	AT1G68750	Arabidopsis thaliana	phosphoenolpyruvate carboxylase 4	277	87	e-131	-	-	-	-	-	-	-	-	-	-	-	-	XP_002524382	Ricinus communis	conserved hypothetical protein	277	89	e-133	14	14	55.1411	55.1411	7	7	23.5734	23.5734	reads1+reads2	1.22597	1.22597
isogroup00795	isotig02763	851	AT1G60690.1	bbh	AT1G60690.1	AT1G60690	Arabidopsis thaliana	NAD(P)-linked oxidoreductase superfamily protein	203	92	3e-97	-	-	-	-	-	-	-	-	-	-	-	-	XP_002321097	Populus trichocarpa	predicted protein	203	93	e-101	7	7	27.5057	27.5057	12	12	40.3165	40.3165	reads1+reads2	-0.55164	-0.55164
isogroup00796	isotig02764	845	-	-	-	AT4G23160	Arabidopsis thaliana	cysteine-rich RLK (RECEPTOR-like protein kinase) 8	182	61	6e-47	-	-	-	-	-	-	-	-	-	-	-	-	XP_002265569	Vitis vinifera	PREDICTED: hypothetical protein	226	71	8e-73	12	12	47.4875	47.4875	15	15	50.7535	50.7535	reads1+reads2	-0.0959595	-0.0959595
isogroup00797	isotig02765	840	-	-	-	-	-	-	-	-	-	-	-	-	-	-	-	-	-	-	-	-	-	-	-	-	-	-	-	10	10	39.8085	39.8085	10	10	34.037	34.037	reads1+reads2	0.225973	0.225973
isogroup00798	isotig02766	832	AT5G24870.2	bbh	AT5G24870.2	AT5G24870	Arabidopsis thaliana	RING/U-box superfamily protein	165	73	4e-56	-	-	-	-	-	-	-	-	-	-	-	-	XP_002280551	Vitis vinifera	PREDICTED: hypothetical protein	156	81	7e-61	18	18	72.3442	72.3442	38	38	130.584	130.584	reads1+reads2	-0.852033	-0.852033
isogroup00799	isotig02767	839	AT1G59650.1	unique_fbh	-	AT1G59650	Arabidopsis thaliana	Protein of unknown function (DUF1336)	96	79	5e-30	-	-	-	-	-	-	-	-	-	-	-	-	XP_002276119	Vitis vinifera	PREDICTED: hypothetical protein	95	84	3e-35	9	9	35.8703	35.8703	16	16	54.5242	54.5242	reads1+reads2	-0.604107	-0.604107
isogroup00800	isotig02768	840	AT1G61850.2	bbh	AT1G61850.2	AT1G61850	Arabidopsis thaliana	phospholipases;galactolipases	223	67	1e-51	-	-	-	-	-	-	-	-	-	-	-	-	XP_002335975	Populus trichocarpa	predicted protein	215	69	3e-64	5	5	19.9042	19.9042	4	4	13.6148	13.6148	reads1+reads2	0.547897	0.547897
isogroup00801	isotig02769	845	-	-	-	-	-	-	-	-	-	-	-	-	-	-	-	-	-	-	-	-	-	-	-	-	-	-	-	4	4	15.8292	15.8292	38	33.9	114.703	114.703	reads1+reads2	-2.85724	-2.85724
isogroup00802	isotig02770	843	-	-	-	-	-	-	-	-	-	-	-	-	-	-	-	-	-	-	-	-	-	NP_001044989	Oryza sativa Japonica Group	Os01g0879800	73	80	2e-18	31	31	122.967	122.967	30	30	101.748	101.748	reads1+reads2	0.273276	0.273276
isogroup00803	isotig02771	838	-	-	-	-	-	-	-	-	-	-	-	-	-	-	-	-	-	-	-	-	-	-	-	-	-	-	-	3	3	11.971	11.971	6	6	20.471	20.471	reads1+reads2	-0.774038	-0.774038
isogroup00804	isotig02772	840	-	-	-	AT2G33420	Arabidopsis thaliana	Protein of unknown function (DUF810)	184	82	4e-69	-	-	-	-	-	-	-	-	-	-	-	-	XP_002285403	Vitis vinifera	PREDICTED: hypothetical protein	184	82	2e-71	11	11	43.7893	43.7893	16	16	54.4593	54.4593	reads1+reads2	-0.3146	-0.3146
isogroup00805	isotig02773	838	-	-	-	AT1G11250	Arabidopsis thaliana	syntaxin of plants 125	231	82	7e-93	-	-	-	-	-	-	-	-	-	-	-	-	XP_002317241	Populus trichocarpa	predicted protein	233	83	9e-97	618	618	2466.03	2466.03	754	754	2572.52	2572.52	reads1+reads2	-0.060988	-0.060988
isogroup00806	isotig02774	835	AT3G21250.2	bbh	AT3G21250.2	AT3G21250	Arabidopsis thaliana	multidrug resistance-associated protein 6	173	90	1e-82	-	-	-	-	-	-	-	-	-	-	-	-	XP_002327533	Populus trichocarpa	multidrug resistance protein ABC transporter family	167	94	3e-80	8	8	32.0375	32.0375	5	5	17.1204	17.1204	reads1+reads2	0.904045	0.904045
isogroup00807	isotig02775	835	-	-	-	-	-	-	-	-	-	-	-	-	-	-	-	-	-	-	-	-	-	XP_002525356	Ricinus communis	sentrin/sumo-specific protease, putative	71	54	2e-06	0	0	0.1	0.1	11	11	37.6649	37.6649	reads2	-8.55708	-8.55708
isogroup00808	isotig02776	836	AT5G61510.1	bbh	AT5G61510.1	AT5G61510	Arabidopsis thaliana	GroES-like zinc-binding alcohol dehydrogenase family protein	122	76	3e-37	-	-	-	-	-	-	-	-	-	-	-	-	XP_002328749	Populus trichocarpa	predicted protein	122	77	1e-41	23	23	91.9976	91.9976	3	3	10.26	10.26	reads1+reads2	3.16457	3.16457
isogroup00809	isotig02777	832	AT1G28710.1	bbh	AT1G28710.1	AT1G28710	Arabidopsis thaliana	Nucleotide-diphospho-sugar transferase family protein	127	70	2e-33	-	-	-	-	-	-	-	-	-	-	-	-	XP_002526480	Ricinus communis	pentatricopeptide repeat-containing protein, putative	124	83	1e-47	12	12	48.2295	48.2295	4	4	13.7457	13.7457	reads1+reads2	1.81094	1.81094
isogroup00810	isotig02778	835	-	-	-	AT1G02205	Arabidopsis thaliana	Fatty acid hydroxylase superfamily	113	80	1e-39	-	-	-	-	-	-	-	-	-	-	-	-	XP_002262647	Vitis vinifera	PREDICTED: hypothetical protein	132	84	7e-51	5	5	20.0234	20.0234	20	20	68.4817	68.4817	reads1+reads2	-1.77403	-1.77403
isogroup00811	isotig02779	833	AT5G11500.1	bbh	AT5G11500.1	AT5G11500	Arabidopsis thaliana	unknown protein; CONTAINS InterPro DOMAIN/s: Protein of unknown function DUF814 (InterPro:IPR008532); Has 1807 Blast hits to 1807 proteins in 277 species: Archae - 0; Bacteria - 0; Metazoa - 736; Fungi - 347; Plants - 385; Viruses - 0; Other Eukaryotes - 339 (source: NCBI BLink).	215	80	1e-91	-	-	-	-	-	-	-	-	-	-	-	-	XP_002516569	Ricinus communis	Coiled-coil domain-containing protein, putative	215	80	1e-92	24	24	96.3432	96.3432	36	36	123.563	123.563	reads1+reads2	-0.358992	-0.358992
isogroup00812	isotig02780	835	AT1G78300.1	bbh	AT1G78300.1	AT1G78300	Arabidopsis thaliana	general regulatory factor 2	248	92	e-125	-	-	-	-	-	-	-	-	-	-	-	-	XP_002285749	Vitis vinifera	PREDICTED: hypothetical protein	247	94	e-128	17	17	68.0796	68.0796	6	6	20.5445	20.5445	reads1+reads2	1.72847	1.72847
isogroup00813	isotig02781	829	-	-	-	AT1G10630	Arabidopsis thaliana	ADP-ribosylation factor A1F	181	99	e-103	-	-	-	-	-	-	-	-	-	-	-	-	XP_002320274	Populus trichocarpa	predicted protein	181	100	e-103	15	15	60.505	60.505	8	8	27.5909	27.5909	reads1+reads2	1.13286	1.13286
isogroup00814	isotig02782	832	AT1G04600.1	unique_fbh	-	AT1G04600	Arabidopsis thaliana	myosin XI A	187	62	9e-37	-	-	-	-	-	-	-	-	-	-	-	-	XP_002518192	Ricinus communis	myosin XI, putative	187	58	3e-35	11	11	44.2104	44.2104	29	29	99.6565	99.6565	reads1+reads2	-1.17258	-1.17258
isogroup00815	isotig02783	825	-	-	-	-	-	-	-	-	-	-	-	-	-	-	-	-	-	-	-	-	-	XP_002519358	Ricinus communis	leucine-rich repeat-containing protein, putative	188	52	8e-20	22	22	89.171	89.171	45	45	155.952	155.952	reads1+reads2	-0.806451	-0.806451
isogroup00816	isotig02784	813	-	-	-	AT4G23160	Arabidopsis thaliana	cysteine-rich RLK (RECEPTOR-like protein kinase) 8	148	58	4e-25	-	-	-	-	-	-	-	-	-	-	-	-	XP_002265662	Vitis vinifera	PREDICTED: hypothetical protein, partial	146	76	2e-52	2	2	8.2261	8.2261	5	5	17.5837	17.5837	reads1+reads2	-1.09596	-1.09596
isogroup00817	isotig02785	816	-	-	-	-	-	-	-	-	-	-	-	-	-	-	-	-	-	-	-	-	-	-	-	-	-	-	-	1	1	4.0979	0.1	4	4	14.0153	14.0153	reads2	-7.13086	-7.13086
isogroup00818	isotig02786	822	-	-	-	-	-	-	-	-	-	-	-	-	-	-	-	-	-	-	-	-	-	-	-	-	-	-	-	14	14	56.9523	56.9523	17	17	59.13	59.13	reads1+reads2	-0.0541362	-0.0541362
isogroup00819	isotig02787	820	AT1G31810.1	bbh	AT1G31810.1	AT1G31810	Arabidopsis thaliana	Formin Homology 14	160	82	4e-48	-	-	-	-	-	-	-	-	-	-	-	-	XP_002303471	Populus trichocarpa	predicted protein	161	88	1e-66	7	7	28.5456	28.5456	17	17	59.2743	59.2743	reads1+reads2	-1.05414	-1.05414
isogroup00820	isotig02788	823	-	-	-	-	-	-	-	-	-	-	-	-	-	-	-	-	-	-	-	-	-	NP_001147188	Zea mays	ethylene-responsive transcription factor 3	45	71	1e-06	17	17	69.0723	69.0723	22	22	76.4283	76.4283	reads1+reads2	-0.146	-0.146
isogroup00821	isotig02789	823	AT1G55680.1	bbh	AT1G55680.1	AT1G55680	Arabidopsis thaliana	Transducin/WD40 repeat-like superfamily protein	195	87	6e-84	-	-	-	-	-	-	-	-	-	-	-	-	XP_002266620	Vitis vinifera	PREDICTED: hypothetical protein	196	90	6e-95	14	14	56.8831	56.8831	18	18	62.5322	62.5322	reads1+reads2	-0.136599	-0.136599
isogroup00822	isotig02790	824	AT1G73860.1	unique_fbh	-	AT1G73860	Arabidopsis thaliana	P-loop containing nucleoside triphosphate hydrolases superfamily protein	67	91	2e-24	-	-	-	-	-	-	CAN83787.1	Vitis vinifera	hypothetical protein VITISV_024511 (Bet_v1-like-domain)	67	79	1e-15	XP_002276223	Vitis vinifera	PREDICTED: hypothetical protein	98	78	7e-26	23	23	93.3373	93.3373	30	30	104.094	104.094	reads1+reads2	-0.15736	-0.15736
isogroup00823	isotig02791	824	AT5G60860.1	bbh	AT5G60860.1	AT5G60860	Arabidopsis thaliana	RAB GTPase homolog A1F	216	90	2e-99	-	-	-	-	-	-	-	-	-	-	-	-	XP_002525153	Ricinus communis	protein with unknown function	211	91	e-100	7	7	28.407	28.407	11	11	38.1678	38.1678	reads1+reads2	-0.42611	-0.42611
isogroup00824	isotig02792	821	AT3G45830.1	bbh	AT3G45830.1	AT3G45830	Arabidopsis thaliana	unknown protein; FUNCTIONS IN: molecular_function unknown; INVOLVED IN: biological_process unknown; LOCATED IN: cellular_component unknown; EXPRESSED IN: 24 plant structures; EXPRESSED DURING: 15 growth stages; BEST Arabidopsis thaliana protein match is: unknown protein (TAIR:AT1G02290.1); Has 499 Blast hits to 438 proteins in 100 species: Archae - 0; Bacteria - 7; Metazoa - 236; Fungi - 15; Plan…	108	87	3e-48	-	-	-	-	-	-	-	-	-	-	-	-	XP_002313459	Populus trichocarpa	predicted protein	130	83	4e-55	5	5	20.3649	20.3649	5	5	17.4124	17.4124	reads1+reads2	0.22597	0.22597
isogroup00825	isotig02793	820	AT5G67250.1	bbh	AT5G67250.1	AT5G67250	Arabidopsis thaliana	SKP1/ASK1-interacting protein 2	192	86	2e-71	-	-	-	-	-	-	-	-	-	-	-	-	XP_002510165	Ricinus communis	skip-2, putative	209	80	2e-78	21	21	85.6368	85.6368	13	13	45.3274	45.3274	reads1+reads2	0.917847	0.917847
isogroup00826	isotig02794	817	-	-	-	AT5G19580	Arabidopsis thaliana	glyoxal oxidase-related protein	174	65	5e-47	-	-	-	-	-	-	-	-	-	-	-	-	XP_002280698	Vitis vinifera	PREDICTED: hypothetical protein	175	68	2e-48	6	6	24.5575	24.5575	5	5	17.4976	17.4976	reads1+reads2	0.489007	0.489007
isogroup00827	isotig02795	819	-	-	-	-	-	-	-	-	-	-	-	-	-	-	-	-	-	-	-	-	-	-	-	-	-	-	-	71	69.5	283.763	283.763	22	22	76.8015	76.8015	reads1+reads2	1.88548	1.88548
isogroup00828	isotig02796	814	AT5G66020.1	bbh	AT5G66020.1	AT5G66020	Arabidopsis thaliana	Phosphoinositide phosphatase family protein	169	92	3e-80	-	-	-	-	-	-	-	-	-	-	-	-	XP_002306428	Populus trichocarpa	predicted protein	169	91	2e-79	9	9	36.972	36.972	26	26	91.323	91.323	reads1+reads2	-1.30455	-1.30455
isogroup00829	isotig02797	819	-	-	-	-	-	-	-	-	-	-	-	-	-	-	-	-	-	-	-	-	-	-	-	-	-	-	-	9	9	36.7463	36.7463	11	11	38.4008	38.4008	reads1+reads2	-0.0635374	-0.0635374
isogroup00830	isotig02798	817	AT5G27870.1	unique_fbh	-	AT5G27870	Arabidopsis thaliana	Plant invertase/pectin methylesterase inhibitor superfamily	172	73	2e-52	-	-	-	-	-	-	AAQ86797.1	Elaeis guineensis	pectin methylesterase allergen WDL	183	60	5e-40	XP_002279123	Vitis vinifera	PREDICTED: hypothetical protein	171	74	7e-55	18	17.5	71.626	71.626	7	6.5	22.7469	22.7469	reads1+reads2	1.65481	1.65481
isogroup00831	isotig02799	812	-	-	-	AT5G60740	Arabidopsis thaliana	ABC transporter family protein	109	70	6e-30	-	-	-	-	-	-	-	-	-	-	-	-	XP_002437059	Sorghum bicolor	hypothetical protein SORBIDRAFT_10g020390	113	69	4e-31	4	4	16.4725	16.4725	3	3	10.5632	10.5632	reads1+reads2	0.641013	0.641013
isogroup00832	isotig02800	813	AT3G51550.1	unique_fbh	-	AT3G51550	Arabidopsis thaliana	Malectin/receptor-like protein kinase family protein	131	48	2e-17	-	-	-	-	-	-	-	-	-	-	-	-	XP_002328487	Populus trichocarpa	predicted protein	114	60	8e-19	11	11	45.2436	45.2436	8	8	28.1339	28.1339	reads1+reads2	0.685404	0.685404
isogroup00833	isotig02801	811	-	-	-	-	-	-	-	-	-	-	-	-	-	-	-	-	-	-	-	-	-	-	-	-	-	-	-	9	8.5	35.0472	35.0472	25	24	84.61	84.61	reads1+reads2	-1.27153	-1.27153
isogroup00834	isotig02802	814	-	-	-	-	-	-	-	-	-	-	-	-	-	-	-	-	-	-	-	-	-	-	-	-	-	-	-	19	19	78.052	78.052	7	7	24.587	24.587	reads1+reads2	1.66654	1.66654
isogroup00835	isotig02803	813	AT3G59920.1	bbh	AT3G59920.1	AT3G59920	Arabidopsis thaliana	RAB GDP dissociation inhibitor 2	195	86	4e-88	-	-	-	-	-	-	-	-	-	-	-	-	XP_002513702	Ricinus communis	protein with unknown function	195	87	2e-88	8	6.5	26.7348	26.7348	14	12.5	43.9593	43.9593	reads1+reads2	-0.71745	-0.71745
isogroup00836	isotig02804	810	AT1G02000.1	unique_fbh	-	AT1G02000	Arabidopsis thaliana	UDP-D-glucuronate 4-epimerase 2	160	95	6e-87	-	-	-	-	-	-	-	-	-	-	-	-	XP_002301280	Populus trichocarpa	predicted protein	160	95	4e-85	17	17	70.1809	70.1809	6	6	21.1786	21.1786	reads1+reads2	1.72847	1.72847
isogroup00837	isotig02805	811	-	-	-	AT3G61790	Arabidopsis thaliana	Protein with RING/U-box and TRAF-like domains	147	91	4e-74	-	-	-	-	-	-	-	-	-	-	-	-	NP_001131412	Zea mays	hypothetical protein LOC100192741	148	93	9e-77	300	300	1236.96	1236.96	368	368	1297.35	1297.35	reads1+reads2	-0.0687736	-0.0687736
isogroup00838	isotig02806	811	-	-	-	AT4G36490	Arabidopsis thaliana	SEC14-like 12	233	58	3e-34	-	-	-	-	-	-	-	-	-	-	-	-	XP_002313782	Populus trichocarpa	predicted protein	228	58	4e-35	127	125.25	516.43	516.43	133	129.75	457.423	457.423	reads1+reads2	0.175046	0.175046
isogroup00839	isotig02807	806	AT3G56950.1	bbh	AT3G56950.1	AT3G56950	Arabidopsis thaliana	small and basic intrinsic protein 2;1	214	70	1e-60	-	-	-	-	-	-	-	-	-	-	-	-	XP_002322583	Populus trichocarpa	aquaporin, MIP family, SIP subfamily	215	74	1e-66	12	12	49.7853	49.7853	12	12	42.5674	42.5674	reads1+reads2	0.225971	0.225971
isogroup00840	isotig02808	802	AT4G38790.1	unique_fbh	-	AT4G38790	Arabidopsis thaliana	ER lumen protein retaining receptor family protein	173	75	8e-57	-	-	-	-	-	-	-	-	-	-	-	-	XP_002270894	Vitis vinifera	PREDICTED: hypothetical protein	175	76	2e-58	43	43	179.287	179.287	42	42	149.729	149.729	reads1+reads2	0.259917	0.259917
isogroup00841	isotig02809	803	-	-	-	-	-	-	-	-	-	-	-	-	-	-	-	-	-	-	-	-	-	-	-	-	-	-	-	12	12	49.9713	49.9713	27	27	96.1345	96.1345	reads1+reads2	-0.943955	-0.943955
isogroup00842	isotig02810	799	AT1G29760.1	bbh	AT1G29760.1	AT1G29760	Arabidopsis thaliana	Putative adipose-regulatory protein (Seipin)	119	78	8e-37	-	-	-	-	-	-	-	-	-	-	-	-	XP_002264921	Vitis vinifera	PREDICTED: hypothetical protein	119	78	1e-37	24	24	100.443	100.443	15	15	53.6754	53.6754	reads1+reads2	0.904043	0.904043
isogroup00843	isotig02811	793	AT1G12600.1	bbh	AT1G12600.1	AT1G12600	Arabidopsis thaliana	UDP-N-acetylglucosamine (UAA) transporter family	190	91	4e-91	-	-	-	-	-	-	-	-	-	-	-	-	XP_002273090	Vitis vinifera	PREDICTED: hypothetical protein	191	94	1e-96	19	19	80.1189	80.1189	27	27	97.3468	97.3468	reads1+reads2	-0.280991	-0.280991
isogroup00844	isotig02812	804	AT1G53320.1	bbh	AT1G53320.1	AT1G53320	Arabidopsis thaliana	tubby like protein 7	113	84	3e-49	-	-	-	-	-	-	-	-	-	-	-	-	XP_002331802	Populus trichocarpa	predicted protein	127	84	1e-51	21	21	87.341	87.341	16	16	56.8977	56.8977	reads1+reads2	0.618289	0.618289
isogroup00845	isotig02813	805	AT2G39900.1	bbh	AT2G39900.1	AT2G39900	Arabidopsis thaliana	GATA type zinc finger transcription factor family protein	179	77	1e-60	-	-	-	-	-	-	-	-	-	-	-	-	XP_002509768	Ricinus communis	Pollen-specific protein SF3, putative	175	82	4e-66	70	70	290.775	290.775	50	50	177.585	177.585	reads1+reads2	0.711396	0.711396
isogroup00846	isotig02814	794	AT4G20780.1	bbh	AT4G20780.1	AT4G20780	Arabidopsis thaliana	calmodulin like 42	168	67	4e-44	-	-	-	-	-	-	P43187.1	Betula pendula	RecName: Full=Calcium-binding allergen Bet v 3; AltName: Full=Allergen Bet v III; AltName: Allergen=Bet v 3	168	68	1e-43	XP_002531819	Ricinus communis	calcium binding protein/cast, putative	168	68	1e-44	11	11	46.3262	46.3262	10	10	36.009	36.009	reads1+reads2	0.363471	0.363471
isogroup00847	isotig02815	795	AT5G64510.1	bbh	AT5G64510.1	AT5G64510	Arabidopsis thaliana	unknown protein; FUNCTIONS IN: molecular_function unknown; INVOLVED IN: biological_process unknown; LOCATED IN: endomembrane system; EXPRESSED IN: 17 plant structures; EXPRESSED DURING: 10 growth stages; Has 35333 Blast hits to 34131 proteins in 2444 species: Archae - 798; Bacteria - 22429; Metazoa - 974; Fungi - 991; Plants - 531; Viruses - 0; Other Eukaryotes - 9610 (source: NCBI BLink).	164	73	1e-46	-	-	-	-	-	-	-	-	-	-	-	-	XP_002270745	Vitis vinifera	PREDICTED: hypothetical protein	167	74	6e-52	5	5	21.0309	21.0309	10	10	35.9637	35.9637	reads1+reads2	-0.774031	-0.774031
isogroup00848	isotig02816	797	-	-	-	-	-	-	-	-	-	-	-	-	-	-	-	-	-	-	-	-	-	-	-	-	-	-	-	5	5	20.9781	20.9781	5	5	17.9367	17.9367	reads1+reads2	0.22597	0.22597
isogroup00849	isotig02817	798	-	-	-	-	-	-	-	-	-	-	-	-	-	-	-	-	-	-	-	-	-	-	-	-	-	-	-	29	29	121.521	121.521	37	37	132.565	132.565	reads1+reads2	-0.125502	-0.125502
isogroup00850	isotig02818	800	-	-	-	-	-	-	-	-	-	-	-	-	-	-	-	-	-	-	-	-	-	-	-	-	-	-	-	12	11.5	48.0687	48.0687	14	14	50.0345	50.0345	reads1+reads2	-0.0578254	-0.0578254
isogroup00851	isotig02819	785	-	-	-	-	-	-	-	-	-	-	-	-	-	-	-	-	-	-	-	-	-	-	-	-	-	-	-	9	9	38.3378	38.3378	16	16	58.2749	58.2749	reads1+reads2	-0.604107	-0.604107
isogroup00852	isotig02820	784	AT1G07410.1	unique_fbh	-	AT1G07410	Arabidopsis thaliana	RAB GTPase homolog A2B	96	78	3e-26	-	-	-	-	-	-	-	-	-	-	-	-	XP_002307838	Populus trichocarpa	predicted protein	96	80	2e-28	251	251	1070.56	1070.56	255	255	929.941	929.941	reads1+reads2	0.20316	0.20316
isogroup00853	isotig02821	797	-	-	-	AT3G10660	Arabidopsis thaliana	calmodulin-domain protein kinase cdpk isoform 2	212	73	3e-69	-	-	-	-	-	-	-	-	-	-	-	-	XP_002267735	Vitis vinifera	PREDICTED: hypothetical protein	171	87	3e-70	23	23	96.4993	96.4993	11	11	39.4608	39.4608	reads1+reads2	1.2901	1.2901
isogroup00854	isotig02822	791	-	-	-	-	-	-	-	-	-	-	-	-	-	-	-	-	-	-	-	-	-	XP_002527803	Ricinus communis	conserved hypothetical protein	55	63	2e-07	19	19	80.3215	80.3215	30	30	108.437	108.437	reads1+reads2	-0.432994	-0.432994
isogroup00855	isotig02823	787	AT5G48050.1	bbh	AT5G48050.1	AT5G48050	Arabidopsis thaliana	CONTAINS InterPro DOMAIN/s: Retrotransposon gag protein (InterPro:IPR005162); BEST Arabidopsis thaliana protein match is: unknown protein (TAIR:AT1G34070.1); Has 1807 Blast hits to 1807 proteins in 277 species: Archae - 0; Bacteria - 0; Metazoa - 736; Fungi - 347; Plants - 385; Viruses - 0; Other Eukaryotes - 339 (source: NCBI BLink).	180	51	4e-23	-	-	-	-	-	-	-	-	-	-	-	-	XP_002337133	Populus trichocarpa	predicted protein	122	68	2e-27	0	0	0.1	0.1	9	9	32.6963	32.6963	reads2	-8.35298	-8.35298
isogroup00856	isotig02824	795	AT2G39290.1	bbh	AT2G39290.1	AT2G39290	Arabidopsis thaliana	phosphatidylglycerolphosphate synthase 1	154	74	2e-49	-	-	-	-	-	-	-	-	-	-	-	-	NP_001151070	Zea mays	CDP-diacylglycerol--glycerol-3-phosphate 3-phosphatidyltransferase	162	70	6e-49	15	14	58.8865	58.8865	64	64	230.167	230.167	reads1+reads2	-1.96668	-1.96668
isogroup00857	isotig02825	792	AT3G15070.2	bbh	AT3G15070.2	AT3G15070	Arabidopsis thaliana	RING/U-box superfamily protein	124	66	2e-30	-	-	-	-	-	-	-	-	-	-	-	-	XP_002282878	Vitis vinifera	PREDICTED: hypothetical protein	116	71	8e-32	22	22	92.8864	92.8864	2	2	7.22	7.22	reads1+reads2	3.6854	3.6854
isogroup00858	isotig02826	788	-	-	-	AT4G30160	Arabidopsis thaliana	villin 4	116	77	2e-35	-	-	-	-	-	-	-	-	-	-	-	-	XP_002268471	Vitis vinifera	PREDICTED: hypothetical protein	116	76	6e-39	0	0	0.1	0.1	7	7	25.3982	25.3982	reads2	-7.98858	-7.98858
isogroup00859	isotig02827	788	-	-	-	AT5G49920	Arabidopsis thaliana	Octicosapeptide/Phox/Bem1p family protein	133	78	2e-39	-	-	-	-	-	-	-	-	-	-	-	-	XP_002263275	Vitis vinifera	PREDICTED: hypothetical protein	154	72	9e-43	9	9	38.1919	38.1919	29	29	105.221	105.221	reads1+reads2	-1.46209	-1.46209
isogroup00860	isotig02828	791	-	-	-	AT4G27960	Arabidopsis thaliana	ubiquitin conjugating enzyme 9	123	98	2e-66	-	-	-	-	-	-	-	-	-	-	-	-	XP_001758801	Physcomitrella patens subsp. patens	predicted protein	154	87	1e-66	21	21	88.7764	88.7764	23	23	83.1347	83.1347	reads1+reads2	0.0947254	0.0947254
isogroup00861	isotig02829	787	-	-	-	-	-	-	-	-	-	-	-	-	-	-	-	-	-	-	-	-	-	-	-	-	-	-	-	38	38	161.459	161.459	64	64	232.507	232.507	reads1+reads2	-0.526103	-0.526103
isogroup00862	isotig02830	787	AT1G50510.1	bbh	AT1G50510.1	AT1G50510	Arabidopsis thaliana	indigoidine synthase A family protein	241	80	1e-89	-	-	-	-	-	-	-	-	-	-	-	-	XP_002266954	Vitis vinifera	PREDICTED: hypothetical protein	240	83	2e-94	33	33	140.215	140.215	40	40	145.317	145.317	reads1+reads2	-0.0515649	-0.0515649
isogroup00863	isotig02831	782	-	-	-	AT4G36490	Arabidopsis thaliana	SEC14-like 12	146	91	2e-65	-	-	-	-	-	-	-	-	-	-	-	-	XP_002521526	Ricinus communis	Sec14 cytosolic factor, putative	149	91	1e-65	11	11	47.0371	47.0371	10	10	36.5615	36.5615	reads1+reads2	0.363474	0.363474
isogroup00864	isotig02832	780	AT5G25170.1	bbh	AT5G25170.1	AT5G25170	Arabidopsis thaliana	PPPDE putative thiol peptidase family protein	135	71	5e-42	-	-	-	-	-	-	-	-	-	-	-	-	XP_002515452	Ricinus communis	conserved hypothetical protein	135	72	4e-43	15	15	64.306	64.306	18	18	65.9795	65.9795	reads1+reads2	-0.0370645	-0.0370645
isogroup00865	isotig02833	778	AT1G04500.1	bbh	AT1G04500.1	AT1G04500	Arabidopsis thaliana	CCT motif family protein	96	88	3e-35	-	-	-	-	-	-	-	-	-	-	-	-	XP_002282082	Vitis vinifera	PREDICTED: hypothetical protein	95	83	2e-35	5	5	21.4904	21.4904	6	5.5	20.2122	20.2122	reads1+reads2	0.088466	0.088466
isogroup00866	isotig02834	781	-	-	-	-	-	-	-	-	-	-	-	-	-	-	-	-	-	-	-	-	-	-	-	-	-	-	-	16	16	68.5052	68.5052	54	54	197.685	197.685	reads1+reads2	-1.52892	-1.52892
isogroup00867	isotig02835	775	AT1G27760.3	bbh	AT1G27760.3	AT1G27760	Arabidopsis thaliana	interferon-related developmental regulator family protein / IFRD protein family	196	76	6e-62	-	-	-	-	-	-	-	-	-	-	-	-	XP_002510104	Ricinus communis	conserved hypothetical protein	202	77	4e-67	13	13	56.0914	56.0914	15	15	55.3376	55.3376	reads1+reads2	0.0195195	0.0195195
isogroup00868	isotig02836	761	-	-	-	AT2G02960	Arabidopsis thaliana	RING/FYVE/PHD zinc finger superfamily protein	119	62	3e-17	-	-	-	-	-	-	-	-	-	-	-	-	XP_002522435	Ricinus communis	membrane associated ring finger 1,8, putative	121	65	1e-18	4	4	17.5764	17.5764	12	11.5	43.206	43.206	reads1+reads2	-1.29759	-1.29759
isogroup00869	isotig02837	779	-	-	-	AT1G72960	Arabidopsis thaliana	Root hair defective 3 GTP-binding protein (RHD3)	218	82	2e-85	-	-	-	-	-	-	-	-	-	-	-	-	XP_002527405	Ricinus communis	Protein SEY1, putative	227	81	7e-86	20	20	85.8514	85.8514	42	42	154.15	154.15	reads1+reads2	-0.844419	-0.844419
isogroup00870	isotig02838	767	AT4G08950.1	bbh	AT4G08950.1	AT4G08950	Arabidopsis thaliana	Phosphate-responsive 1 family protein	135	89	2e-62	-	-	-	-	-	-	-	-	-	-	-	-	XP_002513943	Ricinus communis	conserved hypothetical protein	134	91	2e-63	10	10	43.5973	43.5973	6	6	22.3659	22.3659	reads1+reads2	0.962938	0.962938
isogroup00871	isotig02839	778	-	-	-	-	-	-	-	-	-	-	-	-	-	-	-	-	-	-	-	-	-	-	-	-	-	-	-	6	6	25.7885	25.7885	8	8	29.3996	29.3996	reads1+reads2	-0.189069	-0.189069
isogroup00872	isotig02840	775	-	-	-	-	-	-	-	-	-	-	-	-	-	-	-	-	-	-	-	-	-	XP_002326604	Populus trichocarpa	predicted protein	150	50	2e-11	6	6	25.8883	25.8883	8	8	29.5134	29.5134	reads1+reads2	-0.18907	-0.18907
isogroup00873	isotig02841	776	-	-	-	AT1G54560	Arabidopsis thaliana	Myosin family protein with Dil domain	206	66	9e-48	-	-	-	-	-	-	-	-	-	-	-	-	XP_002319092	Populus trichocarpa	predicted protein	189	74	1e-52	2	2	8.6183	8.6183	7	7	25.791	25.791	reads1+reads2	-1.58139	-1.58139
isogroup00874	isotig02842	773	AT1G75620.1	unique_fbh	-	AT1G75620	Arabidopsis thaliana	glyoxal oxidase-related protein	182	63	4e-38	-	-	-	-	-	-	-	-	-	-	-	-	XP_002280698	Vitis vinifera	PREDICTED: hypothetical protein	189	65	5e-38	5	5	21.6294	21.6294	9	9	33.2885	33.2885	reads1+reads2	-0.62203	-0.62203
isogroup00875	isotig02843	773	-	-	-	AT2G02960	Arabidopsis thaliana	RING/FYVE/PHD zinc finger superfamily protein	212	68	8e-63	-	-	-	-	-	-	-	-	-	-	-	-	XP_002522435	Ricinus communis	membrane associated ring finger 1,8, putative	240	69	8e-79	47	29.8444	129.104	129.104	25	6.1556	22.7677	22.7677	reads1+reads2	2.50347	2.50347
isogroup00876	isotig02844	773	AT5G23860.2	bbh	AT5G23860.2	AT5G23860	Arabidopsis thaliana	tubulin beta 8	202	96	e-112	-	-	-	-	-	-	-	-	-	-	-	-	XP_002267380	Vitis vinifera	PREDICTED: hypothetical protein	202	96	e-111	21	21	90.8436	90.8436	15	15	55.4808	55.4808	reads1+reads2	0.711396	0.711396
isogroup00877	isotig02845	773	-	-	-	AT2G35630	Arabidopsis thaliana	ARM repeat superfamily protein	223	78	1e-87	-	-	-	-	-	-	-	-	-	-	-	-	XP_002534264	Ricinus communis	microtubule associated protein xmap215, putative	223	82	1e-93	4	4	17.3036	17.3036	7	7	25.891	25.891	reads1+reads2	-0.581378	-0.581378
isogroup00878	isotig02846	772	-	-	-	AT3G24230	Arabidopsis thaliana	Pectate lyase family protein	180	59	8e-44	M80559.1	Ambrosia	Amb a 1.2 precursor protein (Amb a I.2) mRNA, complete cds	680	83.82	e-136	AAA32667.1	Ambrosia artemisiifolia	Amb a I.2 precursor protein	181	81	6e-78	XP_002306040	Populus trichocarpa	predicted protein	181	58	7e-42	109	109	472.132	472.132	55	54	199.99	199.99	reads1+reads2	1.23927	1.23927
isogroup00879	isotig02847	770	AT3G51780.1	bbh	AT3G51780.1	AT3G51780	Arabidopsis thaliana	BCL-2-associated athanogene 4	191	58	1e-26	-	-	-	-	-	-	-	-	-	-	-	-	XP_002298491	Populus trichocarpa	predicted protein	190	71	2e-49	18	18	78.1694	78.1694	18	18	66.8364	66.8364	reads1+reads2	0.22597	0.22597
isogroup00880	isotig02848	758	AT4G26100.1	bbh	AT4G26100.1	AT4G26100	Arabidopsis thaliana	casein kinase 1	177	97	2e-97	-	-	-	-	-	-	-	-	-	-	-	-	XP_002309212	Populus trichocarpa	predicted protein	177	98	2e-99	11	11	48.5264	48.5264	30	30	113.157	113.157	reads1+reads2	-1.22149	-1.22149
isogroup00881	isotig02849	763	AT2G43230.2	bbh	AT2G43230.2	AT2G43230	Arabidopsis thaliana	Protein kinase superfamily protein	113	94	4e-56	-	-	-	-	-	-	NP_001172960.1	Oryza sativa Japonica Group	Os02g0472700 allergen V5 with PR-1-like domain	108	67	8e-25	XP_002272354	Vitis vinifera	PREDICTED: hypothetical protein	113	95	6e-57	5	5	21.9129	21.9129	4	4	14.9888	14.9888	reads1+reads2	0.547896	0.547896
isogroup00882	isotig02850	768	-	-	-	-	-	-	-	-	-	-	-	-	-	-	-	-	-	-	-	-	-	-	-	-	-	-	-	7	7	30.4784	30.4784	7	7	26.0596	26.0596	reads1+reads2	0.225972	0.225972
isogroup00883	isotig02851	767	AT5G65550.1	bbh	AT5G65550.1	AT5G65550	Arabidopsis thaliana	UDP-Glycosyltransferase superfamily protein	195	62	1e-45	-	-	-	-	-	-	-	-	-	-	-	-	XP_002270331	Vitis vinifera	PREDICTED: hypothetical protein	195	66	4e-51	5	5	21.7986	21.7986	10	10	37.2766	37.2766	reads1+reads2	-0.774035	-0.774035
isogroup00884	isotig02852	767	-	-	-	-	-	-	-	-	-	-	-	-	-	-	-	-	-	-	-	-	-	-	-	-	-	-	-	27	27	117.713	117.713	23	23	85.7361	85.7361	reads1+reads2	0.457295	0.457295
isogroup00885	isotig02853	765	-	-	-	-	-	-	-	-	-	-	-	-	-	-	-	-	-	-	-	-	-	-	-	-	-	-	-	1	1	4.3711	0.1	16	16	59.7984	59.7984	reads2	-9.22396	-9.22396
isogroup00886	isotig02854	759	-	-	-	AT3G14310	Arabidopsis thaliana	pectin methylesterase 3	165	62	8e-40	-	-	-	-	-	-	AAQ86797.1	Elaeis guineensis	pectin methylesterase allergen WDL	180	52	1e-26	XP_002516188	Ricinus communis	Pectinesterase-3 precursor, putative	165	65	6e-41	14	14	61.6795	61.6795	6	6	22.6017	22.6017	reads1+reads2	1.44836	1.44836
isogroup00887	isotig02855	763	-	-	-	AT2G38910	Arabidopsis thaliana	calcium-dependent protein kinase 20	206	83	2e-82	-	-	-	-	-	-	BAG90317.1	Oryza sativa Japonica Group	unnamed protein product; Similar to Polcalcin Jun o 2	142	51	5e-15	XP_002267735	Vitis vinifera	PREDICTED: hypothetical protein	206	83	2e-84	13	13	56.9736	56.9736	10	9	33.7248	33.7248	reads1+reads2	0.756484	0.756484
isogroup00888	isotig02856	763	-	-	-	-	-	-	-	-	-	-	-	-	-	-	-	-	-	-	-	-	-	-	-	-	-	-	-	9	9	39.4433	39.4433	13	13	48.7136	48.7136	reads1+reads2	-0.304544	-0.304544
isogroup00889	isotig02857	762	-	-	-	-	-	-	-	-	-	-	-	-	-	-	-	-	-	-	-	-	-	-	-	-	-	-	-	4	4	17.5533	17.5533	12	12	45.0254	45.0254	reads1+reads2	-1.359	-1.359
isogroup00890	isotig02858	762	-	-	-	AT2G26490	Arabidopsis thaliana	Transducin/WD40 repeat-like superfamily protein	176	67	4e-48	-	-	-	-	-	-	-	-	-	-	-	-	XP_002510317	Ricinus communis	F-box and wd40 domain protein, putative	184	67	3e-46	28	28	122.873	122.873	31	31	116.316	116.316	reads1+reads2	0.079128	0.079128
isogroup00891	isotig02859	762	-	-	-	AT2G38910	Arabidopsis thaliana	calcium-dependent protein kinase 20	140	80	7e-53	-	-	-	-	-	-	-	-	-	-	-	-	XP_002267735	Vitis vinifera	PREDICTED: hypothetical protein	140	80	5e-54	1	1	4.3883	0.1	19	18	67.5381	67.5381	reads2	-9.39956	-9.39956
isogroup00892	isotig02860	762	-	-	-	-	-	-	-	-	-	-	-	-	-	-	-	-	-	-	-	-	-	-	-	-	-	-	-	16	16	70.2134	70.2134	19	19	71.2902	71.2902	reads1+reads2	-0.0219574	-0.0219574
isogroup00893	isotig02861	759	AT4G25580.1	bbh	AT4G25580.1	AT4G25580	Arabidopsis thaliana	CAP160 protein	152	50	2e-15	-	-	-	-	-	-	-	-	-	-	-	-	XP_002268167	Vitis vinifera	PREDICTED: hypothetical protein	196	53	6e-18	14	14	61.6795	61.6795	7	7	26.3686	26.3686	reads1+reads2	1.22597	1.22597
isogroup00894	isotig02862	750	-	-	-	-	-	-	-	-	-	-	-	-	-	-	-	-	-	-	-	-	-	-	-	-	-	-	-	22	22	98.0881	98.0881	53	53	202.044	202.044	reads1+reads2	-1.04252	-1.04252
isogroup00895	isotig02863	761	AT1G12150.1	unique_fbh	-	AT1G12150	Arabidopsis thaliana	Plant protein of unknown function (DUF827)	235	53	6e-17	-	-	-	-	-	-	-	-	-	-	-	-	XP_002323115	Populus trichocarpa	predicted protein	233	55	5e-23	20	20	87.882	87.882	31	31	116.468	116.468	reads1+reads2	-0.406299	-0.406299
isogroup00896	isotig02864	745	-	-	-	AT4G38190	Arabidopsis thaliana	cellulose synthase like D4	59	98	4e-32	-	-	-	-	-	-	-	-	-	-	-	-	XP_002514401	Ricinus communis	cellulose synthase, putative	59	96	1e-30	7	7	31.4193	31.4193	11	11	42.2151	42.2151	reads1+reads2	-0.426108	-0.426108
isogroup00897	isotig02865	755	AT5G52840.1	bbh	AT5G52840.1	AT5G52840	Arabidopsis thaliana	NADH-ubiquinone oxidoreductase-related	155	87	5e-69	-	-	-	-	-	-	-	-	-	-	-	-	XP_002513634	Ricinus communis	NADH dehydrogenase, putative	171	87	3e-74	6	6	26.5741	26.5741	9	9	34.0821	34.0821	reads1+reads2	-0.358993	-0.358993
isogroup00898	isotig02866	757	-	-	-	-	-	-	-	-	-	-	-	-	-	-	-	-	-	-	-	-	-	-	-	-	-	-	-	7	7	30.9212	30.9212	57	57	215.283	215.283	reads1+reads2	-2.79957	-2.79957
isogroup00899	isotig02867	754	-	-	-	AT2G43040	Arabidopsis thaliana	tetratricopeptide repeat (TPR)-containing protein	69	79	1e-21	-	-	-	-	-	-	-	-	-	-	-	-	XP_002283407	Vitis vinifera	PREDICTED: hypothetical protein	75	84	6e-26	10	10	44.349	44.349	3	3	11.3758	11.3758	reads1+reads2	1.96293	1.96293
isogroup00900	isotig02868	755	AT2G22560.1	unique_fbh	-	AT2G22560	Arabidopsis thaliana	Kinase interacting (KIP1-like) family protein	119	61	1e-13	-	-	-	-	-	-	-	-	-	-	-	-	XP_002533960	Ricinus communis	Myosin-1, putative	117	70	2e-24	4	4	17.7161	17.7161	6	6	22.7214	22.7214	reads1+reads2	-0.358991	-0.358991
isogroup00901	isotig02869	752	-	-	-	-	-	-	-	-	-	-	-	-	-	-	-	-	-	-	-	-	-	-	-	-	-	-	-	8	8	35.5735	35.5735	14	14	53.2281	53.2281	reads1+reads2	-0.581385	-0.581385
isogroup00902	isotig02870	754	-	-	-	AT5G13150	Arabidopsis thaliana	exocyst subunit exo70 family protein C1	161	85	5e-68	-	-	-	-	-	-	-	-	-	-	-	-	XP_002300132	Populus trichocarpa	predicted protein	161	91	4e-76	14	14	62.0885	62.0885	13	13	49.295	49.295	reads1+reads2	0.332885	0.332885
isogroup00903	isotig02871	750	-	-	-	AT1G67290	Arabidopsis thaliana	glyoxal oxidase-related protein	91	60	4e-20	-	-	-	-	-	-	-	-	-	-	-	-	XP_001756237	Physcomitrella patens subsp. patens	predicted protein	91	63	1e-21	3	3	13.3756	13.3756	13	13	49.5579	49.5579	reads1+reads2	-1.88951	-1.88951
isogroup00904	isotig02872	744	AT4G27640.1	bbh	AT4G27640.1	AT4G27640	Arabidopsis thaliana	ARM repeat superfamily protein	57	78	4e-13	-	-	-	-	-	-	-	-	-	-	-	-	XP_002267673	Vitis vinifera	PREDICTED: hypothetical protein	61	77	2e-16	1	1	4.4945	0.1	12	12	46.1147	46.1147	reads2	-8.84908	-8.84908
isogroup00905	isotig02873	755	AT4G27130.1	bbh	AT4G27130.1	AT4G27130	Arabidopsis thaliana	Translation initiation factor SUI1 family protein	114	85	7e-47	-	-	-	-	-	-	-	-	-	-	-	-	NP_001059843	Oryza sativa Japonica Group	Os07g0529800	115	86	1e-48	23	23	101.868	101.868	94	94	355.969	355.969	reads1+reads2	-1.80506	-1.80506
isogroup00906	isotig02874	749	AT4G32600.1	bbh	AT4G32600.1	AT4G32600	Arabidopsis thaliana	RING/U-box superfamily protein	136	65	3e-37	-	-	-	-	-	-	-	-	-	-	-	-	XP_002284536	Vitis vinifera	PREDICTED: hypothetical protein	122	72	7e-39	6	6	26.787	26.787	5	5	19.0862	19.0862	reads1+reads2	0.489003	0.489003
isogroup00907	isotig02875	754	-	-	-	AT5G59210	Arabidopsis thaliana	myosin heavy chain-related	203	70	7e-55	-	-	-	-	-	-	-	-	-	-	-	-	XP_002299845	Populus trichocarpa	predicted protein	203	77	5e-62	81	75	332.617	332.617	95	83	314.73	314.73	reads1+reads2	0.079749	0.079749
isogroup00908	isotig02876	755	AT5G25265.1	bbh	AT5G25265.1	AT5G25265	Arabidopsis thaliana	unknown protein; FUNCTIONS IN: molecular_function unknown; INVOLVED IN: biological_process unknown; LOCATED IN: plasma membrane, membrane; EXPRESSED IN: cultured cell, leaf; BEST Arabidopsis thaliana protein match is: unknown protein (TAIR:AT2G25260.1); Has 30201 Blast hits to 17322 proteins in 780 species: Archae - 12; Bacteria - 1396; Metazoa - 17338; Fungi - 3422; Plants - 5037; Viruses - 0; O…	126	84	4e-55	-	-	-	-	-	-	-	-	-	-	-	-	XP_002285410	Vitis vinifera	PREDICTED: hypothetical protein	126	85	2e-55	9	9	39.8612	39.8612	14	14	53.0166	53.0166	reads1+reads2	-0.411459	-0.411459
isogroup00909	isotig02877	740	-	-	-	-	-	-	-	-	-	-	-	-	-	-	-	-	-	-	-	-	-	-	-	-	-	-	-	14	14	63.2632	63.2632	16	16	61.8186	61.8186	reads1+reads2	0.0333256	0.0333256
isogroup00910	isotig02878	742	-	-	-	-	-	-	-	-	-	-	-	-	-	-	-	-	-	-	-	-	-	-	-	-	-	-	-	9	9	40.5596	40.5596	6	6	23.1195	23.1195	reads1+reads2	0.810933	0.810933
isogroup00911	isotig02879	748	AT5G20490.1	unique_fbh	-	AT5G20490	Arabidopsis thaliana	Myosin family protein with Dil domain	53	73	4e-15	-	-	-	-	-	-	-	-	-	-	-	-	XP_002274978	Vitis vinifera	PREDICTED: hypothetical protein	53	90	1e-17	11	11	49.1752	49.1752	17	17	64.9798	64.9798	reads1+reads2	-0.40206	-0.40206
isogroup00912	isotig02880	747	AT5G20690.1	unique_fbh	-	AT5G20690	Arabidopsis thaliana	Leucine-rich repeat protein kinase family protein	90	68	1e-21	-	-	-	-	-	-	-	-	-	-	-	-	XP_002277642	Vitis vinifera	PREDICTED: hypothetical protein	92	67	6e-23	17	17	76.0997	76.0997	12	12	45.9295	45.9295	reads1+reads2	0.72847	0.72847
isogroup00913	isotig02881	741	-	-	-	-	-	-	-	-	-	-	-	-	-	-	-	-	-	-	-	-	-	-	-	-	-	-	-	4	4	18.0508	18.0508	11	11	42.443	42.443	reads1+reads2	-1.23346	-1.23346
isogroup00914	isotig02882	754	AT4G20990.1	bbh	AT4G20990.1	AT4G20990	Arabidopsis thaliana	alpha carbonic anhydrase 4	125	60	5e-28	-	-	-	-	-	-	-	-	-	-	-	-	XP_002532668	Ricinus communis	carbonic anhydrase, putative	122	68	3e-32	40	40	177.396	177.396	19	19	72.0466	72.0466	reads1+reads2	1.29997	1.29997
isogroup00915	isotig02883	746	AT1G15880.1	bbh	AT1G15880.1	AT1G15880	Arabidopsis thaliana	golgi snare 11	224	81	1e-85	-	-	-	-	-	-	-	-	-	-	-	-	XP_002285330	Vitis vinifera	PREDICTED: hypothetical protein	221	83	2e-92	3	3	13.4474	13.4474	8	8	30.6607	30.6607	reads1+reads2	-1.18906	-1.18906
isogroup00916	isotig02884	741	-	-	-	AT5G42490	Arabidopsis thaliana	ATP binding microtubule motor family protein	86	68	3e-20	-	-	-	-	-	-	-	-	-	-	-	-	XP_002512997	Ricinus communis	ATP binding protein, putative	71	71	2e-20	8	8	36.1016	36.1016	14	14	54.0183	54.0183	reads1+reads2	-0.581385	-0.581385
isogroup00917	isotig02885	745	-	-	-	-	-	-	-	-	-	-	-	-	-	-	-	-	-	-	-	-	-	-	-	-	-	-	-	116	116	520.663	520.663	4	4	15.3509	15.3509	reads1+reads2	5.08395	5.08395
isogroup00918	isotig02886	738	-	-	-	-	-	-	-	-	-	-	-	-	-	-	-	-	-	-	-	-	-	-	-	-	-	-	-	61	61	276.394	276.394	25	25	96.8534	96.8534	reads1+reads2	1.51285	1.51285
isogroup00919	isotig02887	742	-	-	-	AT5G65020	Arabidopsis thaliana	annexin 2	196	80	5e-65	-	-	-	-	-	-	-	-	-	-	-	-	XP_002285795	Vitis vinifera	PREDICTED: hypothetical protein	201	83	8e-77	20	20	90.1324	90.1324	13	11.5	44.3124	44.3124	reads1+reads2	1.02434	1.02434
isogroup00920	isotig02888	738	AT4G16444.1	bbh	AT4G16444.1	AT4G16444	Arabidopsis thaliana	FUNCTIONS IN: molecular_function unknown; INVOLVED IN: biological_process unknown; LOCATED IN: endomembrane system; EXPRESSED IN: 24 plant structures; EXPRESSED DURING: 15 growth stages; CONTAINS InterPro DOMAIN/s: CHD5-like protein (InterPro:IPR007514); Has 30201 Blast hits to 17322 proteins in 780 species: Archae - 12; Bacteria - 1396; Metazoa - 17338; Fungi - 3422; Plants - 5037; Viruses - 0; …	80	67	1e-19	-	-	-	-	-	-	-	-	-	-	-	-	XP_002307214	Populus trichocarpa	predicted protein	85	71	4e-22	17	17	77.0278	77.0278	26	26	100.728	100.728	reads1+reads2	-0.387006	-0.387006
isogroup00921	isotig02889	740	-	-	-	AT1G13970	Arabidopsis thaliana	Protein of unknown function (DUF1336)	133	90	1e-58	-	-	-	-	-	-	-	-	-	-	-	-	XP_002530022	Ricinus communis	conserved hypothetical protein	132	91	4e-59	42	41.5	187.53	187.53	33	33	127.501	127.501	reads1+reads2	0.556616	0.556616
isogroup00922	isotig02890	739	AT4G23410.1	bbh	AT4G23410.1	AT4G23410	Arabidopsis thaliana	tetraspanin5	190	42	1e-08	-	-	-	-	-	-	-	-	-	-	-	-	NP_001105285	Zea mays	senescence-associated protein DH	203	40	3e-10	52	50	226.246	226.246	27	26.5	102.526	102.526	reads1+reads2	1.1419	1.1419
isogroup00923	isotig02891	744	-	-	-	-	-	-	-	-	-	-	-	-	-	-	-	-	-	-	-	-	-	-	-	-	-	-	-	60	56.5625	254.22	254.22	45	37.2994	143.337	143.337	reads1+reads2	0.826665	0.826665
isogroup00924	isotig02892	734	AT1G10630.1	bbh	AT1G10630.1	AT1G10630	Arabidopsis thaliana	ADP-ribosylation factor A1F	181	99	e-103	-	-	-	-	-	-	-	-	-	-	-	-	XP_002320274	Populus trichocarpa	predicted protein	181	100	e-103	16	16	72.8918	72.8918	9	9	35.0572	35.0572	reads1+reads2	1.05605	1.05605
isogroup00925	isotig02893	740	-	-	-	AT2G26570	Arabidopsis thaliana	Plant protein of unknown function (DUF827)	97	76	2e-19	-	-	-	-	-	-	-	-	-	-	-	-	XP_002302437	Populus trichocarpa	predicted protein	131	67	7e-21	6	6	27.1128	27.1128	7	7	27.0456	27.0456	reads1+reads2	0.00358021	0.00358021
isogroup00926	isotig02894	732	-	-	-	AT1G64740	Arabidopsis thaliana	alpha-1 tubulin	125	73	2e-43	-	-	-	-	-	-	-	-	-	-	-	-	XP_002319688	Populus trichocarpa	tubulin alpha-6 chain	125	72	7e-43	7	7	31.9773	31.9773	16	16	62.4942	62.4942	reads1+reads2	-0.966674	-0.966674
isogroup00927	isotig02895	740	-	-	-	AT2G37620	Arabidopsis thaliana	actin 1	213	99	e-123	-	-	-	-	-	-	-	-	-	-	-	-	XP_002283939	Vitis vinifera	PREDICTED: hypothetical protein	216	99	e-124	9	8.5	38.4098	38.4098	10	10	38.6366	38.6366	reads1+reads2	-0.00849369	-0.00849369
isogroup00928	isotig02896	738	-	-	-	AT4G00720	Arabidopsis thaliana	shaggy-like protein kinase 32	176	86	9e-78	-	-	-	-	-	-	-	-	-	-	-	-	XP_002272112	Vitis vinifera	PREDICTED: hypothetical protein isoform 1	177	86	5e-78	41	33.3733	151.216	151.216	40	29.9619	116.076	116.076	reads1+reads2	0.381536	0.381536
isogroup00929	isotig02897	738	-	-	-	-	-	-	-	-	-	-	-	-	-	-	-	-	-	-	-	-	-	-	-	-	-	-	-	18	18	81.5588	81.5588	16	16	61.9862	61.9862	reads1+reads2	0.395893	0.395893
isogroup00930	isotig02898	738	AT2G20000.1	bbh	AT2G20000.1	AT2G20000	Arabidopsis thaliana	CDC27 family protein	139	84	1e-55	-	-	-	-	-	-	-	-	-	-	-	-	XP_002324445	Populus trichocarpa	predicted protein	139	86	1e-57	6	6	27.1863	27.1863	0	0	0.1	0.1	reads1	8.08674	8.08674
isogroup00931	isotig02899	734	AT2G02000.1	bbh	AT2G02000.1	AT2G02000	Arabidopsis thaliana	glutamate decarboxylase 3	122	89	2e-53	-	-	-	-	-	-	-	-	-	-	-	-	XP_002285267	Vitis vinifera	PREDICTED: hypothetical protein	118	94	3e-56	7	7	31.8902	31.8902	1	1	3.8952	0.1	reads1	8.31697	8.31697
isogroup00932	isotig02900	737	-	-	-	AT2G35630	Arabidopsis thaliana	ARM repeat superfamily protein	153	64	1e-35	-	-	-	-	-	-	-	-	-	-	-	-	XP_002534264	Ricinus communis	microtubule associated protein xmap215, putative	156	68	2e-41	3	3	13.6116	13.6116	16	16	62.0703	62.0703	reads1+reads2	-2.18907	-2.18907
isogroup00933	isotig02901	739	-	-	-	-	-	-	-	-	-	-	-	-	-	-	-	-	-	-	-	-	-	-	-	-	-	-	-	3	3	13.5747	13.5747	7	7	27.0822	27.0822	reads1+reads2	-0.996425	-0.996425
isogroup00934	isotig02902	736	-	-	-	AT5G24320	Arabidopsis thaliana	Transducin/WD40 repeat-like superfamily protein	71	63	1e-11	-	-	-	-	-	-	-	-	-	-	-	-	XP_002271917	Vitis vinifera	PREDICTED: hypothetical protein	72	69	2e-14	19	19	86.3238	86.3238	10	10	38.8466	38.8466	reads1+reads2	1.15197	1.15197
isogroup00935	isotig02903	736	AT5G12310.1	unique_fbh	-	AT5G12310	Arabidopsis thaliana	RING/U-box superfamily protein	92	55	2e-14	-	-	-	-	-	-	-	-	-	-	-	-	XP_002299981	Populus trichocarpa	predicted protein	152	53	4e-25	16	16	72.6937	72.6937	17	17	66.0393	66.0393	reads1+reads2	0.138506	0.138506
isogroup00936	isotig02904	737	-	-	-	-	-	-	-	-	-	-	-	-	-	-	-	-	-	-	-	-	-	-	-	-	-	-	-	11	11	49.9091	49.9091	10	10	38.7939	38.7939	reads1+reads2	0.363473	0.363473
isogroup00937	isotig02905	734	-	-	-	AT3G61680	Arabidopsis thaliana	alpha/beta-Hydrolases superfamily protein	217	74	2e-76	-	-	-	-	-	-	-	-	-	-	-	-	XP_002277012	Vitis vinifera	PREDICTED: hypothetical protein	220	75	6e-83	16	16	72.8918	72.8918	14	14	54.5335	54.5335	reads1+reads2	0.418614	0.418614
isogroup00938	isotig02906	727	AT1G79640.1	unique_fbh	-	AT1G79640	Arabidopsis thaliana	Protein kinase superfamily protein	200	47	4e-19	-	-	-	-	-	-	-	-	-	-	-	-	XP_002512772	Ricinus communis	serine/threonine protein kinase, putative	156	45	6e-12	26	26	119.59	119.59	16	16	62.9241	62.9241	reads1+reads2	0.926409	0.926409
isogroup00939	isotig02907	718	-	-	-	-	-	-	-	-	-	-	-	-	-	-	-	-	-	-	-	-	-	XP_002280852	Vitis vinifera	PREDICTED: hypothetical protein	124	67	1e-29	12	12	55.8871	55.8871	1	1	3.982	0.1	reads1	9.12637	9.12637
isogroup00940	isotig02908	728	AT3G16630.2	bbh	AT3G16630.2	AT3G16630	Arabidopsis thaliana	P-loop containing nucleoside triphosphate hydrolases superfamily protein	155	92	4e-76	-	-	-	-	-	-	CAN83787.1	Vitis vinifera	hypothetical protein VITISV_024511 (Bet_v1-like-domain)	108	49	6e-10	XP_002271765	Vitis vinifera	PREDICTED: hypothetical protein	156	95	7e-81	3	3	13.7799	13.7799	6	6	23.5641	23.5641	reads1+reads2	-0.774025	-0.774025
isogroup00941	isotig02909	730	-	-	-	AT1G32170	Arabidopsis thaliana	xyloglucan endotransglucosylase/hydrolase 30	133	72	1e-41	-	-	-	-	-	-	BAD93485.1	Cryptomeria japonica	pollen major allergen No.121 isoform 2	113	49	3e-13	XP_002275971	Vitis vinifera	PREDICTED: hypothetical protein	134	75	3e-42	29	29	132.84	132.84	21	21	82.2484	82.2484	reads1+reads2	0.691633	0.691633
isogroup00942	isotig02910	732	AT4G09830.1	bbh	AT4G09830.1	AT4G09830	Arabidopsis thaliana	Uncharacterised conserved protein UCP009193	191	58	1e-38	-	-	-	-	-	-	-	-	-	-	-	-	XP_002278435	Vitis vinifera	PREDICTED: hypothetical protein	212	63	1e-49	8	8	36.5455	36.5455	19	19	74.2119	74.2119	reads1+reads2	-1.02196	-1.02196
isogroup00943	isotig02911	722	AT5G65020.1	bbh	AT5G65020.1	AT5G65020	Arabidopsis thaliana	annexin 2	221	80	5e-84	-	-	-	-	-	-	-	-	-	-	-	-	XP_002302291	Populus trichocarpa	predicted protein	222	86	2e-92	30	30	138.944	138.944	17	15.5	61.3798	61.3798	reads1+reads2	1.17866	1.17866
isogroup00944	isotig02912	727	-	-	-	AT1G80280	Arabidopsis thaliana	alpha/beta-Hydrolases superfamily protein	170	77	4e-50	-	-	-	-	-	-	-	-	-	-	-	-	XP_002517559	Ricinus communis	hydrolase, putative	170	82	8e-60	20	20	91.9921	91.9921	15	15	58.9913	58.9913	reads1+reads2	0.641008	0.641008
isogroup00945	isotig02913	726	-	-	-	AT2G16500	Arabidopsis thaliana	arginine decarboxylase 1	199	80	8e-77	-	-	-	-	-	-	-	-	-	-	-	-	XP_002269030	Vitis vinifera	PREDICTED: hypothetical protein	200	86	1e-85	18	18	82.9069	82.9069	20	20	78.7634	78.7634	reads1+reads2	0.0739668	0.0739668
isogroup00946	isotig02914	726	AT2G37290.2	bbh	AT2G37290.2	AT2G37290	Arabidopsis thaliana	Ypt/Rab-GAP domain of gyp1p superfamily protein	189	66	1e-41	-	-	-	-	-	-	-	-	-	-	-	-	XP_002525054	Ricinus communis	run and tbc1 domain containing 3, plant, putative	196	66	1e-45	17	17	78.301	78.301	20	20	78.7634	78.7634	reads1+reads2	-0.00849466	-0.00849466
isogroup00947	isotig02915	723	AT5G27980.1	bbh	AT5G27980.1	AT5G27980	Arabidopsis thaliana	Seed maturation protein	191	62	9e-39	-	-	-	-	-	-	-	-	-	-	-	-	XP_002512261	Ricinus communis	Late embryogenesis abundant protein D-34, putative	129	74	2e-38	18	18	83.2509	83.2509	16	16	63.2722	63.2722	reads1+reads2	0.395894	0.395894
isogroup00948	isotig02916	724	AT1G54870.1	bbh	AT1G54870.1	AT1G54870	Arabidopsis thaliana	NAD(P)-binding Rossmann-fold superfamily protein	152	90	2e-71	-	-	-	-	-	-	-	-	-	-	-	-	XP_002319022	Populus trichocarpa	predicted protein	154	87	6e-67	18	18	83.1359	83.1359	7	7	27.6433	27.6433	reads1+reads2	1.58854	1.58854
isogroup00949	isotig02917	717	-	-	-	-	-	-	-	-	-	-	-	-	-	-	-	-	-	-	-	-	-	XP_002532010	Ricinus communis	Heterogeneous nuclear ribonucleoprotein 27C, putative	45	64	6e-06	15	15	69.9563	69.9563	13	13	51.8388	51.8388	reads1+reads2	0.432422	0.432422
isogroup00950	isotig02918	711	AT1G28420.1	bbh	AT1G28420.1	AT1G28420	Arabidopsis thaliana	homeobox-1	114	87	1e-55	-	-	-	-	-	-	-	-	-	-	-	-	XP_002509429	Ricinus communis	homeobox protein, putative	118	90	1e-56	4	4	18.8124	18.8124	6	6	24.1275	24.1275	reads1+reads2	-0.358995	-0.358995
isogroup00951	isotig02919	718	-	-	-	AT1G14420	Arabidopsis thaliana	Pectate lyase family protein	179	68	4e-55	M62961.1	Ambrosia	Amb a 1.3 (antigen E) mRNA, complete cds	105	89.52	7e-30	AAX85388.1	Artemisia vulgaris	Amb a 1-like protein (Art v 6.0101)	190	79	2e-79	XP_002520133	Ricinus communis	Pectate lyase precursor, putative	175	71	3e-54	24	24	111.774	111.774	10	10	39.8205	39.8205	reads1+reads2	1.489	1.489
isogroup00952	isotig02920	718	AT2G30650.1	bbh	AT2G30650.1	AT2G30650	Arabidopsis thaliana	ATP-dependent caseinolytic (Clp) protease/crotonase family protein	174	65	2e-35	-	-	-	-	-	-	-	-	-	-	-	-	XP_002315058	Populus trichocarpa	predicted protein	186	72	1e-49	24	24	111.774	111.774	4	4	15.9282	15.9282	reads1+reads2	2.81093	2.81093
isogroup00953	isotig02921	700	AT1G68140.1	bbh	AT1G68140.1	AT1G68140	Arabidopsis thaliana	Protein of unknown function (DUF1644)	142	76	2e-47	-	-	-	-	-	-	-	-	-	-	-	-	XP_002284359	Vitis vinifera	PREDICTED: hypothetical protein	160	78	2e-56	18	18	85.9863	85.9863	12	12	49.0133	49.0133	reads1+reads2	0.810934	0.810934
isogroup00954	isotig02922	708	-	-	-	-	-	-	-	-	-	-	-	-	-	-	-	-	-	-	-	-	-	-	-	-	-	-	-	10	10	47.2304	47.2304	24	24	96.919	96.919	reads1+reads2	-1.03706	-1.03706
isogroup00955	isotig02923	713	AT2G43850.2	unique_fbh	-	AT2G43850	Arabidopsis thaliana	Integrin-linked protein kinase family	157	80	1e-61	-	-	-	-	-	-	EIE27433.1	Coccomyxa subellipsoidea C-169	hypothetical protein COCSUDRAFT_39101; contains pfam01357: Pollen_allerg_1	133	43	7e-07	XP_002279175	Vitis vinifera	PREDICTED: hypothetical protein	157	87	4e-66	41	41	192.287	192.287	32	31.5	126.314	126.314	reads1+reads2	0.606241	0.606241
isogroup00956	isotig02924	712	AT1G15910.1	bbh	AT1G15910.1	AT1G15910	Arabidopsis thaliana	XH/XS domain-containing protein	236	75	7e-65	-	-	-	-	-	-	-	-	-	-	-	-	XP_002267381	Vitis vinifera	PREDICTED: hypothetical protein	234	82	7e-87	12	12	56.3581	56.3581	28	28	112.437	112.437	reads1+reads2	-0.996422	-0.996422
isogroup00957	isotig02925	714	AT4G12300.1	bbh	AT4G12300.1	AT4G12300	Arabidopsis thaliana	cytochrome P450, family 706, subfamily A, polypeptide 4	190	73	2e-59	-	-	-	-	-	-	-	-	-	-	-	-	XP_002266977	Vitis vinifera	PREDICTED: hypothetical protein	191	76	6e-65	11	11	51.5168	51.5168	8	8	32.0349	32.0349	reads1+reads2	0.685398	0.685398
isogroup00958	isotig02926	709	AT4G40030.2	bbh	AT4G40030.2	AT4G40030	Arabidopsis thaliana	Histone superfamily protein	136	100	9e-75	-	-	-	-	-	-	-	-	-	-	-	-	XP_002310848	Populus trichocarpa	histone H3	136	100	1e-73	23	23	108.477	108.477	10	10	40.326	40.326	reads1+reads2	1.4276	1.4276
isogroup00959	isotig02927	711	-	-	-	AT5G19580	Arabidopsis thaliana	glyoxal oxidase-related protein	127	63	2e-25	-	-	-	-	-	-	-	-	-	-	-	-	XP_002280698	Vitis vinifera	PREDICTED: hypothetical protein	130	66	2e-29	27	26.5	124.632	124.632	14	13.5	54.2869	54.2869	reads1+reads2	1.199	1.199
isogroup00960	isotig02928	708	AT3G17020.1	bbh	AT3G17020.1	AT3G17020	Arabidopsis thaliana	Adenine nucleotide alpha hydrolases-like superfamily protein	156	80	6e-60	-	-	-	-	-	-	-	-	-	-	-	-	XP_002519217	Ricinus communis	conserved hypothetical protein	157	85	1e-65	17	17	80.2917	80.2917	46	46	185.762	185.762	reads1+reads2	-1.21013	-1.21013
isogroup00961	isotig02929	707	-	-	-	AT1G51200	Arabidopsis thaliana	A20/AN1-like zinc finger family protein	147	52	8e-23	-	-	-	-	-	-	-	-	-	-	-	-	NP_001046186	Oryza sativa Japonica Group	Os02g0195600	147	59	1e-37	16	16	75.6755	75.6755	12	11	44.4841	44.4841	reads1+reads2	0.766537	0.766537
isogroup00962	isotig02930	706	-	-	-	-	-	-	-	-	-	-	-	-	-	-	-	-	-	-	-	-	-	XP_002307308	Populus trichocarpa	predicted protein	152	47	4e-13	11	11	52.1006	52.1006	7	7	28.3481	28.3481	reads1+reads2	0.878048	0.878048
isogroup00963	isotig02931	705	-	-	-	-	-	-	-	-	-	-	-	-	-	-	-	-	-	-	-	-	-	-	-	-	-	-	-	16	16	75.8902	75.8902	1	1	4.0555	0.1	reads1	9.56777	9.56777
isogroup00964	isotig02932	705	AT3G20560.1	bbh	AT3G20560.1	AT3G20560	Arabidopsis thaliana	PDI-like 5-3	193	80	2e-73	-	-	-	-	-	-	-	-	-	-	-	-	XP_002281649	Vitis vinifera	PREDICTED: hypothetical protein	192	82	4e-77	10	10	47.4314	47.4314	3	3	12.1664	12.1664	reads1+reads2	1.96294	1.96294
isogroup00965	isotig02933	701	AT1G71880.1	bbh	AT1G71880.1	AT1G71880	Arabidopsis thaliana	sucrose-proton symporter 1	114	67	2e-26	-	-	-	-	-	-	-	-	-	-	-	-	XP_002526849	Ricinus communis	sucrose transport protein, putative	123	73	3e-34	7	7	33.3914	33.3914	5	5	20.3931	20.3931	reads1+reads2	0.711395	0.711395
isogroup00966	isotig02934	707	AT2G05260.1	unique_fbh	-	AT2G05260	Arabidopsis thaliana	alpha/beta-Hydrolases superfamily protein	140	72	1e-44	-	-	-	-	-	-	-	-	-	-	-	-	XP_002509974	Ricinus communis	triacylglycerol lipase, putative	142	73	2e-47	9	8.2	38.7837	38.7837	102	101.5	410.466	410.466	reads1+reads2	-3.40374	-3.40374
isogroup00967	isotig02935	704	-	-	-	-	-	-	-	-	-	-	-	-	-	-	-	-	-	-	-	-	-	-	-	-	-	-	-	4	4	18.9995	18.9995	12	12	48.7349	48.7349	reads1+reads2	-1.35899	-1.35899
isogroup00968	isotig02936	702	-	-	-	-	-	-	-	-	-	-	-	-	-	-	-	-	-	-	-	-	-	-	-	-	-	-	-	7	7	33.3438	33.3438	27	27	109.966	109.966	reads1+reads2	-1.72156	-1.72156
isogroup00969	isotig02937	702	-	-	-	AT1G49760	Arabidopsis thaliana	poly(A) binding protein 8	124	84	1e-42	-	-	-	-	-	-	-	-	-	-	-	-	XP_002283105	Vitis vinifera	PREDICTED: hypothetical protein	136	80	1e-42	22	22	104.795	104.795	22	22	89.6018	89.6018	reads1+reads2	0.225969	0.225969
isogroup00970	isotig02938	703	-	-	-	-	-	-	-	-	-	-	-	-	-	-	-	-	-	-	-	-	-	-	-	-	-	-	-	4	4	19.0265	19.0265	7	7	28.4691	28.4691	reads1+reads2	-0.581387	-0.581387
isogroup00971	isotig02939	703	AT1G51200.2	bbh	AT1G51200.2	AT1G51200	Arabidopsis thaliana	A20/AN1-like zinc finger family protein	178	64	9e-41	-	-	-	-	-	-	-	-	-	-	-	-	XP_002285528	Vitis vinifera	PREDICTED: hypothetical protein isoform 1	176	75	4e-58	17	17	80.8627	80.8627	9	9	36.6031	36.6031	reads1+reads2	1.14351	1.14351
isogroup00972	isotig02940	696	AT4G04980.1	bbh	AT4G04980.1	AT4G04980	Arabidopsis thaliana	unknown protein; BEST Arabidopsis thaliana protein match is: unknown protein (TAIR:AT1G11070.1); Has 23100 Blast hits to 15699 proteins in 1063 species: Archae - 116; Bacteria - 2262; Metazoa - 8308; Fungi - 3268; Plants - 3181; Viruses - 958; Other Eukaryotes - 5007 (source: NCBI BLink).	192	67	3e-56	-	-	-	-	-	-	-	-	-	-	-	-	XP_002272108	Vitis vinifera	PREDICTED: hypothetical protein	192	72	7e-65	2	2	9.6089	9.6089	13	13	53.4029	53.4029	reads1+reads2	-2.47447	-2.47447
isogroup00973	isotig02941	701	-	-	-	ATMG01190	Arabidopsis thaliana	ATP synthase subunit 1	121	91	1e-56	-	-	-	-	-	-	-	-	-	-	-	-	YP_003587244	Citrullus lanatus	ATPase subunit 1	123	95	3e-63	23	22	104.944	104.944	3	3	12.2359	12.2359	reads1+reads2	3.10043	3.10043
isogroup00974	isotig02942	699	-	-	-	AT3G53710	Arabidopsis thaliana	ARF-GAP domain 6	150	41	2e-06	-	-	-	-	-	-	-	-	-	-	-	-	XP_002262606	Vitis vinifera	PREDICTED: hypothetical protein	41	75	1e-09	5	5	23.9193	23.9193	9	8.5	34.7675	34.7675	reads1+reads2	-0.539564	-0.539564
isogroup00975	isotig02943	699	-	-	-	-	-	-	-	-	-	-	-	-	-	-	-	-	-	-	-	-	-	-	-	-	-	-	-	16	16	76.5416	76.5416	6	6	24.5417	24.5417	reads1+reads2	1.64101	1.64101
isogroup00976	isotig02944	700	-	-	-	-	-	-	-	-	-	-	-	-	-	-	-	-	-	-	-	-	-	-	-	-	-	-	-	20	19.25	91.9576	91.9576	16	11.5	46.9711	46.9711	reads1+reads2	0.969195	0.969195
isogroup00977	isotig02945	696	-	-	-	-	-	-	-	-	-	-	-	-	-	-	-	-	-	-	-	-	-	-	-	-	-	-	-	1	1	4.8045	0.1	5	5	20.5396	20.5396	reads2	-7.68226	-7.68226
isogroup00978	isotig02946	696	-	-	-	AT3G20530	Arabidopsis thaliana	Protein kinase superfamily protein	118	89	3e-53	-	-	-	-	-	-	NP_001172960.1	Oryza sativa Japonica Group	Os02g0472700 allergen V5 with PR-1-like domain	97	75	6e-31	XP_002283397	Vitis vinifera	PREDICTED: hypothetical protein	118	89	7e-54	15	15	72.0671	72.0671	16	16	65.7267	65.7267	reads1+reads2	0.132861	0.132861
isogroup00979	isotig02947	691	-	-	-	-	-	-	-	-	-	-	-	-	-	-	-	-	-	-	-	-	-	-	-	-	-	-	-	15	15	72.5885	72.5885	11	10.5	43.4453	43.4453	reads1+reads2	0.740541	0.740541
isogroup00980	isotig02948	696	-	-	-	AT4G35470	Arabidopsis thaliana	plant intracellular ras group-related LRR 4	106	79	3e-32	-	-	-	-	-	-	-	-	-	-	-	-	XP_002532476	Ricinus communis	leucine-rich repeat-containing protein, putative	107	82	2e-37	12	12	57.6536	57.6536	13	13	53.4029	53.4029	reads1+reads2	0.110493	0.110493
isogroup00981	isotig02949	696	-	-	-	-	-	-	-	-	-	-	-	-	-	-	-	-	-	-	-	-	-	-	-	-	-	-	-	23	23	110.503	110.503	9	9	36.9713	36.9713	reads1+reads2	1.57961	1.57961
isogroup00982	isotig02950	693	AT4G39680.2	bbh	AT4G39680.2	AT4G39680	Arabidopsis thaliana	SAP domain-containing protein	112	73	9e-36	-	-	-	-	-	-	-	-	-	-	-	-	XP_002309996	Populus trichocarpa	predicted protein	94	86	5e-40	8	8	38.6021	38.6021	13	13	53.6341	53.6341	reads1+reads2	-0.474471	-0.474471
isogroup00983	isotig02951	690	-	-	-	-	-	-	-	-	-	-	-	-	-	-	-	-	-	-	-	-	-	XP_002272288	Vitis vinifera	PREDICTED: hypothetical protein	209	44	2e-12	4	4	19.385	19.385	8	8	33.1491	33.1491	reads1+reads2	-0.774029	-0.774029
isogroup00984	isotig02952	690	-	-	-	AT5G50260	Arabidopsis thaliana	Cysteine proteinases superfamily protein	99	73	7e-32	-	-	-	-	-	-	O23791.1	Ananas comosus	RecName: Full=Fruit bromelain; AltName: Allergen=Ana c 2; Flags: Precursor	96	66	2e-25	XP_002450949	Sorghum bicolor	hypothetical protein SORBIDRAFT_05g021550	98	74	3e-29	196	195.5	947.442	947.442	88	88	364.64	364.64	reads1+reads2	1.37756	1.37756
isogroup00985	isotig02953	684	AT5G55860.1	bbh	AT5G55860.1	AT5G55860	Arabidopsis thaliana	Plant protein of unknown function (DUF827)	193	59	4e-27	-	-	-	-	-	-	-	-	-	-	-	-	XP_002323115	Populus trichocarpa	predicted protein	203	65	5e-33	4	4	19.555	19.555	4	4	16.72	16.72	reads1+reads2	0.225963	0.225963
isogroup00986	isotig02954	689	-	-	-	-	-	-	-	-	-	-	-	-	-	-	-	-	-	-	-	-	-	-	-	-	-	-	-	12	12	58.2394	58.2394	10	10	41.4965	41.4965	reads1+reads2	0.489006	0.489006
isogroup00987	isotig02955	690	-	-	-	-	-	-	-	-	-	-	-	-	-	-	-	-	-	-	-	-	-	-	-	-	-	-	-	14	14	67.8475	67.8475	14	14	58.011	58.011	reads1+reads2	0.225969	0.225969
isogroup00988	isotig02956	667	-	-	-	-	-	-	-	-	-	-	-	-	-	-	-	-	-	-	-	-	-	-	-	-	-	-	-	4	4	20.0534	20.0534	3	3	12.8596	12.8596	reads1+reads2	0.641001	0.641001
isogroup00989	isotig02957	684	-	-	-	-	-	-	-	-	-	-	-	-	-	-	-	-	-	-	-	-	-	-	-	-	-	-	-	8	8	39.1101	39.1101	3	3	12.54	12.54	reads1+reads2	1.641	1.641
isogroup00990	isotig02958	687	-	-	-	AT2G35630	Arabidopsis thaliana	ARM repeat superfamily protein	168	67	6e-41	-	-	-	-	-	-	-	-	-	-	-	-	XP_002534264	Ricinus communis	microtubule associated protein xmap215, putative	170	74	1e-52	7	7	34.0719	34.0719	10	10	41.6173	41.6173	reads1+reads2	-0.288601	-0.288601
isogroup00991	isotig02959	680	-	-	-	-	-	-	-	-	-	-	-	-	-	-	-	-	-	-	-	-	-	XP_002321898	Populus trichocarpa	predicted protein	132	51	8e-13	28	28	137.69	137.69	15	15	63.0686	63.0686	reads1+reads2	1.12644	1.12644
isogroup00992	isotig02960	683	-	-	-	-	-	-	-	-	-	-	-	-	-	-	-	-	-	-	-	-	-	-	-	-	-	-	-	25	25	122.398	122.398	15	15	62.7916	62.7916	reads1+reads2	0.962935	0.962935
isogroup00993	isotig02961	684	AT1G09920.1	bbh	AT1G09920.1	AT1G09920	Arabidopsis thaliana	TRAF-type zinc finger-related	107	78	3e-39	-	-	-	-	-	-	-	-	-	-	-	-	XP_002301111	Populus trichocarpa	predicted protein	112	84	5e-44	11	11	53.7764	53.7764	10	10	41.7999	41.7999	reads1+reads2	0.363474	0.363474
isogroup00994	isotig02962	679	-	-	-	-	-	-	-	-	-	-	-	-	-	-	-	-	-	-	-	-	-	XP_002277075	Vitis vinifera	PREDICTED: hypothetical protein	51	68	2e-06	7	7	34.4733	34.4733	6	6	25.2646	25.2646	reads1+reads2	0.448362	0.448362
isogroup00995	isotig02963	682	-	-	-	-	-	-	-	-	-	-	-	-	-	-	-	-	-	-	-	-	-	-	-	-	-	-	-	11	11	53.9341	53.9341	16	16	67.0759	67.0759	reads1+reads2	-0.314597	-0.314597
isogroup00996	isotig02964	682	AT5G66100.1	bbh	AT5G66100.1	AT5G66100	Arabidopsis thaliana	winged-helix DNA-binding transcription factor family protein	151	66	9e-32	-	-	-	-	-	-	-	-	-	-	-	-	XP_002327642	Populus trichocarpa	predicted protein	187	66	3e-44	5	5	24.5155	24.5155	4	4	16.769	16.769	reads1+reads2	0.547898	0.547898
isogroup00997	isotig02965	682	AT4G03260.2	bbh	AT4G03260.2	AT4G03260	Arabidopsis thaliana	Outer arm dynein light chain 1 protein	200	62	2e-49	-	-	-	-	-	-	-	-	-	-	-	-	XP_002522717	Ricinus communis	Protein phosphatase 1 regulatory subunit, putative	193	62	7e-51	6	6	29.4186	29.4186	6	5.5	23.0574	23.0574	reads1+reads2	0.351499	0.351499
isogroup00998	isotig02966	684	AT1G12990.1	bbh	AT1G12990.1	AT1G12990	Arabidopsis thaliana	beta-1,4-N-acetylglucosaminyltransferase family protein	173	89	1e-82	-	-	-	-	-	-	-	-	-	-	-	-	XP_002272340	Vitis vinifera	PREDICTED: hypothetical protein	174	91	1e-81	24	24	117.33	117.33	12	12	50.1599	50.1599	reads1+reads2	1.22597	1.22597
isogroup00999	isotig02967	681	-	-	-	-	-	-	-	-	-	-	-	-	-	-	-	-	-	-	-	-	-	-	-	-	-	-	-	25	25	122.757	122.757	10	10	41.984	41.984	reads1+reads2	1.5479	1.5479
isogroup01000	isotig02968	686	-	-	-	AT1G64230	Arabidopsis thaliana	ubiquitin-conjugating enzyme 28	148	98	1e-82	-	-	-	-	-	-	-	-	-	-	-	-	XP_002299494	Populus trichocarpa	predicted protein	148	99	4e-83	14	14	68.2431	68.2431	12	12	50.0136	50.0136	reads1+reads2	0.448363	0.448363
isogroup01001	isotig02969	676	-	-	-	-	-	-	-	-	-	-	-	-	-	-	-	-	-	-	-	-	-	-	-	-	-	-	-	24	23.25	115.009	115.009	23	20.75	87.7612	87.7612	reads1+reads2	0.390089	0.390089
isogroup01002	isotig02970	682	AT5G28680.1	bbh	AT5G28680.1	AT5G28680	Arabidopsis thaliana	Malectin/receptor-like protein kinase family protein	189	72	8e-61	-	-	-	-	-	-	AAN05083.1	Salsola kali	major antigen-like protein (Sal k 2)	128	57	3e-18	XP_002271113	Vitis vinifera	PREDICTED: hypothetical protein	186	72	5e-64	3	3	14.7093	14.7093	6	6	25.1535	25.1535	reads1+reads2	-0.774031	-0.774031
isogroup01003	isotig02971	674	AT5G60010.1	bbh	AT5G60010.1	AT5G60010	Arabidopsis thaliana	ferric reductase-like transmembrane component family protein	54	88	6e-19	-	-	-	-	-	-	-	-	-	-	-	-	XP_002308210	Populus trichocarpa	predicted protein	54	85	1e-17	13	13	64.4968	64.4968	6	6	25.452	25.452	reads1+reads2	1.34145	1.34145
isogroup01004	isotig02972	682	AT5G26130.1	unique_fbh	-	AT5G26130	Arabidopsis thaliana	CAP (Cysteine-rich secretory proteins, Antigen 5, and Pathogenesis-related 1 protein) superfamily protein	158	62	3e-30	-	-	-	-	-	-	CAK50834.1	Artemisia vulgaris	Pathogenesis-related protein PR-1 (Art v 2)	165	76	5e-56	XP_002522070	Ricinus communis	STS14 protein precursor, putative	160	65	3e-33	69	69	338.314	338.314	22	22	92.2294	92.2294	reads1+reads2	1.87506	1.87506
isogroup01005	isotig02973	673	-	-	-	AT2G13680	Arabidopsis thaliana	callose synthase 5	185	78	6e-66	-	-	-	-	-	-	-	-	-	-	-	-	XP_002274337	Vitis vinifera	PREDICTED: hypothetical protein	180	80	1e-69	6	6	29.812	29.812	15	15	63.7246	63.7246	reads1+reads2	-1.09596	-1.09596
isogroup01006	isotig02974	669	AT1G55915.1	bbh	AT1G55915.1	AT1G55915	Arabidopsis thaliana	zinc ion binding	87	81	8e-32	-	-	-	-	-	-	-	-	-	-	-	-	XP_002264382	Vitis vinifera	PREDICTED: hypothetical protein	87	90	4e-35	1	1	4.9984	0.1	8	8	34.1897	34.1897	reads2	-8.41742	-8.41742
isogroup01007	isotig02975	681	-	-	-	-	-	-	-	-	-	-	-	-	-	-	-	-	-	-	-	-	-	-	-	-	-	-	-	12	12	58.9235	58.9235	5	5	20.992	20.992	reads1+reads2	1.489	1.489
isogroup01008	isotig02976	660	-	-	-	AT2G32300	Arabidopsis thaliana	uclacyanin 1	136	44	5e-10	-	-	-	-	-	-	-	-	-	-	-	-	XP_002528609	Ricinus communis	Chemocyanin precursor, putative	137	51	2e-12	44	44	222.927	222.927	9	9	38.9879	38.9879	reads1+reads2	2.51548	2.51548
isogroup01009	isotig02977	680	-	-	-	-	-	-	-	-	-	-	-	-	-	-	-	-	-	-	-	-	-	-	-	-	-	-	-	6	6	29.5051	29.5051	5	5	21.0229	21.0229	reads1+reads2	0.489003	0.489003
isogroup01010	isotig02978	678	-	-	-	AT5G09550	Arabidopsis thaliana	GDP dissociation inhibitor family protein / Rab GTPase activator family protein	169	93	2e-82	-	-	-	-	-	-	-	-	-	-	-	-	XP_002269202	Vitis vinifera	PREDICTED: hypothetical protein	169	95	4e-85	16	16	78.9124	78.9124	12	12	50.6037	50.6037	reads1+reads2	0.641009	0.641009
isogroup01011	isotig02979	678	AT2G17190.1	unique_fbh	-	AT2G17190	Arabidopsis thaliana	ubiquitin family protein	93	80	4e-33	-	-	-	-	-	-	-	-	-	-	-	-	XP_002271874	Vitis vinifera	PREDICTED: hypothetical protein	96	82	2e-33	7	6.5	32.0581	32.0581	6	6	25.3019	25.3019	reads1+reads2	0.341443	0.341443
isogroup01012	isotig02980	675	-	-	-	-	-	-	-	-	-	-	-	-	-	-	-	-	-	-	-	-	-	XP_002266372	Vitis vinifera	PREDICTED: hypothetical protein	203	45	2e-14	372	369.5	1830.48	1830.48	686	685	2901.47	2901.47	reads1+reads2	-0.66456	-0.66456
isogroup01013	isotig02981	672	-	-	-	AT4G35310	Arabidopsis thaliana	calmodulin-domain protein kinase 5	175	93	7e-84	-	-	-	-	-	-	O64943.2	Juniperus oxycedrus	RecName: Full=Polcalcin Jun o 2; AltName: Full=Calcium-binding pollen allergen Jun o 2; AltName: Allergen=Jun o 2	152	51	3e-14	XP_002328137	Populus trichocarpa	calcium dependent protein kinase 6	181	94	8e-89	14	14	69.6648	69.6648	10	10	42.5463	42.5463	reads1+reads2	0.711396	0.711396
isogroup01014	isotig02982	676	-	-	-	-	-	-	-	-	-	-	-	-	-	-	-	-	-	-	-	-	-	XP_002488942	Sorghum bicolor	hypothetical protein SORBIDRAFT_1475s002010	210	62	7e-43	19	19	93.9857	93.9857	1	1	4.2295	0.1	reads1	9.8763	9.8763
isogroup01015	isotig02983	675	AT2G47340.1	bbh	AT2G47340.1	AT2G47340	Arabidopsis thaliana	Plant invertase/pectin methylesterase inhibitor superfamily protein	129	48	4e-06	-	-	-	-	-	-	-	-	-	-	-	-	XP_002515270	Ricinus communis	enzyme inhibitor, putative	94	54	2e-06	42	42	208.066	208.066	31	31	131.307	131.307	reads1+reads2	0.664091	0.664091
isogroup01016	isotig02984	670	-	-	-	-	-	-	-	-	-	-	-	-	-	-	-	-	-	-	-	-	-	-	-	-	-	-	-	10	10	49.9091	49.9091	12	12	51.208	51.208	reads1+reads2	-0.0370663	-0.0370663
isogroup01017	isotig02985	675	-	-	-	AT5G35690	Arabidopsis thaliana	CONTAINS InterPro DOMAIN/s: WLM (InterPro:IPR013536), PUB domain (InterPro:IPR018997), PUG domain (InterPro:IPR006567); BEST Arabidopsis thaliana protein match is: zinc ion binding (TAIR:AT1G55915.1); Has 30201 Blast hits to 17322 proteins in 780 species: Archae - 12; Bacteria - 1396; Metazoa - 17338; Fungi - 3422; Plants - 5037; Viruses - 0; Other Eukaryotes - 2996 (source: NCBI BLink).	109	59	4e-16	-	-	-	-	-	-	-	-	-	-	-	-	XP_002320496	Populus trichocarpa	predicted protein	207	55	5e-24	9	9	44.5855	44.5855	12	12	50.8286	50.8286	reads1+reads2	-0.189066	-0.189066
isogroup01018	isotig02986	674	AT2G26650.1	bbh	AT2G26650.1	AT2G26650	Arabidopsis thaliana	K+ transporter 1	217	76	1e-78	-	-	-	-	-	-	-	-	-	-	-	-	XP_002308313	Populus trichocarpa	predicted protein	218	76	9e-75	3	3	14.8839	14.8839	7	7	29.694	29.694	reads1+reads2	-0.996419	-0.996419
isogroup01019	isotig02987	674	AT3G16150.1	bbh	AT3G16150.1	AT3G16150	Arabidopsis thaliana	N-terminal nucleophile aminohydrolases (Ntn hydrolases) superfamily protein	194	86	9e-83	-	-	-	-	-	-	-	-	-	-	-	-	XP_002285006	Vitis vinifera	PREDICTED: hypothetical protein	197	89	4e-89	3	3	14.8839	14.8839	13	13	55.1461	55.1461	reads1+reads2	-1.88951	-1.88951
isogroup01020	isotig02988	671	-	-	-	AT1G11390	Arabidopsis thaliana	Protein kinase superfamily protein	169	66	7e-42	-	-	-	-	-	-	-	-	-	-	-	-	XP_002269141	Vitis vinifera	PREDICTED: similar to Protein kinase-like	165	69	6e-45	10	9.3333	46.5124	46.5124	4	4	17.0439	17.0439	reads1+reads2	1.44836	1.44836
isogroup01021	isotig02989	675	AT3G07490.1	bbh	AT3G07490.1	AT3G07490	Arabidopsis thaliana	ARF-GAP domain 11	151	77	1e-47	-	-	-	-	-	-	BAB86193.1	Oryza sativa Japonica Group	putative pollen allergen Jun o 4; Calcium-binding	142	57	1e-25	XP_002266441	Vitis vinifera	PREDICTED: hypothetical protein	151	76	3e-49	44	44	217.974	217.974	21	21	88.9501	88.9501	reads1+reads2	1.29308	1.29308
isogroup01022	isotig02990	675	AT5G06560.1	bbh	AT5G06560.1	AT5G06560	Arabidopsis thaliana	Protein of unknown function, DUF593	172	69	7e-40	-	-	-	-	-	-	-	-	-	-	-	-	XP_002322760	Populus trichocarpa	predicted protein	194	69	7e-48	1286	1286	6370.77	6370.77	1684	1684	7132.95	7132.95	reads1+reads2	-0.163032	-0.163032
isogroup01023	isotig02991	672	-	-	-	-	-	-	-	-	-	-	-	-	-	-	-	-	-	-	-	-	-	-	-	-	-	-	-	41	41	204.018	204.018	38	37.2	158.272	158.272	reads1+reads2	0.366291	0.366291
isogroup01024	isotig02992	672	AT5G03455.1	bbh	AT5G03455.1	AT5G03455	Arabidopsis thaliana	Rhodanese/Cell cycle control phosphatase superfamily protein	131	83	9e-52	-	-	-	-	-	-	-	-	-	-	-	-	XP_002517308	Ricinus communis	Dual specificity phosphatase Cdc25, putative	130	86	4e-53	48	48	238.851	238.851	40	40	170.185	170.185	reads1+reads2	0.489004	0.489004
isogroup01025	isotig02993	670	AT5G57830.1	bbh	AT5G57830.1	AT5G57830	Arabidopsis thaliana	Protein of unknown function, DUF593	167	61	2e-27	-	-	-	-	-	-	-	-	-	-	-	-	XP_002274666	Vitis vinifera	PREDICTED: hypothetical protein	177	69	1e-38	6	6	29.9455	29.9455	12	12	51.208	51.208	reads1+reads2	-0.77403	-0.77403
isogroup01026	isotig02994	670	-	-	-	AT2G24370	Arabidopsis thaliana	Protein kinase protein with adenine nucleotide alpha hydrolases-like domain	123	82	2e-48	-	-	-	-	-	-	AAN05083.1	Salsola kali	major antigen-like protein (Sal k 2)	87	79	5e-31	XP_002266413	Vitis vinifera	PREDICTED: hypothetical protein	118	88	4e-51	24	24	119.782	119.782	35	35	149.357	149.357	reads1+reads2	-0.318351	-0.318351
isogroup01027	isotig02995	666	-	-	-	-	-	-	-	-	-	-	-	-	-	-	-	-	-	-	-	-	-	-	-	-	-	-	-	2	2	10.0418	10.0418	9	8	34.3437	34.3437	reads1+reads2	-1.77403	-1.77403
isogroup01028	isotig02996	670	-	-	-	AT5G19780	Arabidopsis thaliana	tubulin alpha-5	143	97	3e-80	-	-	-	-	-	-	-	-	-	-	-	-	XP_002525416	Ricinus communis	tubulin alpha chain, putative	143	97	2e-79	23	23	114.791	114.791	5	5	21.3367	21.3367	reads1+reads2	2.4276	2.4276
isogroup01029	isotig02997	671	AT5G64400.1	bbh	AT5G64400.1	AT5G64400	Arabidopsis thaliana	CONTAINS InterPro DOMAIN/s: CHCH (InterPro:IPR010625); BEST Arabidopsis thaliana protein match is: Cox19-like CHCH family protein (TAIR:AT5G09570.1); Has 1807 Blast hits to 1807 proteins in 277 species: Archae - 0; Bacteria - 0; Metazoa - 736; Fungi - 347; Plants - 385; Viruses - 0; Other Eukaryotes - 339 (source: NCBI BLink).	90	77	5e-28	-	-	-	-	-	-	-	-	-	-	-	-	XP_002269289	Vitis vinifera	PREDICTED: hypothetical protein	90	81	2e-32	46	45.5	226.748	226.748	24	24	102.263	102.263	reads1+reads2	1.1488	1.1488
isogroup01030	isotig02998	665	AT5G50920.1	bbh	AT5G50920.1	AT5G50920	Arabidopsis thaliana	CLPC homologue 1	166	87	4e-75	-	-	-	-	-	-	-	-	-	-	-	-	XP_002284518	Vitis vinifera	PREDICTED: hypothetical protein	170	90	3e-79	7	7	35.1991	35.1991	10	10	42.9942	42.9942	reads1+reads2	-0.288604	-0.288604
isogroup01031	isotig02999	656	-	-	-	-	-	-	-	-	-	-	-	-	-	-	-	-	-	-	-	-	-	-	-	-	-	-	-	18	18	91.7537	91.7537	32	32	139.469	139.469	reads1+reads2	-0.604105	-0.604105
isogroup01032	isotig03000	666	AT1G70410.3	bbh	AT1G70410.3	AT1G70410	Arabidopsis thaliana	beta carbonic anhydrase 4	172	85	1e-71	-	-	-	-	-	-	-	-	-	-	-	-	XP_002314617	Populus trichocarpa	predicted protein	170	87	2e-75	3	3	15.0627	15.0627	8	8	34.3437	34.3437	reads1+reads2	-1.18907	-1.18907
isogroup01033	isotig03001	668	-	-	-	-	-	-	-	-	-	-	-	-	-	-	-	-	-	-	-	-	-	-	-	-	-	-	-	8	8	40.0468	40.0468	7	7	29.9607	29.9607	reads1+reads2	0.418616	0.418616
isogroup01034	isotig03002	665	AT3G51290.2	unique_fbh	-	AT3G51290	Arabidopsis thaliana	Protein of unknown function (DUF630) ;Protein of unknown function (DUF632)	109	95	4e-57	-	-	-	-	-	-	-	-	-	-	-	-	NP_001105615	Zea mays	Rho-related protein from plants2	115	93	8e-56	12	12	60.3413	60.3413	2	2	8.5988	8.5988	reads1+reads2	2.81094	2.81094
isogroup01035	isotig03003	668	AT2G17020.1	bbh	AT2G17020.1	AT2G17020	Arabidopsis thaliana	F-box/RNI-like superfamily protein	120	72	3e-32	-	-	-	-	-	-	-	-	-	-	-	-	XP_002529805	Ricinus communis	ubiquitin-protein ligase, putative	119	84	2e-47	4	4	20.0234	20.0234	10	10	42.8011	42.8011	reads1+reads2	-1.09596	-1.09596
isogroup01036	isotig03004	664	-	-	-	-	-	-	-	-	-	-	-	-	-	-	-	-	-	-	-	-	-	-	-	-	-	-	-	40	40	201.44	201.44	34	34	146.4	146.4	reads1+reads2	0.460435	0.460435
isogroup01037	isotig03005	668	-	-	-	-	-	-	-	-	-	-	-	-	-	-	-	-	-	-	-	-	-	-	-	-	-	-	-	11	11	55.0644	55.0644	9	9	38.521	38.521	reads1+reads2	0.515475	0.515475
isogroup01038	isotig03006	659	-	-	-	-	-	-	-	-	-	-	-	-	-	-	-	-	-	-	-	-	-	-	-	-	-	-	-	1	1	5.0742	0.1	16	16	69.417	69.417	reads2	-9.43915	-9.43915
isogroup01039	isotig03007	663	-	-	-	-	-	-	-	-	-	-	-	-	-	-	-	-	-	-	-	-	-	-	-	-	-	-	-	2	2	10.0872	10.0872	6	6	25.8743	25.8743	reads1+reads2	-1.35899	-1.35899
isogroup01040	isotig03008	654	AT4G21410.1	unique_fbh	-	AT4G21410	Arabidopsis thaliana	cysteine-rich RLK (RECEPTOR-like protein kinase) 29	85	54	1e-10	-	-	-	-	-	-	-	-	-	-	-	-	XP_002271678	Vitis vinifera	PREDICTED: hypothetical protein, partial	82	63	7e-16	7	7	35.7911	35.7911	16	16	69.9477	69.9477	reads1+reads2	-0.966676	-0.966676
isogroup01041	isotig03009	664	-	-	-	AT5G60740	Arabidopsis thaliana	ABC transporter family protein	74	62	6e-10	-	-	-	-	-	-	-	-	-	-	-	-	XP_002299322	Populus trichocarpa	white-brown-complex ABC transporter family	55	70	1e-08	10	10	50.3601	50.3601	11	11	47.3648	47.3648	reads1+reads2	0.0884659	0.0884659
isogroup01042	isotig03010	666	AT2G47500.1	unique_fbh	-	AT2G47500	Arabidopsis thaliana	P-loop nucleoside triphosphate hydrolases superfamily protein with CH (Calponin Homology) domain	152	70	4e-35	-	-	-	-	-	-	CAN83787.1	Vitis vinifera	hypothetical protein VITISV_024511 (Bet_v1-like-domain)	132	71	2e-34	NP_001066967	Oryza sativa Japonica Group	Os12g0547500	144	69	6e-35	8	8	40.1671	40.1671	9	9	38.6366	38.6366	reads1+reads2	0.0560462	0.0560462
isogroup01043	isotig03011	664	-	-	-	AT2G35630	Arabidopsis thaliana	ARM repeat superfamily protein	217	88	5e-96	-	-	-	-	-	-	-	-	-	-	-	-	XP_002534264	Ricinus communis	microtubule associated protein xmap215, putative	218	94	e-101	10	8.3333	41.9668	41.9668	14	14	60.2825	60.2825	reads1+reads2	-0.522491	-0.522491
isogroup01044	isotig03012	658	AT2G45540.1	bbh	AT2G45540.1	AT2G45540	Arabidopsis thaliana	WD-40 repeat family protein / beige-related	199	73	8e-57	-	-	-	-	-	-	-	-	-	-	-	-	XP_002270775	Vitis vinifera	PREDICTED: hypothetical protein	199	76	2e-58	5	5	25.4097	25.4097	3	3	13.0355	13.0355	reads1+reads2	0.962933	0.962933
isogroup01045	isotig03013	664	AT2G38540.1	bbh	AT2G38540.1	AT2G38540	Arabidopsis thaliana	lipid transfer protein 1	115	66	8e-24	-	-	-	-	-	-	ABY21307.1	Platanus orientalis	pollen allergen lipid transfer protein (Pla o 3)	111	79	7e-37	XP_002528683	Ricinus communis	Nonspecific lipid-transfer protein precursor, putative	114	72	7e-30	6	6	30.2161	30.2161	12	12	51.6707	51.6707	reads1+reads2	-0.774029	-0.774029
isogroup01046	isotig03014	665	-	-	-	-	-	-	-	-	-	-	-	-	-	-	-	-	-	-	-	-	-	-	-	-	-	-	-	12	12	60.3413	60.3413	6	6	25.7965	25.7965	reads1+reads2	1.22597	1.22597
isogroup01047	isotig03015	662	AT5G67590.1	bbh	AT5G67590.1	AT5G67590	Arabidopsis thaliana	NADH-ubiquinone oxidoreductase-related	128	87	4e-55	-	-	-	-	-	-	-	-	-	-	-	-	XP_002265704	Vitis vinifera	PREDICTED: hypothetical protein	159	81	2e-60	4	4	20.2049	20.2049	15	15	64.7835	64.7835	reads1+reads2	-1.68092	-1.68092
isogroup01048	isotig03016	661	AT1G67410.1	bbh	AT1G67410.1	AT1G67410	Arabidopsis thaliana	Exostosin family protein	205	80	7e-81	-	-	-	-	-	-	-	-	-	-	-	-	XP_002512333	Ricinus communis	catalytic, putative	202	86	3e-89	6	6	30.3532	30.3532	8	8	34.6035	34.6035	reads1+reads2	-0.189069	-0.189069
isogroup01049	isotig03017	654	-	-	-	-	-	-	-	-	-	-	-	-	-	-	-	-	-	-	-	-	-	-	-	-	-	-	-	11	11	56.2432	56.2432	4	4	17.4869	17.4869	reads1+reads2	1.6854	1.6854
isogroup01050	isotig03018	659	AT3G62290.1	unique_fbh	-	AT3G62290	Arabidopsis thaliana	ADP-ribosylation factor A1E	164	100	1e-94	-	-	-	-	-	-	-	-	-	-	-	-	XP_002320274	Populus trichocarpa	predicted protein	164	100	9e-94	12	12	60.8906	60.8906	4	4	17.3542	17.3542	reads1+reads2	1.81093	1.81093
isogroup01051	isotig03019	661	-	-	-	AT4G20780	Arabidopsis thaliana	calmodulin like 42	139	71	2e-39	-	-	-	-	-	-	P43187.1	Betula pendula	RecName: Full=Calcium-binding allergen Bet v 3; AltName: Full=Allergen Bet v III; AltName: Allergen=Bet v 3	142	70	2e-39	XP_002531819	Ricinus communis	calcium binding protein/cast, putative	138	73	1e-38	33	32.5	164.413	164.413	57	56.5	244.387	244.387	reads1+reads2	-0.571841	-0.571841
isogroup01052	isotig03020	660	-	-	-	AT1G64230	Arabidopsis thaliana	ubiquitin-conjugating enzyme 28	148	98	4e-83	-	-	-	-	-	-	-	-	-	-	-	-	XP_002331848	Populus trichocarpa	predicted protein	148	100	1e-83	43	43	217.861	217.861	46	46	199.271	199.271	reads1+reads2	0.128673	0.128673
isogroup01053	isotig03021	660	-	-	-	-	-	-	-	-	-	-	-	-	-	-	-	-	-	-	-	-	-	-	-	-	-	-	-	10	10	50.6653	50.6653	8	8	34.6559	34.6559	reads1+reads2	0.547897	0.547897
isogroup01054	isotig03022	656	-	-	-	-	-	-	-	-	-	-	-	-	-	-	-	-	-	-	-	-	-	XP_002280852	Vitis vinifera	PREDICTED: hypothetical protein	160	66	9e-45	7	7	35.682	35.682	5	5	21.792	21.792	reads1+reads2	0.711398	0.711398
isogroup01055	isotig03023	656	AT5G02430.1	bbh	AT5G02430.1	AT5G02430	Arabidopsis thaliana	Transducin/WD40 repeat-like superfamily protein	180	56	3e-30	-	-	-	-	-	-	-	-	-	-	-	-	XP_002270206	Vitis vinifera	PREDICTED: hypothetical protein	162	61	3e-34	3	3	15.2923	15.2923	4	4	17.4336	17.4336	reads1+reads2	-0.189065	-0.189065
isogroup01056	isotig03024	657	-	-	-	-	-	-	-	-	-	-	-	-	-	-	-	-	-	-	-	-	-	-	-	-	-	-	-	11	11	55.9863	55.9863	0	0	0.1	0.1	reads1	9.12893	9.12893
isogroup01057	isotig03025	659	-	-	-	-	-	-	-	-	-	-	-	-	-	-	-	-	-	-	-	-	-	XP_002262695	Vitis vinifera	PREDICTED: hypothetical protein	208	50	1e-21	8	8	40.5938	40.5938	19	18.5	80.2634	80.2634	reads1+reads2	-0.983483	-0.983483
isogroup01058	isotig03026	657	AT5G58530.1	bbh	AT5G58530.1	AT5G58530	Arabidopsis thaliana	Glutaredoxin family protein	147	61	4e-34	-	-	-	-	-	-	-	-	-	-	-	-	XP_002278362	Vitis vinifera	PREDICTED: hypothetical protein	148	64	3e-37	7	7	35.6277	35.6277	12	12	52.2212	52.2212	reads1+reads2	-0.551636	-0.551636
isogroup01059	isotig03027	655	AT4G35800.1	bbh	AT4G35800.1	AT4G35800	Arabidopsis thaliana	RNA polymerase II large subunit	68	88	2e-24	-	-	-	-	-	-	-	-	-	-	-	-	XP_002285900	Vitis vinifera	PREDICTED: similar to NRPB1 (RNA POLYMERASE II LARGE SUBUNIT); DNA binding / DNA-directed RNA polymerase	68	86	8e-25	38	38	193.998	193.998	31	30	130.952	130.952	reads1+reads2	0.567006	0.567006
isogroup01060	isotig03028	657	-	-	-	AT4G28710	Arabidopsis thaliana	Myosin family protein with Dil domain	148	60	3e-24	-	-	-	-	-	-	-	-	-	-	-	-	XP_002303100	Populus trichocarpa	predicted protein	148	62	1e-25	7	7	35.6277	35.6277	4	4	17.4071	17.4071	reads1+reads2	1.03332	1.03332
isogroup01061	isotig03029	657	-	-	-	-	-	-	-	-	-	-	-	-	-	-	-	-	-	-	-	-	-	-	-	-	-	-	-	11	11	55.9863	55.9863	16	16	69.6283	69.6283	reads1+reads2	-0.3146	-0.3146
isogroup01062	isotig03030	654	AT5G07410.1	bbh	AT5G07410.1	AT5G07410	Arabidopsis thaliana	Pectin lyase-like superfamily protein	103	67	4e-24	-	-	-	-	-	-	ACO34813.1	Salsola kali	pollen allergen pectin methylesterase (Sal k 1)	99	64	9e-24	XP_002321778	Populus trichocarpa	predicted protein	103	67	7e-24	21	21	107.373	107.373	5	5	21.8587	21.8587	reads1+reads2	2.29636	2.29636
isogroup01063	isotig03031	651	-	-	-	-	-	-	-	-	-	-	-	-	-	-	-	-	-	-	-	-	-	-	-	-	-	-	-	9	9	46.2292	46.2292	2	2	8.7838	8.7838	reads1+reads2	2.39589	2.39589
isogroup01064	isotig03032	655	-	-	-	AT1G02170	Arabidopsis thaliana	metacaspase 1	191	74	1e-71	-	-	-	-	-	-	-	-	-	-	-	-	XP_002268524	Vitis vinifera	PREDICTED: similar to LOL3 (LSD ONE LIKE 3); caspase/ cysteine-type endopeptidase	196	75	3e-74	4	4	20.4208	20.4208	13	13	56.7457	56.7457	reads1+reads2	-1.47447	-1.47447
isogroup01065	isotig03033	656	-	-	-	-	-	-	-	-	-	-	-	-	-	-	-	-	-	-	-	-	-	XP_002280852	Vitis vinifera	PREDICTED: hypothetical protein	142	53	6e-18	26	26	132.533	132.533	20	20	87.168	87.168	reads1+reads2	0.604482	0.604482
isogroup01066	isotig03034	651	AT4G28710.1	bbh	AT4G28710.1	AT4G28710	Arabidopsis thaliana	Myosin family protein with Dil domain	183	77	6e-62	-	-	-	-	-	-	-	-	-	-	-	-	NP_001048517	Oryza sativa Japonica Group	Os02g0816900	183	81	9e-66	8	8	41.0926	41.0926	9	9	39.5269	39.5269	reads1+reads2	0.0560438	0.0560438
isogroup01067	isotig03035	654	AT1G60500.1	bbh	AT1G60500.1	AT1G60500	Arabidopsis thaliana	Dynamin related protein 4C	164	75	2e-54	-	-	-	-	-	-	-	-	-	-	-	-	XP_002304086	Populus trichocarpa	predicted protein	160	78	6e-58	6	6	30.6781	30.6781	3	3	13.1152	13.1152	reads1+reads2	1.22597	1.22597
isogroup01068	isotig03036	648	-	-	-	-	-	-	-	-	-	-	-	-	-	-	-	-	-	-	-	-	-	-	-	-	-	-	-	12	12	61.9243	61.9243	7	7	30.8855	30.8855	reads1+reads2	1.00358	1.00358
isogroup01069	isotig03037	652	AT2G34930.1	unique_fbh	-	AT2G34930	Arabidopsis thaliana	disease resistance family protein / LRR family protein	94	63	2e-15	-	-	-	-	-	-	-	-	-	-	-	-	XP_002274444	Vitis vinifera	PREDICTED: hypothetical protein	114	63	2e-21	10	10	51.287	51.287	4	4	17.5406	17.5406	reads1+reads2	1.5479	1.5479
isogroup01070	isotig03038	653	-	-	-	AT1G28420	Arabidopsis thaliana	homeobox-1	41	70	5e-07	-	-	-	-	-	-	-	-	-	-	-	-	XP_002275272	Vitis vinifera	PREDICTED: hypothetical protein	62	75	6e-13	4	4	20.4834	20.4834	11	11	48.1627	48.1627	reads1+reads2	-1.23346	-1.23346
isogroup01071	isotig03039	651	-	-	-	-	-	-	-	-	-	-	-	-	-	-	-	-	-	-	-	-	-	-	-	-	-	-	-	3	3	15.4097	15.4097	4	4	17.5675	17.5675	reads1+reads2	-0.18907	-0.18907
isogroup01072	isotig03040	653	AT2G22900.1	bbh	AT2G22900.1	AT2G22900	Arabidopsis thaliana	Galactosyl transferase GMA12/MNN10 family protein	195	71	5e-59	-	-	-	-	-	-	-	-	-	-	-	-	XP_002320005	Populus trichocarpa	predicted protein	199	71	5e-60	12	12	61.4501	61.4501	22	22	96.3254	96.3254	reads1+reads2	-0.648501	-0.648501
isogroup01073	isotig03041	651	-	-	-	-	-	-	-	-	-	-	-	-	-	-	-	-	-	-	-	-	-	-	-	-	-	-	-	6	6	30.8195	30.8195	7	7	30.7431	30.7431	reads1+reads2	0.00358081	0.00358081
isogroup01074	isotig03042	649	-	-	-	-	-	-	-	-	-	-	-	-	-	-	-	-	-	-	-	-	-	-	-	-	-	-	-	13	13	66.9813	66.9813	5	5	22.0271	22.0271	reads1+reads2	1.60448	1.60448
isogroup01075	isotig03043	648	-	-	-	AT4G03260	Arabidopsis thaliana	Outer arm dynein light chain 1 protein	59	88	3e-21	-	-	-	-	-	-	-	-	-	-	-	-	XP_002522717	Ricinus communis	Protein phosphatase 1 regulatory subunit, putative	217	50	9e-31	6	6	30.9621	30.9621	12	11.5	50.7404	50.7404	reads1+reads2	-0.712632	-0.712632
isogroup01076	isotig03044	650	AT1G22840.1	bbh	AT1G22840.1	AT1G22840	Arabidopsis thaliana	CYTOCHROME C-1	112	90	9e-54	-	-	-	-	-	-	-	-	-	-	-	-	XP_002439820	Sorghum bicolor	hypothetical protein SORBIDRAFT_09g020710	112	96	3e-57	15	15	77.1672	77.1672	19	19	83.574	83.574	reads1+reads2	-0.115066	-0.115066
isogroup01077	isotig03045	651	AT1G74310.1	bbh	AT1G74310.1	AT1G74310	Arabidopsis thaliana	heat shock protein 101	166	87	5e-64	-	-	-	-	-	-	-	-	-	-	-	-	XP_002284179	Vitis vinifera	PREDICTED: hypothetical protein	176	86	9e-70	1	1	5.1366	0.1	13	13	57.0944	57.0944	reads2	-9.15721	-9.15721
isogroup01078	isotig03046	650	AT1G01470.1	bbh	AT1G01470.1	AT1G01470	Arabidopsis thaliana	Late embryogenesis abundant protein	151	77	2e-50	-	-	-	-	-	-	-	-	-	-	-	-	XP_002277223	Vitis vinifera	PREDICTED: hypothetical protein	151	82	2e-54	4	4	20.5779	20.5779	11	11	48.385	48.385	reads1+reads2	-1.23346	-1.23346
isogroup01079	isotig03047	647	AT1G44110.1	bbh	AT1G44110.1	AT1G44110	Arabidopsis thaliana	Cyclin A1;1	50	78	6e-11	-	-	-	-	-	-	-	-	-	-	-	-	XP_002284567	Vitis vinifera	PREDICTED: hypothetical protein	39	89	7e-11	7	7	36.1783	36.1783	8	8	35.3522	35.3522	reads1+reads2	0.0333246	0.0333246
isogroup01080	isotig03048	650	AT2G06025.1	bbh	AT2G06025.1	AT2G06025	Arabidopsis thaliana	Acyl-CoA N-acyltransferases (NAT) superfamily protein	183	73	5e-51	-	-	-	-	-	-	-	-	-	-	-	-	XP_002270467	Vitis vinifera	PREDICTED: hypothetical protein	184	87	3e-76	5	5	25.7224	25.7224	8	8	35.1891	35.1891	reads1+reads2	-0.452103	-0.452103
isogroup01082	isotig03050	648	-	-	-	AT3G19420	Arabidopsis thaliana	PTEN 2	146	90	5e-77	-	-	-	-	-	-	-	-	-	-	-	-	NP_001066634	Oryza sativa Japonica Group	Os12g0407500	147	93	6e-79	19	19	98.0468	98.0468	9	9	39.7099	39.7099	reads1+reads2	1.30397	1.30397
isogroup01083	isotig03051	647	-	-	-	AT5G63460	Arabidopsis thaliana	SAP domain-containing protein	77	76	2e-14	-	-	-	-	-	-	-	-	-	-	-	-	XP_002283714	Vitis vinifera	PREDICTED: hypothetical protein	80	65	4e-12	9	9	46.515	46.515	13	12.5	55.2379	55.2379	reads1+reads2	-0.247962	-0.247962
isogroup01084	isotig03052	648	-	-	-	AT2G37620	Arabidopsis thaliana	actin 1	198	98	e-111	-	-	-	-	-	-	-	-	-	-	-	-	XP_002322664	Populus trichocarpa	actin 7	198	99	e-112	13	13	67.0846	67.0846	10	10	44.1221	44.1221	reads1+reads2	0.60448	0.60448
isogroup01085	isotig03053	648	AT5G42870.2	unique_fbh	-	AT5G42870	Arabidopsis thaliana	phosphatidic acid phosphohydrolase 2	70	84	4e-27	-	-	-	-	-	-	-	-	-	-	-	-	XP_002510239	Ricinus communis	conserved hypothetical protein	70	92	8e-32	4	4	20.6414	20.6414	9	9	39.7099	39.7099	reads1+reads2	-0.943958	-0.943958
isogroup01086	isotig03054	646	AT1G79900.1	bbh	AT1G79900.1	AT1G79900	Arabidopsis thaliana	Mitochondrial substrate carrier family protein	184	77	1e-65	-	-	-	-	-	-	-	-	-	-	-	-	XP_002516060	Ricinus communis	Mitochondrial carnitine/acylcarnitine carrier protein, putative	191	83	1e-76	4	4	20.7053	20.7053	6	6	26.5552	26.5552	reads1+reads2	-0.358994	-0.358994
isogroup01087	isotig03055	637	-	-	-	-	-	-	-	-	-	-	-	-	-	-	-	-	-	-	-	-	-	-	-	-	-	-	-	5	5	26.2473	26.2473	3	3	13.4652	13.4652	reads1+reads2	0.962933	0.962933
isogroup01088	isotig03056	649	-	-	-	-	-	-	-	-	-	-	-	-	-	-	-	-	-	-	-	-	-	-	-	-	-	-	-	95	95	489.478	489.478	28	28	123.352	123.352	reads1+reads2	1.98847	1.98847
isogroup01089	isotig03057	649	AT3G12120.2	bbh	AT3G12120.2	AT3G12120	Arabidopsis thaliana	fatty acid desaturase 2	136	69	3e-41	-	-	-	-	-	-	-	-	-	-	-	-	XP_002530704	Ricinus communis	omega-6 desaturase, endoplasmic reticulum	136	66	2e-35	8	8	41.2192	41.2192	11	11	48.4595	48.4595	reads1+reads2	-0.233463	-0.233463
isogroup01090	isotig03058	645	-	-	-	-	-	-	-	-	-	-	-	-	-	-	-	-	-	-	-	-	-	-	-	-	-	-	-	7	7	36.2905	36.2905	5	5	22.1637	22.1637	reads1+reads2	0.711393	0.711393
isogroup01091	isotig03059	645	AT2G07698.1	bbh	AT2G07698.1	AT2G07698	Arabidopsis thaliana	ATPase, F1 complex, alpha subunit protein	127	96	4e-67	-	-	-	-	-	-	-	-	-	-	-	-	XP_002535530	Ricinus communis	ATP synthase alpha subunit mitochondrial, putative	127	100	1e-69	12	12	62.2123	62.2123	1	1	4.4327	0.1	reads1	9.28106	9.28106
isogroup01092	isotig03060	633	-	-	-	-	-	-	-	-	-	-	-	-	-	-	-	-	-	-	-	-	-	-	-	-	-	-	-	3	3	15.8479	15.8479	8	8	36.1341	36.1341	reads1+reads2	-1.18907	-1.18907
isogroup01093	isotig03061	643	AT5G03040.3	bbh	AT5G03040.3	AT5G03040	Arabidopsis thaliana	IQ-domain 2	155	58	2e-22	-	-	-	-	-	-	-	-	-	-	-	-	XP_002315283	Populus trichocarpa	predicted protein	144	63	1e-25	18501	18397.8	95677.6	95677.6	23445	23199.3	103156	103156	reads1+reads2	-0.108578	-0.108578
isogroup01094	isotig03062	647	-	-	-	-	-	-	-	-	-	-	-	-	-	-	-	-	-	-	-	-	-	-	-	-	-	-	-	11	11	56.8517	56.8517	19	19	83.9615	83.9615	reads1+reads2	-0.562524	-0.562524
isogroup01095	isotig03063	637	-	-	-	-	-	-	-	-	-	-	-	-	-	-	-	-	-	-	-	-	-	-	-	-	-	-	-	8	8	41.9957	41.9957	10	10	44.884	44.884	reads1+reads2	-0.0959596	-0.0959596
isogroup01096	isotig03064	646	-	-	-	-	-	-	-	-	-	-	-	-	-	-	-	-	-	-	-	-	-	-	-	-	-	-	-	24	23.25	120.35	120.35	53	50.75	224.613	224.613	reads1+reads2	-0.900208	-0.900208
isogroup01097	isotig03065	643	-	-	-	-	-	-	-	-	-	-	-	-	-	-	-	-	-	-	-	-	-	-	-	-	-	-	-	15	15	78.0073	78.0073	11	11	48.9117	48.9117	reads1+reads2	0.67343	0.67343
isogroup01098	isotig03066	641	-	-	-	AT1G72960	Arabidopsis thaliana	Root hair defective 3 GTP-binding protein (RHD3)	93	63	1e-19	-	-	-	-	-	-	-	-	-	-	-	-	XP_002279673	Vitis vinifera	PREDICTED: hypothetical protein	94	68	1e-22	11	11	57.3838	57.3838	15	15	66.9059	66.9059	reads1+reads2	-0.22149	-0.22149
isogroup01099	isotig03067	637	-	-	-	AT4G34100	Arabidopsis thaliana	RING/U-box superfamily protein	109	83	2e-40	-	-	-	-	-	-	-	-	-	-	-	-	XP_002338362	Populus trichocarpa	predicted protein	109	89	2e-48	2	2	10.4989	10.4989	9	9	40.3956	40.3956	reads1+reads2	-1.94396	-1.94396
isogroup01100	isotig03068	645	-	-	-	-	-	-	-	-	-	-	-	-	-	-	-	-	-	-	-	-	-	-	-	-	-	-	-	37	37	191.821	191.821	38	36.6667	162.534	162.534	reads1+reads2	0.239026	0.239026
isogroup01101	isotig03069	644	-	-	-	-	-	-	-	-	-	-	-	-	-	-	-	-	-	-	-	-	-	-	-	-	-	-	-	452	452	2346.97	2346.97	332	331.5	1471.73	1471.73	reads1+reads2	0.673284	0.673284
isogroup01102	isotig03070	644	-	-	-	-	-	-	-	-	-	-	-	-	-	-	-	-	-	-	-	-	-	-	-	-	-	-	-	11	11	57.1165	57.1165	6	6	26.6377	26.6377	reads1+reads2	1.10044	1.10044
isogroup01103	isotig03071	641	-	-	-	AT3G10660	Arabidopsis thaliana	calmodulin-domain protein kinase cdpk isoform 2	128	85	2e-52	-	-	-	-	-	-	-	-	-	-	-	-	XP_002514436	Ricinus communis	calcium-dependent protein kinase, putative	145	81	3e-52	5	5	26.0836	26.0836	7	7	31.2227	31.2227	reads1+reads2	-0.259452	-0.259452
isogroup01104	isotig03072	642	AT5G27000.1	unique_fbh	-	AT5G27000	Arabidopsis thaliana	kinesin 4	44	93	1e-14	-	-	-	-	-	-	CAN83787.1	Vitis vinifera	hypothetical protein VITISV_024511 (Bet_v1-like-domain)	44	93	1e-15	XP_002269237	Vitis vinifera	PREDICTED: hypothetical protein	44	93	7e-14	14	14	72.9202	72.9202	2	2	8.9069	8.9069	reads1+reads2	3.03332	3.03332
isogroup01105	isotig03073	645	-	-	-	AT2G33670	Arabidopsis thaliana	Seven transmembrane MLO family protein	104	74	4e-34	-	-	-	-	-	-	-	-	-	-	-	-	XP_002510710	Ricinus communis	Protein MLO, putative	104	76	4e-33	11	11	57.0279	57.0279	22	22	97.5201	97.5201	reads1+reads2	-0.774032	-0.774032
isogroup01106	isotig03074	639	-	-	-	-	-	-	-	-	-	-	-	-	-	-	-	-	-	-	-	-	-	-	-	-	-	-	-	10	10	52.3304	52.3304	16	16	71.5896	71.5896	reads1+reads2	-0.452101	-0.452101
isogroup01107	isotig03075	636	AT5G27100.1	bbh	AT5G27100.1	AT5G27100	Arabidopsis thaliana	glutamate receptor 2.1	147	71	1e-34	-	-	-	-	-	-	-	-	-	-	-	-	XP_002271706	Vitis vinifera	PREDICTED: hypothetical protein	146	76	1e-44	0	0	0.1	0.1	6	6	26.9728	26.9728	reads2	-8.07536	-8.07536
isogroup01108	isotig03076	638	AT2G21410.1	unique_fbh	-	AT2G21410	Arabidopsis thaliana	vacuolar proton ATPase A2	43	95	3e-16	-	-	-	-	-	-	-	-	-	-	-	-	XP_002512965	Ricinus communis	vacuolar proton atpase, putative	43	95	3e-16	6	6	31.4474	31.4474	1	1	4.4814	0.1	reads1	8.2968	8.2968
isogroup01109	isotig03077	642	AT3G14630.1	bbh	AT3G14630.1	AT3G14630	Arabidopsis thaliana	cytochrome P450, family 72, subfamily A, polypeptide 9	200	67	3e-49	-	-	-	-	-	-	-	-	-	-	-	-	XP_002316010	Populus trichocarpa	cytochrome P450	203	71	1e-60	4	4	20.8343	20.8343	10	10	44.5344	44.5344	reads1+reads2	-1.09596	-1.09596
isogroup01110	isotig03078	634	AT1G54460.1	bbh	AT1G54460.1	AT1G54460	Arabidopsis thaliana	TPX2 (targeting protein for Xklp2) protein family	113	52	2e-15	-	-	-	-	-	-	-	-	-	-	-	-	NP_001051574	Oryza sativa Japonica Group	Os03g0799100	98	55	7e-15	20	20	105.486	105.486	21	21	94.7024	94.7024	reads1+reads2	0.155581	0.155581
isogroup01111	isotig03079	629	-	-	-	-	-	-	-	-	-	-	-	-	-	-	-	-	-	-	-	-	-	-	-	-	-	-	-	19	19	101.008	101.008	14	14	63.6368	63.6368	reads1+reads2	0.666542	0.666542
isogroup01112	isotig03080	640	-	-	-	-	-	-	-	-	-	-	-	-	-	-	-	-	-	-	-	-	-	-	-	-	-	-	-	16	16	83.5978	83.5978	14	14	62.5431	62.5431	reads1+reads2	0.418614	0.418614
isogroup01113	isotig03081	642	-	-	-	-	-	-	-	-	-	-	-	-	-	-	-	-	-	-	-	-	-	XP_002280852	Vitis vinifera	PREDICTED: hypothetical protein	88	55	1e-09	22	22	114.589	114.589	20	20	89.0689	89.0689	reads1+reads2	0.363474	0.363474
isogroup01114	isotig03082	636	AT4G35870.1	bbh	AT4G35870.1	AT4G35870	Arabidopsis thaliana	early-responsive to dehydration stress protein (ERD4)	201	61	1e-41	-	-	-	-	-	-	-	-	-	-	-	-	XP_002269804	Vitis vinifera	PREDICTED: hypothetical protein	200	67	1e-46	9	9	47.3195	47.3195	9	9	40.4591	40.4591	reads1+reads2	0.225971	0.225971
isogroup01115	isotig03083	636	-	-	-	-	-	-	-	-	-	-	-	-	-	-	-	-	-	-	-	-	-	-	-	-	-	-	-	6	6	31.5463	31.5463	2	2	8.9909	8.9909	reads1+reads2	1.81093	1.81093
isogroup01116	isotig03084	639	AT1G10410.1	unique_fbh	-	AT1G10410	Arabidopsis thaliana	Protein of unknown function (DUF1336)	160	88	1e-67	-	-	-	-	-	-	-	-	-	-	-	-	XP_002276119	Vitis vinifera	PREDICTED: hypothetical protein	161	93	2e-72	7	7	36.6313	36.6313	10	10	44.7435	44.7435	reads1+reads2	-0.288601	-0.288601
isogroup01117	isotig03085	634	AT5G48480.1	bbh	AT5G48480.1	AT5G48480	Arabidopsis thaliana	Lactoylglutathione lyase / glyoxalase I family protein	156	51	4e-21	-	-	-	-	-	-	-	-	-	-	-	-	XP_002263437	Vitis vinifera	PREDICTED: hypothetical protein	158	65	2e-39	6	6	31.6458	31.6458	4	4	18.0386	18.0386	reads1+reads2	0.810927	0.810927
isogroup01118	isotig03086	640	-	-	-	AT3G59920	Arabidopsis thaliana	RAB GDP dissociation inhibitor 2	110	90	2e-46	-	-	-	-	-	-	-	-	-	-	-	-	XP_002280606	Vitis vinifera	PREDICTED: hypothetical protein	110	90	6e-47	37	35.5	185.483	185.483	19	17.5	78.1788	78.1788	reads1+reads2	1.24643	1.24643
isogroup01119	isotig03087	637	AT5G16760.1	bbh	AT5G16760.1	AT5G16760	Arabidopsis thaliana	Inositol 1,3,4-trisphosphate 5/6-kinase family protein	222	60	5e-42	-	-	-	-	-	-	-	-	-	-	-	-	XP_002520063	Ricinus communis	Inositol-tetrakisphosphate 1-kinase, putative	217	65	7e-47	15	15	78.742	78.742	6	6	26.9304	26.9304	reads1+reads2	1.5479	1.5479
isogroup01120	isotig03088	638	AT5G13640.1	bbh	AT5G13640.1	AT5G13640	Arabidopsis thaliana	phospholipid:diacylglycerol acyltransferase	214	82	2e-87	-	-	-	-	-	-	-	-	-	-	-	-	XP_002275795	Vitis vinifera	PREDICTED: hypothetical protein	214	87	5e-99	5	5	26.2062	26.2062	7	7	31.3696	31.3696	reads1+reads2	-0.259459	-0.259459
isogroup01121	isotig03089	636	AT4G13070.1	bbh	AT4G13070.1	AT4G13070	Arabidopsis thaliana	RNA-binding CRS1 / YhbY (CRM) domain protein	90	91	6e-41	-	-	-	-	-	-	-	-	-	-	-	-	XP_002524660	Ricinus communis	conserved hypothetical protein	115	80	1e-43	23	23	120.928	120.928	10	10	44.9546	44.9546	reads1+reads2	1.4276	1.4276
isogroup01122	isotig03090	633	ATMG00810.1	unique_fbh	-	ATMG00810	Arabidopsis thaliana	DNA/RNA polymerases superfamily protein	168	67	5e-39	-	-	-	-	-	-	-	-	-	-	-	-	XP_002280541	Vitis vinifera	PREDICTED: hypothetical protein	165	73	1e-51	16	16	84.5222	84.5222	4	4	18.0671	18.0671	reads1+reads2	2.22597	2.22597
isogroup01123	isotig03091	639	-	-	-	-	-	-	-	-	-	-	-	-	-	-	-	-	-	-	-	-	-	-	-	-	-	-	-	4	4	20.9322	20.9322	14	14	62.6409	62.6409	reads1+reads2	-1.58138	-1.58138
isogroup01124	isotig03092	642	-	-	-	AT5G10520	Arabidopsis thaliana	ROP binding protein kinases 1	152	71	2e-45	-	-	-	-	-	-	-	-	-	-	-	-	XP_002274429	Vitis vinifera	PREDICTED: hypothetical protein	208	64	4e-50	91	41.2243	214.72	214.72	52	17.3064	77.0732	77.0732	reads1+reads2	1.47816	1.47816
isogroup01125	isotig03093	636	AT3G51150.2	bbh	AT3G51150.2	AT3G51150	Arabidopsis thaliana	ATP binding microtubule motor family protein	187	89	2e-84	-	-	-	-	-	-	CAN83787.1	Vitis vinifera	hypothetical protein VITISV_024511 (Bet_v1-like-domain)	193	58	3e-25	XP_002310294	Populus trichocarpa	predicted protein	187	90	2e-88	7	7	36.8041	36.8041	13	13	58.441	58.441	reads1+reads2	-0.667114	-0.667114
isogroup01126	isotig03094	630	-	-	-	-	-	-	-	-	-	-	-	-	-	-	-	-	-	-	-	-	-	-	-	-	-	-	-	3	3	15.9234	15.9234	4	4	18.1531	18.1531	reads1+reads2	-0.189068	-0.189068
isogroup01127	isotig03095	638	-	-	-	AT2G33670	Arabidopsis thaliana	Seven transmembrane MLO family protein	150	80	6e-55	-	-	-	-	-	-	-	-	-	-	-	-	XP_002273026	Vitis vinifera	PREDICTED: hypothetical protein	177	74	2e-55	34	34	178.202	178.202	32	32	143.404	143.404	reads1+reads2	0.313433	0.313433
isogroup01128	isotig03096	636	-	-	-	-	-	-	-	-	-	-	-	-	-	-	-	-	-	-	-	-	-	-	-	-	-	-	-	21	21	110.412	110.412	20	20	89.9092	89.9092	reads1+reads2	0.296359	0.296359
isogroup01129	isotig03097	626	-	-	-	-	-	-	-	-	-	-	-	-	-	-	-	-	-	-	-	-	-	-	-	-	-	-	-	13	13	69.4422	69.4422	8	8	36.5382	36.5382	reads1+reads2	0.926407	0.926407
isogroup01130	isotig03098	636	-	-	-	-	-	-	-	-	-	-	-	-	-	-	-	-	-	-	-	-	-	-	-	-	-	-	-	36	36	189.278	189.278	1	1	4.4955	0.1	reads1	10.8863	10.8863
isogroup01131	isotig03099	637	-	-	-	AT4G39680	Arabidopsis thaliana	SAP domain-containing protein	53	77	5e-18	-	-	-	-	-	-	-	-	-	-	-	-	XP_002276745	Vitis vinifera	PREDICTED: hypothetical protein	53	92	2e-22	6	6	31.4968	31.4968	10	9	40.3956	40.3956	reads1+reads2	-0.358993	-0.358993
isogroup01132	isotig03100	631	-	-	-	AT1G18210	Arabidopsis thaliana	Calcium-binding EF-hand family protein	95	71	6e-24	AY894659.1	Ambrosia	Amb a 10; calcium-binding protein mRNA, complete cds	547	97.07	-	AAX77686.1	Ambrosia artemisiifolia	calcium-binding protein (Amb a 10)	103	100	4e-55	XP_002274476	Vitis vinifera	PREDICTED: hypothetical protein	96	73	1e-22	54	45.7143	242.257	242.257	28	23.2381	105.294	105.294	reads1+reads2	1.20212	1.20212
isogroup01133	isotig03101	632	-	-	-	AT3G20530	Arabidopsis thaliana	Protein kinase superfamily protein	68	82	9e-27	-	-	-	-	-	-	NP_001172960.1	Oryza sativa Japonica Group	Os02g0472700 allergen V5 with PR-1-like domain	68	63	4e-12	XP_002522988	Ricinus communis	receptor serine-threonine protein kinase, putative	68	83	6e-24	10	10	52.91	52.91	14	14	63.3347	63.3347	reads1+reads2	-0.259456	-0.259456
isogroup01134	isotig03102	633	AT3G60330.1	unique_fbh	-	AT3G60330	Arabidopsis thaliana	H(+)-ATPase 7	83	75	9e-27	-	-	-	-	-	-	-	-	-	-	-	-	XP_002274074	Vitis vinifera	PREDICTED: hypothetical protein	83	75	5e-26	57	54	285.263	285.263	76	73.5	331.982	331.982	reads1+reads2	-0.218815	-0.218815
isogroup01135	isotig03103	631	-	-	-	-	-	-	-	-	-	-	-	-	-	-	-	-	-	-	-	-	-	-	-	-	-	-	-	20	20	105.988	105.988	24	24	108.746	108.746	reads1+reads2	-0.0370642	-0.0370642
isogroup01136	isotig03104	636	AT1G55150.1	bbh	AT1G55150.1	AT1G55150	Arabidopsis thaliana	DEA(D/H)-box RNA helicase family protein	168	85	3e-74	-	-	-	-	-	-	-	-	-	-	-	-	XP_002318665	Populus trichocarpa	predicted protein	168	91	4e-79	1	1	5.2577	0.1	8	8	35.9637	35.9637	reads2	-8.4904	-8.4904
isogroup01137	isotig03105	628	-	-	-	-	-	-	-	-	-	-	-	-	-	-	-	-	-	-	-	-	-	-	-	-	-	-	-	5	4.5	23.9611	23.9611	6	6	27.3164	27.3164	reads1+reads2	-0.189073	-0.189073
isogroup01138	isotig03106	634	-	-	-	-	-	-	-	-	-	-	-	-	-	-	-	-	-	-	-	-	-	-	-	-	-	-	-	19	19	100.212	100.212	37	34.4167	155.207	155.207	reads1+reads2	-0.631138	-0.631138
isogroup01139	isotig03107	610	AT2G29670.1	bbh	AT2G29670.1	AT2G29670	Arabidopsis thaliana	Tetratricopeptide repeat (TPR)-like superfamily protein	133	78	6e-47	-	-	-	-	-	-	-	-	-	-	-	-	XP_002279786	Vitis vinifera	PREDICTED: similar to binding	140	76	1e-48	5	5	27.4091	27.4091	3	3	14.0612	14.0612	reads1+reads2	0.962935	0.962935
isogroup01140	isotig03108	627	-	-	-	AT2G39950	Arabidopsis thaliana	unknown protein; FUNCTIONS IN: molecular_function unknown; INVOLVED IN: biological_process unknown; LOCATED IN: cellular_component unknown; EXPRESSED IN: 24 plant structures; EXPRESSED DURING: 15 growth stages; Has 941 Blast hits to 229 proteins in 79 species: Archae - 0; Bacteria - 8; Metazoa - 89; Fungi - 54; Plants - 41; Viruses - 0; Other Eukaryotes - 749 (source: NCBI BLink).	138	54	3e-16	-	-	-	-	-	-	-	-	-	-	-	-	XP_002279619	Vitis vinifera	PREDICTED: hypothetical protein	159	67	9e-39	4	4	21.3328	21.3328	8	8	36.4799	36.4799	reads1+reads2	-0.774028	-0.774028
isogroup01141	isotig03109	624	AT2G38560.1	bbh	AT2G38560.1	AT2G38560	Arabidopsis thaliana	transcript elongation factor IIS	146	79	2e-50	-	-	-	-	-	-	-	-	-	-	-	-	XP_002272768	Vitis vinifera	PREDICTED: hypothetical protein	152	83	4e-58	4	4	21.4353	21.4353	3	3	13.7457	13.7457	reads1+reads2	0.641008	0.641008
isogroup01142	isotig03110	630	AT4G08850.1	unique_fbh	-	AT4G08850	Arabidopsis thaliana	Leucine-rich repeat receptor-like protein kinase family protein	204	46	3e-18	-	-	-	-	-	-	-	-	-	-	-	-	XP_002317405	Populus trichocarpa	predicted protein	190	59	1e-36	132	125	663.475	663.475	161	148.5	673.933	673.933	reads1+reads2	-0.022565	-0.022565
isogroup01143	isotig03111	631	AT3G06480.1	unique_fbh	-	AT3G06480	Arabidopsis thaliana	DEAD box RNA helicase family protein	36	91	6e-14	-	-	-	-	-	-	-	-	-	-	-	-	XP_002324002	Populus trichocarpa	predicted protein	97	55	4e-15	2	2	10.5988	10.5988	6	6	27.1865	27.1865	reads1+reads2	-1.35899	-1.35899
isogroup01144	isotig03112	627	AT2G26800.1	bbh	AT2G26800.1	AT2G26800	Arabidopsis thaliana	Aldolase superfamily protein	94	95	1e-45	-	-	-	-	-	-	-	-	-	-	-	-	XP_002263865	Vitis vinifera	PREDICTED: hypothetical protein	94	94	5e-45	6	6	31.9992	31.9992	1	1	4.56	0.1	reads1	8.32189	8.32189
isogroup01145	isotig03113	623	-	-	-	-	-	-	-	-	-	-	-	-	-	-	-	-	-	-	-	-	-	-	-	-	-	-	-	3	3	16.1023	16.1023	10	10	45.8926	45.8926	reads1+reads2	-1.51099	-1.51099
isogroup01146	isotig03114	631	-	-	-	AT4G27960	Arabidopsis thaliana	ubiquitin conjugating enzyme 9	145	100	9e-82	-	-	-	-	-	-	-	-	-	-	-	-	XP_002309194	Populus trichocarpa	predicted protein	145	100	2e-81	12	12	63.5926	63.5926	7	7	31.7176	31.7176	reads1+reads2	1.00358	1.00358
isogroup01147	isotig03115	634	-	-	-	AT1G26500	Arabidopsis thaliana	Pentatricopeptide repeat (PPR) superfamily protein	55	78	2e-16	-	-	-	-	-	-	-	-	-	-	-	-	XP_002274259	Vitis vinifera	PREDICTED: hypothetical protein	53	77	2e-16	12	12	63.2917	63.2917	36	36	162.347	162.347	reads1+reads2	-1.35899	-1.35899
isogroup01148	isotig03116	630	-	-	-	AT5G19360	Arabidopsis thaliana	calcium-dependent protein kinase 34	113	49	4e-16	-	-	-	-	-	-	-	-	-	-	-	-	XP_002276630	Vitis vinifera	PREDICTED: hypothetical protein	105	57	9e-19	123	123	652.859	652.859	171	171	776.045	776.045	reads1+reads2	-0.249368	-0.249368
isogroup01149	isotig03117	631	-	-	-	-	-	-	-	-	-	-	-	-	-	-	-	-	-	-	-	-	-	-	-	-	-	-	-	4	4	21.1975	21.1975	9	9	40.7797	40.7797	reads1+reads2	-0.943957	-0.943957
isogroup01150	isotig03118	623	-	-	-	-	-	-	-	-	-	-	-	-	-	-	-	-	-	-	-	-	-	NP_001063866	Oryza sativa Japonica Group	Os09g0551200	116	78	3e-34	1	1	5.3674	0.1	9	9	41.3034	41.3034	reads2	-8.69012	-8.69012
isogroup01151	isotig03119	617	AT5G49820.1	bbh	AT5G49820.1	AT5G49820	Arabidopsis thaliana	Protein of unknown function, DUF647	147	83	2e-58	-	-	-	-	-	-	-	-	-	-	-	-	XP_002525869	Ricinus communis	conserved hypothetical protein	142	88	2e-59	1	1	5.4196	0.1	6	6	27.8034	27.8034	reads2	-8.11912	-8.11912
isogroup01152	isotig03120	626	-	-	-	-	-	-	-	-	-	-	-	-	-	-	-	-	-	-	-	-	-	-	-	-	-	-	-	1	1	5.3417	0.1	10	10	45.6727	45.6727	reads2	-8.83519	-8.83519
isogroup01153	isotig03121	628	-	-	-	AT1G54290	Arabidopsis thaliana	Translation initiation factor SUI1 family protein	114	87	6e-50	-	-	-	-	-	-	-	-	-	-	-	-	NP_001150984	Zea mays	GOS2 homolog	115	88	7e-49	7	6.25	33.2794	33.2794	29	26	118.371	118.371	reads1+reads2	-1.83061	-1.83061
isogroup01154	isotig03122	617	AT1G72880.2	bbh	AT1G72880.2	AT1G72880	Arabidopsis thaliana	Survival protein SurE-like phosphatase/nucleotidase	140	59	7e-30	-	-	-	-	-	-	-	-	-	-	-	-	XP_002521387	Ricinus communis	acid phosphatase, putative	141	65	5e-36	10	10	54.1963	54.1963	6	6	27.8034	27.8034	reads1+reads2	0.962933	0.962933
isogroup01155	isotig03123	623	-	-	-	-	-	-	-	-	-	-	-	-	-	-	-	-	-	-	-	-	-	-	-	-	-	-	-	2	2	10.7349	10.7349	5	5	22.9463	22.9463	reads1+reads2	-1.09595	-1.09595
isogroup01156	isotig03124	626	-	-	-	AT1G13120	Arabidopsis thaliana	embryo defective 1745	120	54	6e-10	-	-	-	-	-	-	-	-	-	-	-	-	XP_002282194	Vitis vinifera	PREDICTED: hypothetical protein	122	59	5e-14	5	5	26.7086	26.7086	4	4	18.2691	18.2691	reads1+reads2	0.547899	0.547899
isogroup01157	isotig03125	620	-	-	-	-	-	-	-	-	-	-	-	-	-	-	-	-	-	-	-	-	-	-	-	-	-	-	-	2	2	10.7868	10.7868	6	6	27.6688	27.6688	reads1+reads2	-1.35899	-1.35899
isogroup01158	isotig03126	622	AT5G24810.1	bbh	AT5G24810.1	AT5G24810	Arabidopsis thaliana	ABC1 family protein	170	71	1e-51	-	-	-	-	-	-	-	-	-	-	-	-	XP_002332099	Populus trichocarpa	predicted protein	170	71	4e-53	16	16	86.017	86.017	17	17	78.1429	78.1429	reads1+reads2	0.138507	0.138507
isogroup01159	isotig03127	625	AT3G61790.1	bbh	AT3G61790.1	AT3G61790	Arabidopsis thaliana	Protein with RING/U-box and TRAF-like domains	196	82	6e-82	-	-	-	-	-	-	-	-	-	-	-	-	XP_002277712	Vitis vinifera	PREDICTED: hypothetical protein	201	84	1e-88	8	8	42.8021	42.8021	14	14	64.0441	64.0441	reads1+reads2	-0.581384	-0.581384
isogroup01160	isotig03128	618	-	-	-	-	-	-	-	-	-	-	-	-	-	-	-	-	-	-	-	-	-	-	-	-	-	-	-	33	33	178.558	178.558	22	22	101.781	101.781	reads1+reads2	0.810932	0.810932
isogroup01161	isotig03129	621	-	-	-	-	-	-	-	-	-	-	-	-	-	-	-	-	-	-	-	-	-	-	-	-	-	-	-	16	16	86.1555	86.1555	18	18	82.8728	82.8728	reads1+reads2	0.0560442	0.0560442
isogroup01162	isotig03130	616	-	-	-	-	-	-	-	-	-	-	-	-	-	-	-	-	-	-	-	-	-	-	-	-	-	-	-	15	15	81.4264	81.4264	33	33	153.167	153.167	reads1+reads2	-0.911534	-0.911534
isogroup01163	isotig03131	617	-	-	-	-	-	-	-	-	-	-	-	-	-	-	-	-	-	-	-	-	-	-	-	-	-	-	-	7	7	37.9374	37.9374	7	7	32.4372	32.4372	reads1+reads2	0.225972	0.225972
isogroup01164	isotig03132	624	-	-	-	AT5G60740	Arabidopsis thaliana	ABC transporter family protein	99	76	8e-32	-	-	-	-	-	-	-	-	-	-	-	-	XP_002326363	Populus trichocarpa	white-brown-complex ABC transporter family	146	63	1e-35	5	5	26.7942	26.7942	3	3	13.7457	13.7457	reads1+reads2	0.96294	0.96294
isogroup01165	isotig03133	621	AT2G37210.1	bbh	AT2G37210.1	AT2G37210	Arabidopsis thaliana	lysine decarboxylase family protein	110	95	1e-55	-	-	-	-	-	-	-	-	-	-	-	-	XP_002326355	Populus trichocarpa	predicted protein	121	94	6e-58	17	16.5	88.8479	88.8479	11	11	50.6445	50.6445	reads1+reads2	0.810932	0.810932
isogroup01166	isotig03134	618	-	-	-	AT5G16760	Arabidopsis thaliana	Inositol 1,3,4-trisphosphate 5/6-kinase family protein	116	62	1e-23	-	-	-	-	-	-	-	-	-	-	-	-	XP_002270915	Vitis vinifera	PREDICTED: hypothetical protein	127	65	4e-28	66	66	357.117	357.117	58	58	268.331	268.331	reads1+reads2	0.412382	0.412382
isogroup01167	isotig03135	622	AT4G25440.1	unique_fbh	-	AT4G25440	Arabidopsis thaliana	zinc finger WD40 repeat protein 1	198	59	1e-43	-	-	-	-	-	-	-	-	-	-	-	-	XP_002318843	Populus trichocarpa	predicted protein	202	58	5e-44	16	15.5	83.329	83.329	26	26	119.513	119.513	reads1+reads2	-0.520273	-0.520273
isogroup01168	isotig03136	611	-	-	-	-	-	-	-	-	-	-	-	-	-	-	-	-	-	-	-	-	-	-	-	-	-	-	-	4	4	21.8914	21.8914	5	5	23.397	23.397	reads1+reads2	-0.0959593	-0.0959593
isogroup01169	isotig03137	619	-	-	-	AT1G19110	Arabidopsis thaliana	inter-alpha-trypsin inhibitor heavy chain-related	179	79	2e-68	-	-	-	-	-	-	-	-	-	-	-	-	XP_002277641	Vitis vinifera	PREDICTED: hypothetical protein	176	83	4e-72	6	6	32.4127	32.4127	15	15	69.2838	69.2838	reads1+reads2	-1.09596	-1.09596
isogroup01170	isotig03138	620	AT5G46190.1	bbh	AT5G46190.1	AT5G46190	Arabidopsis thaliana	RNA-binding KH domain-containing protein	72	86	4e-24	-	-	-	-	-	-	-	-	-	-	-	-	XP_002519648	Ricinus communis	Poly(rC)-binding protein, putative	126	61	1e-26	1	1	5.3934	0.1	10	10	46.1147	46.1147	reads2	-8.84908	-8.84908
isogroup01171	isotig03139	616	AT5G55630.1	bbh	AT5G55630.1	AT5G55630	Arabidopsis thaliana	Outward rectifying potassium channel protein	183	62	1e-42	-	-	-	-	-	-	-	-	-	-	-	-	XP_002267981	Vitis vinifera	PREDICTED: hypothetical protein	183	66	7e-48	10	10	54.2843	54.2843	5	5	23.2071	23.2071	reads1+reads2	1.22597	1.22597
isogroup01172	isotig03140	621	AT4G28556.1	bbh	AT4G28556.1	AT4G28556	Arabidopsis thaliana	PAK-box/P21-Rho-binding family protein	58	84	3e-20	-	-	-	-	-	-	-	-	-	-	-	-	XP_002528827	Ricinus communis	conserved hypothetical protein	56	89	4e-20	31	31	166.926	166.926	16	16	73.6647	73.6647	reads1+reads2	1.18017	1.18017
isogroup01173	isotig03141	620	-	-	-	-	-	-	-	-	-	-	-	-	-	-	-	-	-	-	-	-	-	-	-	-	-	-	-	69	4.0779	21.9937	21.9937	226	31.0068	142.987	142.987	reads1+reads2	-2.70072	-2.70072
isogroup01174	isotig03142	620	-	-	-	-	-	-	-	-	-	-	-	-	-	-	-	-	-	-	-	-	-	-	-	-	-	-	-	5	5	26.967	26.967	9	9	41.5032	41.5032	reads1+reads2	-0.622028	-0.622028
isogroup01175	isotig03143	619	-	-	-	-	-	-	-	-	-	-	-	-	-	-	-	-	-	-	-	-	-	-	-	-	-	-	-	17	17	91.836	91.836	7	7	32.3324	32.3324	reads1+reads2	1.50608	1.50608
isogroup01176	isotig03144	619	AT3G20290.2	bbh	AT3G20290.2	AT3G20290	Arabidopsis thaliana	EPS15 homology domain 1	176	89	2e-82	-	-	-	-	-	-	-	-	-	-	-	-	XP_002277794	Vitis vinifera	PREDICTED: hypothetical protein	176	89	2e-81	7	7	37.8148	37.8148	7	7	32.3324	32.3324	reads1+reads2	0.22597	0.22597
isogroup01177	isotig03145	613	-	-	-	-	-	-	-	-	-	-	-	-	-	-	-	-	-	-	-	-	-	-	-	-	-	-	-	19	19	103.645	103.645	9	9	41.9772	41.9772	reads1+reads2	1.30397	1.30397
isogroup01178	isotig03146	618	AT4G33390.1	unique_fbh	-	AT4G33390	Arabidopsis thaliana	Plant protein of unknown function (DUF827)	39	74	1e-07	-	-	-	-	-	-	-	-	-	-	-	-	XP_002510222	Ricinus communis	Paramyosin, putative	37	75	1e-07	9	9	48.6977	48.6977	21	21	97.1543	97.1543	reads1+reads2	-0.996424	-0.996424
isogroup01179	isotig03147	610	AT1G17370.1	bbh	AT1G17370.1	AT1G17370	Arabidopsis thaliana	oligouridylate binding protein 1B	175	90	4e-82	-	-	-	-	-	-	-	-	-	-	-	-	XP_002529199	Ricinus communis	nucleolysin tia-1, putative	174	94	7e-89	6	6	32.8909	32.8909	4	4	18.7483	18.7483	reads1+reads2	0.810929	0.810929
isogroup01180	isotig03148	616	-	-	-	-	-	-	-	-	-	-	-	-	-	-	-	-	-	-	-	-	-	-	-	-	-	-	-	18	18	97.7117	97.7117	16	16	74.2626	74.2626	reads1+reads2	0.395895	0.395895
isogroup01181	isotig03149	618	-	-	-	-	-	-	-	-	-	-	-	-	-	-	-	-	-	-	-	-	-	-	-	-	-	-	-	2	2	10.8217	10.8217	6	6	27.7584	27.7584	reads1+reads2	-1.359	-1.359
isogroup01182	isotig03150	607	AT4G39820.1	bbh	AT4G39820.1	AT4G39820	Arabidopsis thaliana	Tetratricopeptide repeat (TPR)-like superfamily protein	129	68	4e-30	-	-	-	-	-	-	-	-	-	-	-	-	XP_002307110	Populus trichocarpa	predicted protein	119	73	1e-34	6	6	33.0535	33.0535	13	13	61.233	61.233	reads1+reads2	-0.889506	-0.889506
isogroup01183	isotig03151	616	-	-	-	AT3G04240	Arabidopsis thaliana	Tetratricopeptide repeat (TPR)-like superfamily protein	166	90	5e-81	-	-	-	-	-	-	-	-	-	-	-	-	XP_002522031	Ricinus communis	o-linked n-acetylglucosamine transferase, ogt, putative	166	95	5e-84	4	4	21.7137	21.7137	5	5	23.2071	23.2071	reads1+reads2	-0.0959607	-0.0959607
isogroup01184	isotig03152	618	-	-	-	-	-	-	-	-	-	-	-	-	-	-	-	-	-	-	-	-	-	-	-	-	-	-	-	47	39.1667	211.925	211.925	21	13.8667	64.1527	64.1527	reads1+reads2	1.72397	1.72397
isogroup01185	isotig03153	614	-	-	-	-	-	-	-	-	-	-	-	-	-	-	-	-	-	-	-	-	-	-	-	-	-	-	-	4	4	21.7844	21.7844	2	2	9.3131	9.3131	reads1+reads2	1.22596	1.22596
isogroup01186	isotig03154	615	AT1G53400.1	bbh	AT1G53400.1	AT1G53400	Arabidopsis thaliana	Ubiquitin domain-containing protein	110	76	3e-41	-	-	-	-	-	-	-	-	-	-	-	-	XP_002317449	Populus trichocarpa	predicted protein	112	77	4e-42	3	3	16.3118	16.3118	6	6	27.8938	27.8938	reads1+reads2	-0.774028	-0.774028
isogroup01187	isotig03155	615	-	-	-	-	-	-	-	-	-	-	-	-	-	-	-	-	-	-	-	-	-	-	-	-	-	-	-	12	12	65.247	65.247	19	19	88.3303	88.3303	reads1+reads2	-0.436997	-0.436997
isogroup01188	isotig03156	616	-	-	-	AT3G07090	Arabidopsis thaliana	PPPDE putative thiol peptidase family protein	129	61	8e-26	-	-	-	-	-	-	-	-	-	-	-	-	XP_002266333	Vitis vinifera	PREDICTED: hypothetical protein isoform 1	137	67	7e-33	6	6	32.5706	32.5706	9	9	41.7727	41.7727	reads1+reads2	-0.35899	-0.35899
isogroup01189	isotig03157	612	AT3G52610.1	bbh	AT3G52610.1	AT3G52610	Arabidopsis thaliana	unknown protein; Has 68 Blast hits to 67 proteins in 21 species: Archae - 0; Bacteria - 11; Metazoa - 0; Fungi - 0; Plants - 55; Viruses - 0; Other Eukaryotes - 2 (source: NCBI BLink).	86	77	1e-25	-	-	-	-	-	-	-	-	-	-	-	-	XP_002322819	Populus trichocarpa	predicted protein	85	83	2e-31	5	5	27.3195	27.3195	6	6	28.0305	28.0305	reads1+reads2	-0.0370664	-0.0370664
isogroup01190	isotig03158	613	AT2G42670.1	bbh	AT2G42670.1	AT2G42670	Arabidopsis thaliana	Protein of unknown function (DUF1637)	153	76	4e-53	-	-	-	-	-	-	-	-	-	-	-	-	XP_002280878	Vitis vinifera	PREDICTED: hypothetical protein	151	83	8e-57	8	8	43.64	43.64	4	4	18.6565	18.6565	reads1+reads2	1.22597	1.22597
isogroup01191	isotig03159	604	-	-	-	AT2G13680	Arabidopsis thaliana	callose synthase 5	96	86	1e-37	-	-	-	-	-	-	-	-	-	-	-	-	XP_002328472	Populus trichocarpa	predicted protein	92	92	9e-39	5	5	27.6814	27.6814	13	13	61.5372	61.5372	reads1+reads2	-1.15254	-1.15254
isogroup01192	isotig03160	604	-	-	-	AT2G41970	Arabidopsis thaliana	Protein kinase superfamily protein	82	81	3e-32	-	-	-	-	-	-	-	-	-	-	-	-	NP_001047167	Oryza sativa Japonica Group	Os02g0565500	82	81	1e-31	5	5	27.6814	27.6814	4	4	18.9345	18.9345	reads1+reads2	0.5479	0.5479
isogroup01193	isotig03161	613	AT3G11210.1	bbh	AT3G11210.1	AT3G11210	Arabidopsis thaliana	SGNH hydrolase-type esterase superfamily protein	185	80	2e-68	-	-	-	-	-	-	-	-	-	-	-	-	XP_002280296	Vitis vinifera	PREDICTED: hypothetical protein	185	78	2e-70	4	4	21.82	21.82	6	6	27.9848	27.9848	reads1+reads2	-0.358992	-0.358992
isogroup01194	isotig03162	612	AT1G56010.1	bbh	AT1G56010.1	AT1G56010	Arabidopsis thaliana	NAC domain containing protein 1	136	62	2e-25	-	-	-	-	-	-	-	-	-	-	-	-	XP_002271458	Vitis vinifera	PREDICTED: hypothetical protein	120	70	4e-27	21	21	114.742	114.742	6	6	28.0305	28.0305	reads1+reads2	2.03333	2.03333
isogroup01195	isotig03163	612	-	-	-	AT1G03060	Arabidopsis thaliana	Beige/BEACH domain ;WD domain, G-beta repeat protein	138	77	9e-46	-	-	-	-	-	-	-	-	-	-	-	-	XP_002520949	Ricinus communis	conserved hypothetical protein	139	80	2e-50	5	5	27.3195	27.3195	4	4	18.687	18.687	reads1+reads2	0.547896	0.547896
isogroup01196	isotig03164	607	AT2G07687.1	bbh	AT2G07687.1	AT2G07687	Arabidopsis thaliana	Cytochrome c oxidase, subunit III	95	95	1e-46	-	-	-	-	-	-	-	-	-	-	-	-	NP_064088	Beta vulgaris subsp. vulgaris	cytochrome c oxidase subunit 3	95	100	1e-48	11	11	60.5981	60.5981	14	14	65.9433	65.9433	reads1+reads2	-0.121954	-0.121954
isogroup01197	isotig03165	613	-	-	-	-	-	-	-	-	-	-	-	-	-	-	-	-	-	-	-	-	-	-	-	-	-	-	-	107	101.667	554.591	554.591	116	108.667	506.835	506.835	reads1+reads2	0.129907	0.129907
isogroup01198	isotig03166	612	AT3G42170.1	bbh	AT3G42170.1	AT3G42170	Arabidopsis thaliana	BED zinc finger ;hAT family dimerisation domain	69	59	6e-09	-	-	-	-	-	-	-	-	-	-	-	-	NP_001176059	Oryza sativa Japonica Group	Os10g0197200	69	72	7e-17	17	17	92.8864	92.8864	9	9	42.0458	42.0458	reads1+reads2	1.14351	1.14351
isogroup01199	isotig03167	596	AT3G28690.2	unique_fbh	-	AT3G28690	Arabidopsis thaliana	Protein kinase superfamily protein	60	66	1e-09	-	-	-	-	-	-	-	-	-	-	-	-	NP_001043435	Oryza sativa Japonica Group	Os01g0588500	60	66	4e-08	4	4	22.4424	22.4424	1	1	4.7972	0.1	reads1	7.81008	7.81008
isogroup01200	isotig03168	613	-	-	-	AT5G64560	Arabidopsis thaliana	magnesium transporter 9	79	88	1e-33	-	-	-	-	-	-	-	-	-	-	-	-	XP_002284181	Vitis vinifera	PREDICTED: hypothetical protein isoform 1	82	96	8e-36	10	10	54.5499	54.5499	6	6	27.9848	27.9848	reads1+reads2	0.962933	0.962933
isogroup01201	isotig03169	612	AT4G18530.1	bbh	AT4G18530.1	AT4G18530	Arabidopsis thaliana	Protein of unknown function (DUF707)	121	71	4e-38	-	-	-	-	-	-	-	-	-	-	-	-	XP_002512624	Ricinus communis	conserved hypothetical protein	117	81	4e-40	4	4	21.8556	21.8556	4	4	18.687	18.687	reads1+reads2	0.225968	0.225968
isogroup01202	isotig03170	609	AT5G54310.1	bbh	AT5G54310.1	AT5G54310	Arabidopsis thaliana	ARF-GAP domain 5	180	62	4e-39	-	-	-	-	-	-	-	-	-	-	-	-	XP_002330426	Populus trichocarpa	predicted protein	193	66	4e-44	3	3	16.4725	16.4725	12	12	56.3372	56.3372	reads1+reads2	-1.77403	-1.77403
isogroup01203	isotig03171	615	AT3G45750.1	bbh	AT3G45750.1	AT3G45750	Arabidopsis thaliana	Nucleotidyltransferase family protein	67	59	2e-07	-	-	-	-	-	-	-	-	-	-	-	-	XP_002272983	Vitis vinifera	PREDICTED: hypothetical protein	66	69	3e-11	7	7	38.0608	38.0608	6	6	27.8938	27.8938	reads1+reads2	0.448361	0.448361
isogroup01204	isotig03172	596	-	-	-	-	-	-	-	-	-	-	-	-	-	-	-	-	-	-	-	-	-	-	-	-	-	-	-	26	26	145.875	145.875	25	25	119.929	119.929	reads1+reads2	0.282553	0.282553
isogroup01205	isotig03173	610	-	-	-	AT5G42490	Arabidopsis thaliana	ATP binding microtubule motor family protein	41	80	1e-07	-	-	-	-	-	-	-	-	-	-	-	-	NP_001053433	Oryza sativa Japonica Group	Os04g0538800	56	73	9e-09	27	27	148.009	148.009	31	31	145.299	145.299	reads1+reads2	0.0266611	0.0266611
isogroup01206	isotig03174	609	AT3G49590.1	bbh	AT3G49590.1	AT3G49590	Arabidopsis thaliana	Autophagy-related protein 13	92	52	8e-16	-	-	-	-	-	-	-	-	-	-	-	-	XP_002269623	Vitis vinifera	PREDICTED: hypothetical protein	104	58	2e-20	2	2	10.9816	10.9816	6	6	28.1686	28.1686	reads1+reads2	-1.359	-1.359
isogroup01207	isotig03175	607	-	-	-	-	-	-	-	-	-	-	-	-	-	-	-	-	-	-	-	-	-	-	-	-	-	-	-	8	7.5	41.3169	41.3169	13	13	61.233	61.233	reads1+reads2	-0.567577	-0.567577
isogroup01208	isotig03176	609	-	-	-	-	-	-	-	-	-	-	-	-	-	-	-	-	-	-	-	-	-	-	-	-	-	-	-	9	9	49.4174	49.4174	13	13	61.0319	61.0319	reads1+reads2	-0.304544	-0.304544
isogroup01209	isotig03177	606	AT3G25900.1	bbh	AT3G25900.1	AT3G25900	Arabidopsis thaliana	Homocysteine S-methyltransferase family protein	114	84	1e-45	-	-	-	-	-	-	-	-	-	-	-	-	XP_002282549	Vitis vinifera	PREDICTED: hypothetical protein	116	87	8e-49	3	3	16.554	16.554	3	3	14.154	14.154	reads1+reads2	0.22597	0.22597
isogroup01210	isotig03178	598	AT1G64110.2	unique_fbh	-	AT1G64110	Arabidopsis thaliana	P-loop containing nucleoside triphosphate hydrolases superfamily protein	182	75	6e-55	-	-	-	-	-	-	-	-	-	-	-	-	XP_002276971	Vitis vinifera	PREDICTED: hypothetical protein isoform 2	182	77	2e-58	24	24	134.204	134.204	22	22	105.185	105.185	reads1+reads2	0.351501	0.351501
isogroup01211	isotig03179	596	-	-	-	AT1G15490	Arabidopsis thaliana	alpha/beta-Hydrolases superfamily protein	50	68	8e-08	-	-	-	-	-	-	-	-	-	-	-	-	XP_002517559	Ricinus communis	hydrolase, putative	50	72	4e-09	6	5	28.0529	28.0529	11	10.5	50.3703	50.3703	reads1+reads2	-0.844423	-0.844423
isogroup01212	isotig03180	604	AT4G34710.1	unique_fbh	-	AT4G34710	Arabidopsis thaliana	arginine decarboxylase 2	135	68	1e-37	-	-	-	-	-	-	-	-	-	-	-	-	XP_002513004	Ricinus communis	arginine decarboxylase, putative	150	72	1e-46	7	7	38.7539	38.7539	2	2	9.4673	9.4673	reads1+reads2	2.03332	2.03332
isogroup01213	isotig03181	606	AT1G68660.1	bbh	AT1G68660.1	AT1G68660	Arabidopsis thaliana	Ribosomal protein L12/ ATP-dependent Clp protease adaptor protein ClpS family protein	160	83	9e-63	-	-	-	-	-	-	-	-	-	-	-	-	XP_002311446	Populus trichocarpa	predicted protein	159	81	7e-59	2	2	11.036	11.036	20	20	94.3601	94.3601	reads1+reads2	-3.09596	-3.09596
isogroup01214	isotig03182	605	AT3G04240.1	bbh	AT3G04240.1	AT3G04240	Arabidopsis thaliana	Tetratricopeptide repeat (TPR)-like superfamily protein	173	89	7e-84	-	-	-	-	-	-	-	-	-	-	-	-	XP_002270163	Vitis vinifera	PREDICTED: hypothetical protein	173	95	4e-87	2	2	11.0543	11.0543	6	6	28.3548	28.3548	reads1+reads2	-1.35899	-1.35899
isogroup01215	isotig03183	603	-	-	-	-	-	-	-	-	-	-	-	-	-	-	-	-	-	-	-	-	-	-	-	-	-	-	-	5	5	27.7273	27.7273	13	13	61.6392	61.6392	reads1+reads2	-1.15254	-1.15254
isogroup01216	isotig03184	607	-	-	-	-	-	-	-	-	-	-	-	-	-	-	-	-	-	-	-	-	-	-	-	-	-	-	-	737	736.5	4057.32	4057.32	704	704	3316	3316	reads1+reads2	0.29108	0.29108
isogroup01217	isotig03185	606	-	-	-	AT4G05320	Arabidopsis thaliana	polyubiquitin 10	167	100	2e-92	-	-	-	-	-	-	-	-	-	-	-	-	XP_002282119	Vitis vinifera	PREDICTED: similar to polyubiquitin	167	100	2e-91	14	14	77.2521	77.2521	13	13	61.3341	61.3341	reads1+reads2	0.332885	0.332885
isogroup01218	isotig03186	603	-	-	-	-	-	-	-	-	-	-	-	-	-	-	-	-	-	-	-	-	-	-	-	-	-	-	-	9	9	49.9091	49.9091	13	13	61.6392	61.6392	reads1+reads2	-0.304545	-0.304545
isogroup01219	isotig03187	604	AT4G16510.1	bbh	AT4G16510.1	AT4G16510	Arabidopsis thaliana	YbaK/aminoacyl-tRNA synthetase-associated domain	143	74	1e-47	-	-	-	-	-	-	-	-	-	-	-	-	XP_002271142	Vitis vinifera	PREDICTED: hypothetical protein	149	73	2e-49	6	6	33.2177	33.2177	2	2	9.4673	9.4673	reads1+reads2	1.81093	1.81093
isogroup01220	isotig03188	600	AT3G52990.2	bbh	AT3G52990.2	AT3G52990	Arabidopsis thaliana	Pyruvate kinase family protein	137	99	1e-73	-	-	-	-	-	-	-	-	-	-	-	-	XP_002283911	Vitis vinifera	PREDICTED: hypothetical protein	137	100	2e-74	10	10	55.7319	55.7319	1	1	4.7652	0.1	reads1	9.12236	9.12236
isogroup01221	isotig03189	605	-	-	-	-	-	-	-	-	-	-	-	-	-	-	-	-	-	-	-	-	-	-	-	-	-	-	-	5	5	27.6356	27.6356	9	9	42.5322	42.5322	reads1+reads2	-0.622028	-0.622028
isogroup01222	isotig03190	591	-	-	-	AT3G01090	Arabidopsis thaliana	SNF1 kinase homolog 10	62	70	9e-15	-	-	-	-	-	-	-	-	-	-	-	-	XP_002957540	Volvox carteri f. nagariensis	hypothetical protein VOLCADRAFT_98607	62	72	7e-14	4	4	22.6322	22.6322	3	3	14.5133	14.5133	reads1+reads2	0.641001	0.641001
isogroup01223	isotig03191	605	AT5G40610.1	bbh	AT5G40610.1	AT5G40610	Arabidopsis thaliana	NAD-dependent glycerol-3-phosphate dehydrogenase family protein	171	92	9e-85	-	-	-	-	-	-	-	-	-	-	-	-	XP_002526956	Ricinus communis	glycerol-3-phosphate dehydrogenase, putative	171	93	6e-85	4	4	22.1085	22.1085	6	6	28.3548	28.3548	reads1+reads2	-0.358992	-0.358992
isogroup01224	isotig03192	603	AT2G01190.1	unique_fbh	-	AT2G01190	Arabidopsis thaliana	Octicosapeptide/Phox/Bem1p family protein	37	75	3e-06	-	-	-	-	-	-	-	-	-	-	-	-	-	-	-	-	-	-	9	9	49.9091	49.9091	3	3	14.2244	14.2244	reads1+reads2	1.81094	1.81094
isogroup01225	isotig03193	602	-	-	-	-	-	-	-	-	-	-	-	-	-	-	-	-	-	-	-	-	-	-	-	-	-	-	-	9	9	49.992	49.992	9	9	42.7442	42.7442	reads1+reads2	0.225969	0.225969
isogroup01226	isotig03194	602	-	-	-	AT2G26490	Arabidopsis thaliana	Transducin/WD40 repeat-like superfamily protein	155	67	9e-40	-	-	-	-	-	-	-	-	-	-	-	-	XP_002268809	Vitis vinifera	PREDICTED: hypothetical protein	178	66	1e-44	453	435.857	2421.04	2421.04	454	441.143	2095.14	2095.14	reads1+reads2	0.208579	0.208579
isogroup01227	isotig03195	599	AT5G18520.1	bbh	AT5G18520.1	AT5G18520	Arabidopsis thaliana	Lung seven transmembrane receptor family protein	165	89	2e-72	-	-	-	-	-	-	-	-	-	-	-	-	XP_002282139	Vitis vinifera	PREDICTED: hypothetical protein	164	91	4e-74	7	7	39.0774	39.0774	4	4	19.0926	19.0926	reads1+reads2	1.03332	1.03332
isogroup01228	isotig03196	601	-	-	-	-	-	-	-	-	-	-	-	-	-	-	-	-	-	-	-	-	-	-	-	-	-	-	-	2	2	11.1278	11.1278	7	7	33.3008	33.3008	reads1+reads2	-1.58139	-1.58139
isogroup01229	isotig03197	602	-	-	-	-	-	-	-	-	-	-	-	-	-	-	-	-	-	-	-	-	-	-	-	-	-	-	-	37	37	205.523	205.523	30	30	142.481	142.481	reads1+reads2	0.528533	0.528533
isogroup01230	isotig03198	602	AT4G31080.1	bbh	AT4G31080.1	AT4G31080	Arabidopsis thaliana	Protein of unknown function (DUF2296)	76	80	9e-28	-	-	-	-	-	-	-	-	-	-	-	-	XP_002528011	Ricinus communis	conserved hypothetical protein	117	70	9e-32	7	7	38.8827	38.8827	8	8	37.9948	37.9948	reads1+reads2	0.0333264	0.0333264
isogroup01231	isotig03199	602	-	-	-	AT1G54560	Arabidopsis thaliana	Myosin family protein with Dil domain	83	96	1e-38	-	-	-	-	-	-	-	-	-	-	-	-	XP_002263591	Vitis vinifera	PREDICTED: hypothetical protein	83	97	9e-40	2	2	11.1093	11.1093	11	11	52.2429	52.2429	reads1+reads2	-2.23347	-2.23347
isogroup01232	isotig03200	603	-	-	-	AT3G50910	Arabidopsis thaliana	unknown protein; BEST Arabidopsis thaliana protein match is: unknown protein (TAIR:AT5G66480.1); Has 76 Blast hits to 75 proteins in 28 species: Archae - 0; Bacteria - 10; Metazoa - 7; Fungi - 2; Plants - 49; Viruses - 0; Other Eukaryotes - 8 (source: NCBI BLink).	81	66	1e-23	-	-	-	-	-	-	-	-	-	-	-	-	XP_002264304	Vitis vinifera	PREDICTED: hypothetical protein	84	69	5e-24	77	51.4195	285.144	285.144	160	67.682	320.913	320.913	reads1+reads2	-0.170488	-0.170488
isogroup01233	isotig03201	599	-	-	-	-	-	-	-	-	-	-	-	-	-	-	-	-	-	-	-	-	-	-	-	-	-	-	-	8	8	44.6599	44.6599	6	6	28.6388	28.6388	reads1+reads2	0.641009	0.641009
isogroup01234	isotig03202	599	-	-	-	AT1G48720	Arabidopsis thaliana	unknown protein; Has 229 Blast hits to 229 proteins in 10 species: Archae - 0; Bacteria - 0; Metazoa - 1; Fungi - 0; Plants - 228; Viruses - 0; Other Eukaryotes - 0 (source: NCBI BLink).	82	54	1e-06	-	-	-	-	-	-	-	-	-	-	-	-	NP_001044989	Oryza sativa Japonica Group	Os01g0879800	85	70	9e-18	0	0	0.1	0.1	5	5	23.8657	23.8657	reads2	-7.89879	-7.89879
isogroup01235	isotig03203	600	AT5G25430.1	bbh	AT5G25430.1	AT5G25430	Arabidopsis thaliana	HCO3- transporter family	77	57	1e-08	-	-	-	-	-	-	-	-	-	-	-	-	XP_002324278	Populus trichocarpa	anion exchanger family protein	85	57	3e-10	8	8	44.5855	44.5855	0	0	0.1	0.1	reads1	8.80043	8.80043
isogroup01236	isotig03204	600	AT3G03790.1	bbh	AT3G03790.1	AT3G03790	Arabidopsis thaliana	ankyrin repeat family protein / regulator of chromosome condensation (RCC1) family protein	141	59	2e-26	-	-	-	-	-	-	-	-	-	-	-	-	XP_002265056	Vitis vinifera	PREDICTED: hypothetical protein	140	68	1e-33	11	11	61.305	61.305	7	7	33.3563	33.3563	reads1+reads2	0.878045	0.878045
isogroup01237	isotig03205	602	-	-	-	AT2G37620	Arabidopsis thaliana	actin 1	189	100	e-109	-	-	-	-	-	-	-	-	-	-	-	-	NP_001159156	Zea mays	hypothetical protein LOC100304239	189	99	e-109	313	268.033	1488.84	1488.84	380	326.1	1548.76	1548.76	reads1+reads2	-0.0569324	-0.0569324
isogroup01238	isotig03206	600	AT2G05260.2	unique_fbh	-	AT2G05260	Arabidopsis thaliana	alpha/beta-Hydrolases superfamily protein	82	75	6e-26	-	-	-	-	-	-	-	-	-	-	-	-	XP_002268223	Vitis vinifera	PREDICTED: hypothetical protein	82	85	7e-33	20	19.2	107.005	107.005	19	19	90.5385	90.5385	reads1+reads2	0.241078	0.241078
isogroup01239	isotig03207	598	-	-	-	-	-	-	-	-	-	-	-	-	-	-	-	-	-	-	-	-	-	-	-	-	-	-	-	3	3	16.7755	16.7755	8	8	38.249	38.249	reads1+reads2	-1.18907	-1.18907
isogroup01240	isotig03208	600	-	-	-	AT2G13680	Arabidopsis thaliana	callose synthase 5	149	81	3e-54	-	-	-	-	-	-	-	-	-	-	-	-	XP_002274337	Vitis vinifera	PREDICTED: hypothetical protein	148	84	1e-58	9	9	50.1587	50.1587	11	11	52.417	52.417	reads1+reads2	-0.0635348	-0.0635348
isogroup01241	isotig03209	598	AT4G31250.1	bbh	AT4G31250.1	AT4G31250	Arabidopsis thaliana	Leucine-rich repeat protein kinase family protein	156	73	5e-46	-	-	-	-	-	-	NP_001172960.1	Oryza sativa Japonica Group	Os02g0472700 allergen V5 with PR-1-like domain	159	49	2e-13	XP_002266187	Vitis vinifera	PREDICTED: hypothetical protein	157	78	3e-50	7	7	39.1428	39.1428	3	3	14.3434	14.3434	reads1+reads2	1.44836	1.44836
isogroup01242	isotig03210	599	AT3G54360.1	bbh	AT3G54360.1	AT3G54360	Arabidopsis thaliana	zinc ion binding	146	82	5e-54	-	-	-	-	-	-	-	-	-	-	-	-	XP_002276838	Vitis vinifera	PREDICTED: hypothetical protein	149	83	2e-55	8	8	44.6599	44.6599	3	3	14.3194	14.3194	reads1+reads2	1.64101	1.64101
isogroup01243	isotig03211	600	AT5G66060.1	bbh	AT5G66060.1	AT5G66060	Arabidopsis thaliana	2-oxoglutarate (2OG) and Fe(II)-dependent oxygenase superfamily protein	164	91	4e-82	-	-	-	-	-	-	-	-	-	-	-	-	XP_002263060	Vitis vinifera	PREDICTED: hypothetical protein	164	93	2e-82	8	8	44.5855	44.5855	14	14	66.7126	66.7126	reads1+reads2	-0.581385	-0.581385
isogroup01244	isotig03212	600	-	-	-	-	-	-	-	-	-	-	-	-	-	-	-	-	-	-	-	-	-	-	-	-	-	-	-	2	2	11.1464	11.1464	5	5	23.8259	23.8259	reads1+reads2	-1.09595	-1.09595
isogroup01245	isotig03213	597	AT1G80660.2	unique_fbh	-	AT1G80660	Arabidopsis thaliana	H(+)-ATPase 9	62	83	6e-21	-	-	-	-	-	-	-	-	-	-	-	-	XP_002280244	Vitis vinifera	PREDICTED: hypothetical protein isoform 2	62	85	1e-21	7	7	39.2083	39.2083	2	2	9.5783	9.5783	reads1+reads2	2.03332	2.03332
isogroup01246	isotig03214	598	AT3G07560.1	bbh	AT3G07560.1	AT3G07560	Arabidopsis thaliana	peroxin 13	108	73	1e-34	-	-	-	-	-	-	-	-	-	-	-	-	XP_002524578	Ricinus communis	nucleic acid binding protein, putative	104	80	4e-37	15	15	83.8774	83.8774	10	10	47.8112	47.8112	reads1+reads2	0.810934	0.810934
isogroup01247	isotig03215	598	AT4G13190.1	bbh	AT4G13190.1	AT4G13190	Arabidopsis thaliana	Protein kinase superfamily protein	177	79	6e-63	-	-	-	-	-	-	NP_001172960.1	Oryza sativa Japonica Group	Os02g0472700 allergen V5 with PR-1-like domain	180	57	5e-25	XP_002267444	Vitis vinifera	PREDICTED: hypothetical protein	179	76	8e-59	7	7	39.1428	39.1428	4	4	19.1245	19.1245	reads1+reads2	1.03332	1.03332
isogroup01248	isotig03216	597	AT5G07740.1	bbh	AT5G07740.1	AT5G07740	Arabidopsis thaliana	actin binding	137	79	6e-48	-	-	-	-	-	-	-	-	-	-	-	-	XP_002330104	Populus trichocarpa	predicted protein	137	82	2e-54	1	1	5.6012	0.1	12	12	57.4696	57.4696	reads2	-9.16666	-9.16666
isogroup01249	isotig03217	598	-	-	-	AT2G42010	Arabidopsis thaliana	phospholipase D beta 1	140	87	2e-61	-	-	-	-	-	-	-	-	-	-	-	-	XP_002301317	Populus trichocarpa	predicted protein	139	85	3e-61	6	6	33.5509	33.5509	12	12	57.3735	57.3735	reads1+reads2	-0.774033	-0.774033
isogroup01250	isotig03218	588	-	-	-	-	-	-	-	-	-	-	-	-	-	-	-	-	-	-	-	-	-	-	-	-	-	-	-	5	5	28.4346	28.4346	15	15	72.9365	72.9365	reads1+reads2	-1.35899	-1.35899
isogroup01251	isotig03219	597	AT3G23280.2	bbh	AT3G23280.2	AT3G23280	Arabidopsis thaliana	XB3 ortholog 5 in Arabidopsis thaliana	108	62	4e-17	-	-	-	-	-	-	-	-	-	-	-	-	XP_002285242	Vitis vinifera	PREDICTED: hypothetical protein	113	69	5e-26	20	20	112.024	112.024	16	16	76.6261	76.6261	reads1+reads2	0.547897	0.547897
isogroup01252	isotig03220	597	-	-	-	AT5G54310	Arabidopsis thaliana	ARF-GAP domain 5	146	54	5e-17	-	-	-	-	-	-	-	-	-	-	-	-	XP_002531044	Ricinus communis	Stromal membrane-associated protein, putative	142	55	9e-22	11	11	61.6131	61.6131	15	15	71.837	71.837	reads1+reads2	-0.22149	-0.22149
isogroup01253	isotig03221	596	-	-	-	-	-	-	-	-	-	-	-	-	-	-	-	-	-	-	-	-	-	-	-	-	-	-	-	5	5	28.0529	28.0529	8	8	38.3773	38.3773	reads1+reads2	-0.452103	-0.452103
isogroup01254	isotig03222	592	AT3G12260.1	bbh	AT3G12260.1	AT3G12260	Arabidopsis thaliana	LYR family of Fe/S cluster biogenesis protein	94	85	5e-35	-	-	-	-	-	-	-	-	-	-	-	-	XP_002513026	Ricinus communis	NADH dehydrogenase, putative	94	91	1e-39	13	13	73.4305	73.4305	12	12	57.955	57.955	reads1+reads2	0.341446	0.341446
isogroup01255	isotig03223	593	ATMG00510.1	bbh	ATMG00510.1	ATMG00510	Arabidopsis thaliana	NADH dehydrogenase subunit 7	160	93	3e-84	-	-	-	-	-	-	-	-	-	-	-	-	NP_064055	Beta vulgaris subsp. vulgaris	NADH dehydrogenase subunit 7	160	99	2e-92	2	2	11.2779	11.2779	5	5	24.1072	24.1072	reads1+reads2	-1.09597	-1.09597
isogroup01256	isotig03224	593	AT2G36060.1	bbh	AT2G36060.1	AT2G36060	Arabidopsis thaliana	MMS ZWEI homologue 3	146	93	3e-74	-	-	-	-	-	-	-	-	-	-	-	-	XP_002271772	Vitis vinifera	PREDICTED: hypothetical protein isoform 1	146	93	3e-74	25	25	140.974	140.974	23	23	110.893	110.893	reads1+reads2	0.346264	0.346264
isogroup01257	isotig03225	595	AT2G13680.1	bbh	AT2G13680.1	AT2G13680	Arabidopsis thaliana	callose synthase 5	160	93	5e-82	-	-	-	-	-	-	-	-	-	-	-	-	XP_002274337	Vitis vinifera	PREDICTED: hypothetical protein	160	93	4e-82	5	5	28.1001	28.1001	13	13	62.468	62.468	reads1+reads2	-1.15254	-1.15254
isogroup01258	isotig03226	588	AT4G27080.1	unique_fbh	-	AT4G27080	Arabidopsis thaliana	PDI-like 5-4	165	82	5e-58	-	-	-	-	-	-	-	-	-	-	-	-	XP_002317580	Populus trichocarpa	predicted protein	165	86	6e-61	3	3	17.0608	17.0608	4	4	19.4497	19.4497	reads1+reads2	-0.189063	-0.189063
isogroup01259	isotig03227	589	-	-	-	AT5G49920	Arabidopsis thaliana	Octicosapeptide/Phox/Bem1p family protein	123	73	2e-29	-	-	-	-	-	-	-	-	-	-	-	-	XP_002263275	Vitis vinifera	PREDICTED: hypothetical protein	122	71	1e-30	15	15	85.159	85.159	9	9	43.6876	43.6876	reads1+reads2	0.962935	0.962935
isogroup01260	isotig03228	594	AT3G05545.1	bbh	AT3G05545.1	AT3G05545	Arabidopsis thaliana	RING/U-box superfamily protein	168	63	3e-41	-	-	-	-	-	-	-	-	-	-	-	-	XP_002279542	Vitis vinifera	PREDICTED: hypothetical protein	177	71	1e-50	10	10	56.2948	56.2948	5	5	24.0666	24.0666	reads1+reads2	1.22597	1.22597
isogroup01261	isotig03229	593	AT4G33640.1	bbh	AT4G33640.1	AT4G33640	Arabidopsis thaliana	unknown protein; Has 30201 Blast hits to 17322 proteins in 780 species: Archae - 12; Bacteria - 1396; Metazoa - 17338; Fungi - 3422; Plants - 5037; Viruses - 0; Other Eukaryotes - 2996 (source: NCBI BLink).	79	92	1e-32	-	-	-	-	-	-	-	-	-	-	-	-	XP_002309860	Populus trichocarpa	predicted protein	82	90	2e-33	17	17	95.8625	95.8625	13	13	62.6787	62.6787	reads1+reads2	0.612991	0.612991
isogroup01262	isotig03230	590	AT5G06370.1	bbh	AT5G06370.1	AT5G06370	Arabidopsis thaliana	NC domain-containing protein-related	158	81	5e-66	-	-	-	-	-	-	-	-	-	-	-	-	XP_002309251	Populus trichocarpa	predicted protein	158	81	2e-68	2	2	11.3353	11.3353	6	6	29.0757	29.0757	reads1+reads2	-1.35899	-1.35899
isogroup01263	isotig03231	594	-	-	-	-	-	-	-	-	-	-	-	-	-	-	-	-	-	-	-	-	-	-	-	-	-	-	-	0	0	0.1	0.1	11	11	52.9465	52.9465	reads2	-9.04839	-9.04839
isogroup01264	isotig03232	592	-	-	-	AT5G63460	Arabidopsis thaliana	SAP domain-containing protein	97	61	8e-14	-	-	-	-	-	-	-	-	-	-	-	-	XP_002511195	Ricinus communis	DNA binding protein, putative	51	74	4e-08	11	11	62.1335	62.1335	2	2	9.6592	9.6592	reads1+reads2	2.6854	2.6854
isogroup01265	isotig03233	592	-	-	-	-	-	-	-	-	-	-	-	-	-	-	-	-	-	-	-	-	-	-	-	-	-	-	-	11	11	62.1335	62.1335	4	4	19.3183	19.3183	reads1+reads2	1.6854	1.6854
isogroup01266	isotig03234	589	-	-	-	-	-	-	-	-	-	-	-	-	-	-	-	-	-	-	-	-	-	-	-	-	-	-	-	2	2	11.3545	11.3545	19	19	92.2294	92.2294	reads1+reads2	-3.02196	-3.02196
isogroup01267	isotig03235	588	AT4G39080.1	bbh	AT4G39080.1	AT4G39080	Arabidopsis thaliana	vacuolar proton ATPase A3	136	80	4e-51	-	-	-	-	-	-	-	-	-	-	-	-	XP_002280787	Vitis vinifera	PREDICTED: hypothetical protein	139	83	2e-56	7	7	39.8085	39.8085	1	1	4.8624	0.1	reads1	8.63693	8.63693
isogroup01268	isotig03236	588	AT5G44790.1	bbh	AT5G44790.1	AT5G44790	Arabidopsis thaliana	copper-exporting ATPase / responsive-to-antagonist 1 / copper-transporting ATPase (RAN1)	150	93	4e-71	-	-	-	-	-	-	-	-	-	-	-	-	XP_002276004	Vitis vinifera	PREDICTED: hypothetical protein	150	93	6e-72	1	1	5.6869	0.1	8	8	38.8995	38.8995	reads2	-8.60361	-8.60361
isogroup01269	isotig03237	588	-	-	-	-	-	-	-	-	-	-	-	-	-	-	-	-	-	-	-	-	-	-	-	-	-	-	-	6	6	34.1215	34.1215	9	9	43.7619	43.7619	reads1+reads2	-0.358994	-0.358994
isogroup01270	isotig03238	590	-	-	-	-	-	-	-	-	-	-	-	-	-	-	-	-	-	-	-	-	-	-	-	-	-	-	-	8	8	45.3412	45.3412	7	7	33.9217	33.9217	reads1+reads2	0.418614	0.418614
isogroup01271	isotig03239	589	AT1G80460.1	bbh	AT1G80460.1	AT1G80460	Arabidopsis thaliana	Actin-like ATPase superfamily protein	151	93	2e-74	-	-	-	-	-	-	-	-	-	-	-	-	XP_002273392	Vitis vinifera	PREDICTED: hypothetical protein isoform 2	176	89	5e-79	11	11	62.45	62.45	6	6	29.1251	29.1251	reads1+reads2	1.10044	1.10044
isogroup01272	isotig03240	589	-	-	-	-	-	-	-	-	-	-	-	-	-	-	-	-	-	-	-	-	-	-	-	-	-	-	-	9	9	51.0954	51.0954	21	21	101.938	101.938	reads1+reads2	-0.996424	-0.996424
isogroup01273	isotig03241	592	AT1G32540.1	bbh	AT1G32540.1	AT1G32540	Arabidopsis thaliana	lsd one like 1	110	89	5e-45	-	-	-	-	-	-	-	-	-	-	-	-	XP_002529881	Ricinus communis	Charged multivesicular body protein 2b-B, putative	129	88	2e-56	4	4	22.594	22.594	23	23	111.08	111.08	reads1+reads2	-2.29759	-2.29759
isogroup01274	isotig03242	589	-	-	-	AT4G23160	Arabidopsis thaliana	cysteine-rich RLK (RECEPTOR-like protein kinase) 8	190	61	1e-40	-	-	-	-	-	-	-	-	-	-	-	-	XP_002271316	Vitis vinifera	PREDICTED: hypothetical protein	189	78	2e-73	18	17.5	99.3522	99.3522	4	4	19.4167	19.4167	reads1+reads2	2.35525	2.35525
isogroup01275	isotig03243	588	AT1G05500.1	bbh	AT1G05500.1	AT1G05500	Arabidopsis thaliana	Calcium-dependent lipid-binding (CaLB domain) family protein	135	85	8e-58	-	-	-	-	-	-	-	-	-	-	-	-	XP_002515486	Ricinus communis	calcium lipid binding protein, putative	135	87	4e-60	1	1	5.6869	0.1	6	6	29.1746	29.1746	reads2	-8.18857	-8.18857
isogroup01276	isotig03244	588	-	-	-	-	-	-	-	-	-	-	-	-	-	-	-	-	-	-	-	-	-	XP_002464330	Sorghum bicolor	hypothetical protein SORBIDRAFT_01g016464	92	64	3e-14	1	1	5.6869	0.1	5	5	24.3122	24.3122	reads2	-7.92554	-7.92554
isogroup01277	isotig03245	583	AT5G21050.1	bbh	AT5G21050.1	AT5G21050	Arabidopsis thaliana	LOCATED IN: chloroplast; EXPRESSED IN: 14 plant structures; EXPRESSED DURING: 8 growth stages; CONTAINS InterPro DOMAIN/s: Hyccin (InterPro:IPR018619); BEST Arabidopsis thaliana protein match is: unknown protein (TAIR:AT5G64090.1); Has 206 Blast hits to 206 proteins in 60 species: Archae - 0; Bacteria - 0; Metazoa - 145; Fungi - 0; Plants - 50; Viruses - 0; Other Eukaryotes - 11 (source: NCBI BLi…	136	74	2e-39	-	-	-	-	-	-	-	-	-	-	-	-	XP_002516307	Ricinus communis	conserved hypothetical protein	139	73	5e-41	12	12	68.8284	68.8284	4	4	19.6165	19.6165	reads1+reads2	1.81094	1.81094
isogroup01278	isotig03246	588	-	-	-	-	-	-	-	-	-	-	-	-	-	-	-	-	-	-	-	-	-	-	-	-	-	-	-	29	28.5	162.077	162.077	21	21	102.111	102.111	reads1+reads2	0.666542	0.666542
isogroup01279	isotig03247	584	AT1G02010.1	unique_fbh	-	AT1G02010	Arabidopsis thaliana	secretory 1A	144	65	5e-34	-	-	-	-	-	-	-	-	-	-	-	-	XP_002278966	Vitis vinifera	PREDICTED: hypothetical protein	136	70	3e-37	7	7	40.0811	40.0811	4	4	19.583	19.583	reads1+reads2	1.03332	1.03332
isogroup01280	isotig03248	588	-	-	-	AT1G27760	Arabidopsis thaliana	interferon-related developmental regulator family protein / IFRD protein family	61	70	3e-12	-	-	-	-	-	-	-	-	-	-	-	-	XP_002285282	Vitis vinifera	PREDICTED: hypothetical protein	62	67	1e-11	11	11	62.5562	62.5562	14	13.5	65.6429	65.6429	reads1+reads2	-0.0694861	-0.0694861
isogroup01281	isotig03249	579	-	-	-	-	-	-	-	-	-	-	-	-	-	-	-	-	-	-	-	-	-	-	-	-	-	-	-	8	8	46.2026	46.2026	34	34	167.893	167.893	reads1+reads2	-1.86149	-1.86149
isogroup01282	isotig03250	585	AT3G01100.1	unique_fbh	-	AT3G01100	Arabidopsis thaliana	hypothetical protein 1	169	63	5e-34	-	-	-	-	-	-	-	-	-	-	-	-	XP_002302379	Populus trichocarpa	predicted protein	167	66	4e-40	4	4	22.8644	22.8644	10	10	48.8737	48.8737	reads1+reads2	-1.09596	-1.09596
isogroup01283	isotig03251	584	-	-	-	AT3G26100	Arabidopsis thaliana	Regulator of chromosome condensation (RCC1) family protein	170	78	2e-63	-	-	-	-	-	-	-	-	-	-	-	-	XP_002285332	Vitis vinifera	PREDICTED: hypothetical protein	170	78	4e-66	3	3	17.1776	17.1776	6	6	29.3744	29.3744	reads1+reads2	-0.774031	-0.774031
isogroup01284	isotig03252	588	-	-	-	-	-	-	-	-	-	-	-	-	-	-	-	-	-	-	-	-	-	-	-	-	-	-	-	7	7	39.8085	39.8085	12	12	58.3492	58.3492	reads1+reads2	-0.551636	-0.551636
isogroup01285	isotig03253	586	AT4G05320.5	unique_fbh	-	AT4G05320	Arabidopsis thaliana	polyubiquitin 10	164	99	2e-89	-	-	-	-	-	-	-	-	-	-	-	-	XP_002452705	Sorghum bicolor	hypothetical protein SORBIDRAFT_04g031060	164	99	1e-88	9	9	51.357	51.357	12	12	58.5484	58.5484	reads1+reads2	-0.189069	-0.189069
isogroup01286	isotig03254	585	-	-	-	-	-	-	-	-	-	-	-	-	-	-	-	-	-	-	-	-	-	-	-	-	-	-	-	2	2	11.4322	11.4322	5	5	24.4369	24.4369	reads1+reads2	-1.09596	-1.09596
isogroup01287	isotig03255	586	-	-	-	AT4G34940	Arabidopsis thaliana	armadillo repeat only 1	160	76	3e-52	-	-	-	-	-	-	-	-	-	-	-	-	XP_002277610	Vitis vinifera	PREDICTED: hypothetical protein	153	83	3e-60	108	103.5	590.606	590.606	199	188.5	919.697	919.697	reads1+reads2	-0.638964	-0.638964
isogroup01288	isotig03256	585	AT5G06220.1	bbh	AT5G06220.1	AT5G06220	Arabidopsis thaliana	LETM1-like protein	55	89	3e-20	-	-	-	-	-	-	-	-	-	-	-	-	XP_002323407	Populus trichocarpa	predicted protein	56	94	7e-22	3	3	17.1483	17.1483	10	10	48.8737	48.8737	reads1+reads2	-1.51099	-1.51099
isogroup01289	isotig03257	584	AT2G17010.1	bbh	AT2G17010.1	AT2G17010	Arabidopsis thaliana	Mechanosensitive ion channel family protein	175	73	2e-46	-	-	-	-	-	-	-	-	-	-	-	-	NP_001047683	Oryza sativa Japonica Group	Os02g0668000	192	65	1e-39	7	7	40.0811	40.0811	6	6	29.3744	29.3744	reads1+reads2	0.448363	0.448363
isogroup01290	isotig03258	575	AT4G34110.1	bbh	AT4G34110.1	AT4G34110	Arabidopsis thaliana	poly(A) binding protein 2	165	79	8e-63	-	-	-	-	-	-	-	-	-	-	-	-	XP_002313862	Populus trichocarpa	predicted protein	162	86	2e-71	12	12	69.786	69.786	16	16	79.5579	79.5579	reads1+reads2	-0.189068	-0.189068
isogroup01291	isotig03259	586	AT5G61500.1	bbh	AT5G61500.1	AT5G61500	Arabidopsis thaliana	autophagy 3 (APG3)	157	94	6e-78	-	-	-	-	-	-	-	-	-	-	-	-	XP_002326609	Populus trichocarpa	predicted protein	157	92	1e-75	3	3	17.119	17.119	5	5	24.3951	24.3951	reads1+reads2	-0.510993	-0.510993
isogroup01292	isotig03260	578	-	-	-	-	-	-	-	-	-	-	-	-	-	-	-	-	-	-	-	-	-	-	-	-	-	-	-	12	12	69.4238	69.4238	7	7	34.6259	34.6259	reads1+reads2	1.00358	1.00358
isogroup01293	isotig03261	586	-	-	-	AT5G65750	Arabidopsis thaliana	2-oxoglutarate dehydrogenase, E1 component	65	81	1e-21	-	-	-	-	-	-	-	-	-	-	-	-	XP_002528465	Ricinus communis	2-oxoglutarate dehydrogenase, putative	67	86	5e-25	2	2	11.4127	11.4127	8	8	39.0322	39.0322	reads1+reads2	-1.77402	-1.77402
isogroup01294	isotig03262	583	-	-	-	-	-	-	-	-	-	-	-	-	-	-	-	-	-	-	-	-	-	-	-	-	-	-	-	22	22	126.185	126.185	8	8	39.2331	39.2331	reads1+reads2	1.6854	1.6854
isogroup01295	isotig03263	584	AT2G01540.1	unique_fbh	-	AT2G01540	Arabidopsis thaliana	Calcium-dependent lipid-binding (CaLB domain) family protein	99	60	3e-18	-	-	-	-	-	-	-	-	-	-	-	-	XP_002527798	Ricinus communis	ARF GTPase activator, putative	99	63	9e-19	13	13	74.4364	74.4364	8	8	39.1659	39.1659	reads1+reads2	0.92641	0.92641
isogroup01296	isotig03264	581	-	-	-	-	-	-	-	-	-	-	-	-	-	-	-	-	-	-	-	-	-	XP_002279458	Vitis vinifera	PREDICTED: hypothetical protein	82	59	2e-09	12	12	69.0653	69.0653	14	14	68.8943	68.8943	reads1+reads2	0.00357642	0.00357642
isogroup01297	isotig03265	583	-	-	-	-	-	-	-	-	-	-	-	-	-	-	-	-	-	-	-	-	-	-	-	-	-	-	-	8	8	45.8856	45.8856	12	12	58.8496	58.8496	reads1+reads2	-0.358991	-0.358991
isogroup01298	isotig03266	582	-	-	-	-	-	-	-	-	-	-	-	-	-	-	-	-	-	-	-	-	-	-	-	-	-	-	-	7	7	40.2189	40.2189	9	9	44.2131	44.2131	reads1+reads2	-0.1366	-0.1366
isogroup01299	isotig03267	582	AT4G02480.1	unique_fbh	-	AT4G02480	Arabidopsis thaliana	AAA-type ATPase family protein	137	78	1e-52	-	-	-	-	-	-	-	-	-	-	-	-	XP_002301474	Populus trichocarpa	predicted protein	137	83	7e-59	3	3	17.2367	17.2367	7	7	34.3879	34.3879	reads1+reads2	-0.996417	-0.996417
isogroup01300	isotig03268	581	-	-	-	AT3G19420	Arabidopsis thaliana	PTEN 2	90	45	1e-05	-	-	-	-	-	-	-	-	-	-	-	-	XP_002278436	Vitis vinifera	PREDICTED: hypothetical protein	104	48	1e-07	15	15	86.3316	86.3316	12	12	59.0522	59.0522	reads1+reads2	0.547898	0.547898
isogroup01301	isotig03269	584	-	-	-	AT3G07890	Arabidopsis thaliana	Ypt/Rab-GAP domain of gyp1p superfamily protein	96	80	3e-34	-	-	-	-	-	-	-	-	-	-	-	-	XP_002532289	Ricinus communis	conserved hypothetical protein	92	86	2e-35	69	51.7167	296.123	296.123	54	40.4	197.788	197.788	reads1+reads2	0.582243	0.582243
isogroup01302	isotig03270	583	AT1G60900.1	unique_fbh	-	AT1G60900	Arabidopsis thaliana	U2 snRNP auxilliary factor, large subunit, splicing factor	159	70	7e-47	-	-	-	-	-	-	-	-	-	-	-	-	XP_002267854	Vitis vinifera	PREDICTED: hypothetical protein	161	78	4e-57	12	12	68.8284	68.8284	28	28	137.316	137.316	reads1+reads2	-0.996422	-0.996422
isogroup01303	isotig03271	582	-	-	-	AT1G04470	Arabidopsis thaliana	Protein of unknown function (DUF810)	168	73	1e-53	-	-	-	-	-	-	-	-	-	-	-	-	XP_002312593	Populus trichocarpa	predicted protein	166	71	8e-50	523	482.326	2771.23	2771.23	673	584	2868.94	2868.94	reads1+reads2	-0.0499899	-0.0499899
isogroup01304	isotig03272	582	AT1G51980.1	bbh	AT1G51980.1	AT1G51980	Arabidopsis thaliana	Insulinase (Peptidase family M16) protein	173	66	2e-46	-	-	-	-	-	-	-	-	-	-	-	-	XP_002283310	Vitis vinifera	PREDICTED: hypothetical protein	179	78	8e-67	5	5	28.7278	28.7278	2	2	9.8251	9.8251	reads1+reads2	1.5479	1.5479
isogroup01305	isotig03273	580	-	-	-	AT4G23850	Arabidopsis thaliana	AMP-dependent synthetase and ligase family protein	134	76	1e-48	-	-	-	-	-	-	-	-	-	-	-	-	XP_002509957	Ricinus communis	acyl CoA synthetase, putative	136	77	8e-50	7	7	40.3575	40.3575	10	10	49.295	49.295	reads1+reads2	-0.288605	-0.288605
isogroup01306	isotig03274	578	AT5G49180.1	bbh	AT5G49180.1	AT5G49180	Arabidopsis thaliana	Plant invertase/pectin methylesterase inhibitor superfamily	161	74	2e-56	-	-	-	-	-	-	AAQ86797.1	Elaeis guineensis	pectin methylesterase allergen WDL	160	59	2e-38	XP_002330222	Populus trichocarpa	predicted protein	160	76	5e-57	8	7.5	43.3899	43.3899	8	7.5	37.0992	37.0992	reads1+reads2	0.225971	0.225971
isogroup01307	isotig03275	577	AT4G32272.2	bbh	AT4G32272.2	AT4G32272	Arabidopsis thaliana	Nucleotide/sugar transporter family protein	116	87	3e-47	-	-	-	-	-	-	-	-	-	-	-	-	XP_002285174	Vitis vinifera	PREDICTED: hypothetical protein	116	88	9e-50	8	8	46.3627	46.3627	7	7	34.6859	34.6859	reads1+reads2	0.418615	0.418615
isogroup01308	isotig03276	576	-	-	-	-	-	-	-	-	-	-	-	-	-	-	-	-	-	-	-	-	-	-	-	-	-	-	-	12	12	69.6648	69.6648	22	22	109.202	109.202	reads1+reads2	-0.6485	-0.6485
isogroup01309	isotig03277	579	-	-	-	AT3G26000	Arabidopsis thaliana	Ribonuclease inhibitor	45	64	5e-07	-	-	-	-	-	-	-	-	-	-	-	-	XP_002266763	Vitis vinifera	PREDICTED: hypothetical protein	44	79	2e-10	3	3	17.326	17.326	5	5	24.6901	24.6901	reads1+reads2	-0.510994	-0.510994
isogroup01310	isotig03278	577	AT1G30050.1	bbh	AT1G30050.1	AT1G30050	Arabidopsis thaliana	unknown protein; BEST Arabidopsis thaliana protein match is: unknown protein (TAIR:AT5G01970.1); Has 246 Blast hits to 244 proteins in 61 species: Archae - 0; Bacteria - 8; Metazoa - 78; Fungi - 10; Plants - 117; Viruses - 0; Other Eukaryotes - 33 (source: NCBI BLink).	129	81	3e-41	-	-	-	-	-	-	-	-	-	-	-	-	XP_002265705	Vitis vinifera	PREDICTED: hypothetical protein	121	85	2e-42	5	5	28.9767	28.9767	6	6	29.7308	29.7308	reads1+reads2	-0.037065	-0.037065
isogroup01311	isotig03279	573	-	-	-	-	-	-	-	-	-	-	-	-	-	-	-	-	-	-	-	-	-	-	-	-	-	-	-	6	6	35.0148	35.0148	2	2	9.9794	9.9794	reads1+reads2	1.81094	1.81094
isogroup01312	isotig03280	576	AT2G39445.1	bbh	AT2G39445.1	AT2G39445	Arabidopsis thaliana	Phosphatidylinositol N-acetylglucosaminyltransferase, GPI19/PIG-P subunit	160	70	4e-40	-	-	-	-	-	-	-	-	-	-	-	-	XP_002273786	Vitis vinifera	PREDICTED: hypothetical protein	158	77	3e-48	9	9	52.2486	52.2486	21	21	104.238	104.238	reads1+reads2	-0.996423	-0.996423
isogroup01313	isotig03281	575	AT4G25590.1	bbh	AT4G25590.1	AT4G25590	Arabidopsis thaliana	actin depolymerizing factor 7	137	96	3e-67	-	-	-	-	-	-	-	-	-	-	-	-	XP_002318237	Populus trichocarpa	actin depolymerizing factor 10	137	95	2e-65	26	26	151.203	151.203	22	22	109.392	109.392	reads1+reads2	0.466977	0.466977
isogroup01314	isotig03282	578	-	-	-	-	-	-	-	-	-	-	-	-	-	-	-	-	-	-	-	-	-	-	-	-	-	-	-	1	1	5.7853	0.1	6	6	29.6794	29.6794	reads2	-8.21332	-8.21332
isogroup01315	isotig03283	555	-	-	-	-	-	-	-	-	-	-	-	-	-	-	-	-	-	-	-	-	-	-	-	-	-	-	-	2	2	12.0501	12.0501	6	6	30.9093	30.9093	reads1+reads2	-1.359	-1.359
isogroup01316	isotig03284	572	-	-	-	-	-	-	-	-	-	-	-	-	-	-	-	-	-	-	-	-	-	-	-	-	-	-	-	7	7	40.922	40.922	26	25.5	127.46	127.46	reads1+reads2	-1.6391	-1.6391
isogroup01317	isotig03285	573	-	-	-	-	-	-	-	-	-	-	-	-	-	-	-	-	-	-	-	-	-	-	-	-	-	-	-	34	34	198.417	198.417	17	17	84.8253	84.8253	reads1+reads2	1.22597	1.22597
isogroup01318	isotig03286	574	-	-	-	AT3G48460	Arabidopsis thaliana	GDSL-like Lipase/Acylhydrolase superfamily protein	68	73	1e-18	-	-	-	-	-	-	Q7Y1X1.1	Hevea brasiliensis	RecName: Full=Esterase; AltName: Full=Latex allergen Hev b 13; AltName: Allergen=Hev b 13; Flags: Precursor	65	63	6e-12	XP_002274810	Vitis vinifera	PREDICTED: hypothetical protein	66	84	3e-23	16	16	93.2101	93.2101	8	8	39.8482	39.8482	reads1+reads2	1.22597	1.22597
isogroup01319	isotig03287	577	-	-	-	AT1G47240	Arabidopsis thaliana	NRAMP metal ion transporter 2	44	79	4e-12	-	-	-	-	-	-	-	-	-	-	-	-	XP_002285122	Vitis vinifera	PREDICTED: hypothetical protein	63	73	4e-14	4	4	23.1814	23.1814	2	2	9.9103	9.9103	reads1+reads2	1.22597	1.22597
isogroup01320	isotig03288	576	AT2G17480.1	unique_fbh	-	AT2G17480	Arabidopsis thaliana	Seven transmembrane MLO family protein	148	61	2e-32	-	-	-	-	-	-	-	-	-	-	-	-	XP_002307201	Populus trichocarpa	predicted protein	147	63	2e-35	7	7	40.6378	40.6378	7	7	34.7461	34.7461	reads1+reads2	0.225971	0.225971
isogroup01321	isotig03289	558	-	-	-	-	-	-	-	-	-	-	-	-	-	-	-	-	-	-	-	-	-	-	-	-	-	-	-	7	7	41.9487	41.9487	5	5	25.6193	25.6193	reads1+reads2	0.711395	0.711395
isogroup01322	isotig03290	571	-	-	-	-	-	-	-	-	-	-	-	-	-	-	-	-	-	-	-	-	-	-	-	-	-	-	-	4	4	23.4249	23.4249	7	7	35.0504	35.0504	reads1+reads2	-0.581388	-0.581388
isogroup01323	isotig03291	575	-	-	-	-	-	-	-	-	-	-	-	-	-	-	-	-	-	-	-	-	-	-	-	-	-	-	-	9	9	52.3395	52.3395	20	20	99.4474	99.4474	reads1+reads2	-0.926034	-0.926034
isogroup01324	isotig03292	565	-	-	-	-	-	-	-	-	-	-	-	-	-	-	-	-	-	-	-	-	-	-	-	-	-	-	-	16	16	94.6948	94.6948	10	10	50.6037	50.6037	reads1+reads2	0.904042	0.904042
isogroup01325	isotig03293	574	-	-	-	-	-	-	-	-	-	-	-	-	-	-	-	-	-	-	-	-	-	-	-	-	-	-	-	15	15	87.3844	87.3844	27	27	134.488	134.488	reads1+reads2	-0.622028	-0.622028
isogroup01326	isotig03294	574	-	-	-	-	-	-	-	-	-	-	-	-	-	-	-	-	-	-	-	-	-	-	-	-	-	-	-	6	6	34.9538	34.9538	3	3	14.9431	14.9431	reads1+reads2	1.22597	1.22597
isogroup01327	isotig03295	572	ATMG00710.1	unique_fbh	-	ATMG00710	Arabidopsis thaliana	Polynucleotidyl transferase, ribonuclease H-like superfamily protein	66	57	2e-08	-	-	-	-	-	-	-	-	-	-	-	-	NP_001042010	Oryza sativa Japonica Group	Os01g0146700	85	72	1e-24	9	9	52.614	52.614	10	10	49.9845	49.9845	reads1+reads2	0.0739659	0.0739659
isogroup01328	isotig03296	575	-	-	-	-	-	-	-	-	-	-	-	-	-	-	-	-	-	-	-	-	-	-	-	-	-	-	-	2	2	11.631	11.631	13	13	64.6408	64.6408	reads1+reads2	-2.47447	-2.47447
isogroup01329	isotig03297	571	AT2G47440.1	bbh	AT2G47440.1	AT2G47440	Arabidopsis thaliana	Tetratricopeptide repeat (TPR)-like superfamily protein	109	60	1e-17	-	-	-	-	-	-	-	-	-	-	-	-	XP_002275599	Vitis vinifera	PREDICTED: hypothetical protein	111	66	1e-20	15	15	87.8436	87.8436	8	8	40.0576	40.0576	reads1+reads2	1.13286	1.13286
isogroup01330	isotig03298	563	AT4G39950.1	bbh	AT4G39950.1	AT4G39950	Arabidopsis thaliana	cytochrome P450, family 79, subfamily B, polypeptide 2	128	75	1e-43	-	-	-	-	-	-	-	-	-	-	-	-	XP_002319426	Populus trichocarpa	cytochrome P450	128	78	4e-41	12	12	71.2734	71.2734	2	2	10.1567	10.1567	reads1+reads2	2.81093	2.81093
isogroup01331	isotig03299	575	AT1G58280.4	bbh	AT1G58280.4	AT1G58280	Arabidopsis thaliana	Phosphoglycerate mutase family protein	44	75	5e-12	-	-	-	-	-	-	-	-	-	-	-	-	XP_002527340	Ricinus communis	catalytic, putative	48	77	3e-14	1	1	5.8155	0.1	8	8	39.7789	39.7789	reads2	-8.63586	-8.63586
isogroup01332	isotig03300	574	AT3G43230.1	bbh	AT3G43230.1	AT3G43230	Arabidopsis thaliana	RING/FYVE/PHD-type zinc finger family protein	160	93	1e-77	-	-	-	-	-	-	-	-	-	-	-	-	XP_002274191	Vitis vinifera	PREDICTED: hypothetical protein	161	95	3e-81	9	9	52.4307	52.4307	2	2	9.9621	9.9621	reads1+reads2	2.39589	2.39589
isogroup01333	isotig03301	575	AT2G37640.1	bbh	AT2G37640.1	AT2G37640	Arabidopsis thaliana	Barwin-like endoglucanases superfamily protein	118	73	4e-36	-	-	-	-	-	-	CBI30173.3	Vitis vinifera	unnamed protein product; contains pfam01357: Pollen_allerg_1	113	79	4e-41	XP_002266243	Vitis vinifera	PREDICTED: hypothetical protein	113	79	7e-39	12	12	69.786	69.786	14	14	69.6132	69.6132	reads1+reads2	0.00357675	0.00357675
isogroup01334	isotig03302	574	-	-	-	AT4G20990	Arabidopsis thaliana	alpha carbonic anhydrase 4	114	63	2e-22	-	-	-	-	-	-	-	-	-	-	-	-	XP_002328312	Populus trichocarpa	predicted protein	119	67	2e-23	19	19	110.687	110.687	7	7	34.8672	34.8672	reads1+reads2	1.66654	1.66654
isogroup01335	isotig03303	574	-	-	-	AT3G42640	Arabidopsis thaliana	H(+)-ATPase 8	149	90	9e-71	-	-	-	-	-	-	-	-	-	-	-	-	NP_001182902	Zea mays	hypothetical protein LOC100501185	147	92	1e-69	205	175.5	1022.4	1022.4	236	196.167	977.112	977.112	reads1+reads2	0.0653606	0.0653606
isogroup01336	isotig03304	573	-	-	-	-	-	-	-	-	-	-	-	-	-	-	-	-	-	-	-	-	-	-	-	-	-	-	-	8	8	46.6864	46.6864	14	13.5	67.3613	67.3613	reads1+reads2	-0.528918	-0.528918
isogroup01337	isotig03305	571	-	-	-	-	-	-	-	-	-	-	-	-	-	-	-	-	-	-	-	-	-	-	-	-	-	-	-	17	17	99.556	99.556	32	32	160.23	160.23	reads1+reads2	-0.686568	-0.686568
isogroup01338	isotig03306	571	AT1G20850.1	unique_fbh	-	AT1G20850	Arabidopsis thaliana	xylem cysteine peptidase 2	69	57	2e-06	-	-	-	-	-	-	A5HII1.1	Actinidia deliciosa	RecName: Full=Actinidain; Short=Actinidin; AltName: Full=Allergen Act d 1; AltName: Allergen=Act d 1; Flags: Precursor	67	62	2e-09	XP_001780740	Physcomitrella patens subsp. patens	predicted protein	65	61	1e-06	7	7	40.9937	40.9937	3	3	15.0216	15.0216	reads1+reads2	1.44836	1.44836
isogroup01339	isotig03307	567	-	-	-	AT5G48050	Arabidopsis thaliana	CONTAINS InterPro DOMAIN/s: Retrotransposon gag protein (InterPro:IPR005162); BEST Arabidopsis thaliana protein match is: unknown protein (TAIR:AT1G34070.1); Has 1807 Blast hits to 1807 proteins in 277 species: Archae - 0; Bacteria - 0; Metazoa - 736; Fungi - 347; Plants - 385; Viruses - 0; Other Eukaryotes - 339 (source: NCBI BLink).	66	71	2e-12	-	-	-	-	-	-	-	-	-	-	-	-	XP_002337133	Populus trichocarpa	predicted protein	71	70	3e-12	3	3	17.6927	17.6927	10	10	50.4252	50.4252	reads1+reads2	-1.51099	-1.51099
isogroup01340	isotig03308	571	-	-	-	-	-	-	-	-	-	-	-	-	-	-	-	-	-	-	-	-	-	-	-	-	-	-	-	10	10	58.5624	58.5624	7	7	35.0504	35.0504	reads1+reads2	0.740544	0.740544
isogroup01341	isotig03309	570	-	-	-	AT5G19180	Arabidopsis thaliana	E1 C-terminal related 1	107	67	1e-22	-	-	-	-	-	-	-	-	-	-	-	-	XP_002517184	Ricinus communis	ubiquitin-activating enzyme E1c, putative	106	78	8e-35	2	2	11.733	11.733	5	5	25.0799	25.0799	reads1+reads2	-1.09596	-1.09596
isogroup01342	isotig03310	569	-	-	-	-	-	-	-	-	-	-	-	-	-	-	-	-	-	-	-	-	-	-	-	-	-	-	-	7	7	41.1377	41.1377	10	10	50.248	50.248	reads1+reads2	-0.288605	-0.288605
isogroup01343	isotig03311	569	-	-	-	-	-	-	-	-	-	-	-	-	-	-	-	-	-	-	-	-	-	-	-	-	-	-	-	8149	8148.5	47887.3	47887.3	5358	5358	26922.9	26922.9	reads1+reads2	0.83081	0.83081
isogroup01344	isotig03312	566	-	-	-	-	-	-	-	-	-	-	-	-	-	-	-	-	-	-	-	-	-	-	-	-	-	-	-	0	0	0.1	0.1	8	8	40.4115	40.4115	reads2	-8.65862	-8.65862
isogroup01345	isotig03313	571	AT5G20090.2	bbh	AT5G20090.2	AT5G20090	Arabidopsis thaliana	Uncharacterised protein family (UPF0041)	103	93	2e-50	-	-	-	-	-	-	-	-	-	-	-	-	XP_002283422	Vitis vinifera	PREDICTED: hypothetical protein	106	93	4e-53	7	7	40.9937	40.9937	4	4	20.0288	20.0288	reads1+reads2	1.03333	1.03333
isogroup01346	isotig03314	570	AT1G03060.1	bbh	AT1G03060.1	AT1G03060	Arabidopsis thaliana	Beige/BEACH domain ;WD domain, G-beta repeat protein	166	83	2e-67	-	-	-	-	-	-	-	-	-	-	-	-	XP_002274761	Vitis vinifera	PREDICTED: hypothetical protein	166	84	8e-66	3	3	17.5995	17.5995	6	6	30.0959	30.0959	reads1+reads2	-0.774033	-0.774033
isogroup01347	isotig03315	570	AT1G63930.1	bbh	AT1G63930.1	AT1G63930	Arabidopsis thaliana	from the Czech 'roh' meaning 'corner'	177	71	9e-51	-	-	-	-	-	-	-	-	-	-	-	-	XP_002278707	Vitis vinifera	PREDICTED: hypothetical protein	170	76	2e-53	17	17	99.7307	99.7307	10	10	50.1599	50.1599	reads1+reads2	0.991503	0.991503
isogroup01348	isotig03316	568	-	-	-	AT4G35310	Arabidopsis thaliana	calmodulin-domain protein kinase 5	139	57	5e-29	-	-	-	-	-	-	-	-	-	-	-	-	XP_002328137	Populus trichocarpa	calcium dependent protein kinase 6	148	60	3e-34	5	5	29.4358	29.4358	7	7	35.2355	35.2355	reads1+reads2	-0.259458	-0.259458
isogroup01349	isotig03317	562	AT4G25130.1	bbh	AT4G25130.1	AT4G25130	Arabidopsis thaliana	peptide met sulfoxide reductase 4	155	81	2e-61	-	-	-	-	-	-	-	-	-	-	-	-	XP_002278258	Vitis vinifera	PREDICTED: hypothetical protein	166	87	1e-74	11	11	65.4502	65.4502	5	5	25.4369	25.4369	reads1+reads2	1.36347	1.36347
isogroup01350	isotig03318	569	AT1G07820.1	bbh	AT1G07820.1	AT1G07820	Arabidopsis thaliana	Histone superfamily protein	82	100	1e-41	-	-	-	-	-	-	-	-	-	-	-	-	XP_003074685	Ostreococcus tauri	Histone H4 (ISS)	81	100	3e-41	7	7	41.1377	41.1377	6	6	30.1488	30.1488	reads1+reads2	0.448361	0.448361
isogroup01351	isotig03319	553	-	-	-	-	-	-	-	-	-	-	-	-	-	-	-	-	-	-	-	-	-	-	-	-	-	-	-	11	11	66.5154	66.5154	14	14	72.3826	72.3826	reads1+reads2	-0.121955	-0.121955
isogroup01352	isotig03320	559	-	-	-	-	-	-	-	-	-	-	-	-	-	-	-	-	-	-	-	-	-	-	-	-	-	-	-	1	1	5.982	0.1	8	8	40.9175	40.9175	reads2	-8.67657	-8.67657
isogroup01353	isotig03321	567	-	-	-	-	-	-	-	-	-	-	-	-	-	-	-	-	-	-	-	-	-	-	-	-	-	-	-	6	6	35.3853	35.3853	20	20	100.85	100.85	reads1+reads2	-1.511	-1.511
isogroup01354	isotig03322	565	AT5G63180.1	unique_fbh	-	AT5G63180	Arabidopsis thaliana	Pectin lyase-like superfamily protein	117	70	7e-36	M62961.1	Ambrosia	Amb a 1.3 (antigen E) mRNA, complete cds	91	84.62	2e-14	AAX85388.1	Artemisia vulgaris	Amb a 1-like protein (Art v 6.0101)	124	83	6e-50	XP_002526952	Ricinus communis	Pectate lyase precursor, putative	120	72	1e-34	7	7	41.429	41.429	6	6	30.3622	30.3622	reads1+reads2	0.448365	0.448365
isogroup01355	isotig03323	559	-	-	-	AT3G13340	Arabidopsis thaliana	Transducin/WD40 repeat-like superfamily protein	153	85	2e-63	-	-	-	-	-	-	-	-	-	-	-	-	XP_002518228	Ricinus communis	conserved hypothetical protein	153	94	2e-76	1	1	5.982	0.1	14	14	71.6057	71.6057	reads2	-9.48393	-9.48393
isogroup01356	isotig03324	567	-	-	-	-	-	-	-	-	-	-	-	-	-	-	-	-	-	-	-	-	-	-	-	-	-	-	-	6	6	35.3853	35.3853	6	6	30.2551	30.2551	reads1+reads2	0.225972	0.225972
isogroup01357	isotig03325	567	-	-	-	-	-	-	-	-	-	-	-	-	-	-	-	-	-	-	-	-	-	-	-	-	-	-	-	17	17	100.258	100.258	9	9	45.3827	45.3827	reads1+reads2	1.14351	1.14351
isogroup01358	isotig03326	566	-	-	-	AT5G02560	Arabidopsis thaliana	histone H2A 12	109	78	3e-39	-	-	-	-	-	-	-	-	-	-	-	-	XP_002533102	Ricinus communis	histone h2a, putative	121	78	3e-40	11	11	64.9877	64.9877	8	8	40.4115	40.4115	reads1+reads2	0.685401	0.685401
isogroup01359	isotig03327	551	AT4G36980.1	bbh	AT4G36980.1	AT4G36980	Arabidopsis thaliana	FUNCTIONS IN: molecular_function unknown; INVOLVED IN: biological_process unknown; EXPRESSED IN: 23 plant structures; EXPRESSED DURING: 13 growth stages; CONTAINS InterPro DOMAIN/s: Splicing factor, suppressor of white apricot (InterPro:IPR019147); Has 7672 Blast hits to 5479 proteins in 321 species: Archae - 0; Bacteria - 89; Metazoa - 5155; Fungi - 712; Plants - 341; Viruses - 39; Other Eukaryo…	136	84	3e-53	-	-	-	-	-	-	-	-	-	-	-	-	XP_002523584	Ricinus communis	Splicing factor, arginine/serine-rich, putative	137	84	2e-53	6	6	36.4128	36.4128	3	3	15.5669	15.5669	reads1+reads2	1.22596	1.22596
isogroup01360	isotig03328	567	-	-	-	-	-	-	-	-	-	-	-	-	-	-	-	-	-	-	-	-	-	-	-	-	-	-	-	16	16	94.3608	94.3608	2	2	10.085	10.085	reads1+reads2	3.22598	3.22598
isogroup01361	isotig03329	567	AT4G22340.3	bbh	AT4G22340.3	AT4G22340	Arabidopsis thaliana	cytidinediphosphate diacylglycerol synthase 2	126	87	3e-58	-	-	-	-	-	-	-	-	-	-	-	-	XP_002331579	Populus trichocarpa	predicted protein	144	81	3e-61	6	6	35.3853	35.3853	7	7	35.2977	35.2977	reads1+reads2	0.00357597	0.00357597
isogroup01362	isotig03330	564	-	-	-	-	-	-	-	-	-	-	-	-	-	-	-	-	-	-	-	-	-	-	-	-	-	-	-	5	5	29.6446	29.6446	1	1	5.0693	0.1	reads1	8.21163	8.21163
isogroup01363	isotig03331	566	AT1G75760.1	bbh	AT1G75760.1	AT1G75760	Arabidopsis thaliana	ER lumen protein retaining receptor family protein	171	89	6e-78	-	-	-	-	-	-	-	-	-	-	-	-	XP_002529256	Ricinus communis	ER lumen protein retaining receptor, putative	171	91	5e-81	8	8	47.2638	47.2638	1	1	5.0514	0.1	reads1	8.88459	8.88459
isogroup01364	isotig03332	565	AT1G51710.2	bbh	AT1G51710.2	AT1G51710	Arabidopsis thaliana	ubiquitin-specific protease 6	109	80	1e-38	-	-	-	-	-	-	-	-	-	-	-	-	XP_002281000	Vitis vinifera	PREDICTED: hypothetical protein	110	86	6e-43	6	6	35.5106	35.5106	3	3	15.1811	15.1811	reads1+reads2	1.22597	1.22597
isogroup01365	isotig03333	564	-	-	-	AT2G43230	Arabidopsis thaliana	Protein kinase superfamily protein	109	83	1e-46	-	-	-	-	-	-	NP_001172960.1	Oryza sativa Japonica Group	Os02g0472700 allergen V5 with PR-1-like domain	108	47	8e-09	XP_002327946	Populus trichocarpa	predicted protein	110	85	5e-47	5	5	29.6446	29.6446	5	5	25.3467	25.3467	reads1+reads2	0.225971	0.225971
isogroup01366	isotig03334	566	AT5G53140.1	bbh	AT5G53140.1	AT5G53140	Arabidopsis thaliana	Protein phosphatase 2C family protein	72	87	1e-28	-	-	-	-	-	-	-	-	-	-	-	-	XP_002269132	Vitis vinifera	PREDICTED: hypothetical protein	72	90	4e-29	2	2	11.8159	11.8159	9	9	45.4629	45.4629	reads1+reads2	-1.94396	-1.94396
isogroup01367	isotig03335	563	AT4G23100.1	bbh	AT4G23100.1	AT4G23100	Arabidopsis thaliana	glutamate-cysteine ligase	124	87	2e-54	-	-	-	-	-	-	-	-	-	-	-	-	XP_002509800	Ricinus communis	Glutamate--cysteine ligase, chloroplast precursor, putative	124	89	5e-56	1	1	5.9395	0.1	9	9	45.7052	45.7052	reads2	-8.83621	-8.83621
isogroup01368	isotig03336	562	-	-	-	-	-	-	-	-	-	-	-	-	-	-	-	-	-	-	-	-	-	-	-	-	-	-	-	9	9	53.5502	53.5502	11	11	55.9613	55.9613	reads1+reads2	-0.0635375	-0.0635375
isogroup01369	isotig03337	560	-	-	-	AT1G04470	Arabidopsis thaliana	Protein of unknown function (DUF810)	70	61	6e-12	-	-	-	-	-	-	-	-	-	-	-	-	XP_002528811	Ricinus communis	conserved hypothetical protein	42	78	9e-10	14	13.1429	78.4795	78.4795	31	29.2143	149.155	149.155	reads1+reads2	-0.926427	-0.926427
isogroup01370	isotig03338	561	-	-	-	-	-	-	-	-	-	-	-	-	-	-	-	-	-	-	-	-	-	-	-	-	-	-	-	7	7	41.7244	41.7244	17	17	86.6397	86.6397	reads1+reads2	-1.05414	-1.05414
isogroup01371	isotig03339	561	AT1G11910.1	bbh	AT1G11910.1	AT1G11910	Arabidopsis thaliana	aspartic proteinase A1	122	90	4e-56	-	-	-	-	-	-	-	-	-	-	-	-	XP_002298827	Populus trichocarpa	predicted protein	122	92	6e-57	5	5	29.8031	29.8031	6	6	30.5787	30.5787	reads1+reads2	-0.0370647	-0.0370647
isogroup01372	isotig03340	565	-	-	-	-	-	-	-	-	-	-	-	-	-	-	-	-	-	-	-	-	-	XP_002532555	Ricinus communis	conserved hypothetical protein	114	55	2e-09	12	12	71.0211	71.0211	2	2	10.1207	10.1207	reads1+reads2	2.81094	2.81094
isogroup01373	isotig03341	554	-	-	-	-	-	-	-	-	-	-	-	-	-	-	-	-	-	-	-	-	-	-	-	-	-	-	-	3	3	18.1078	18.1078	3	3	15.4826	15.4826	reads1+reads2	0.225964	0.225964
isogroup01374	isotig03342	561	AT1G03280.1	bbh	AT1G03280.1	AT1G03280	Arabidopsis thaliana	Transcription factor TFIIE, alpha subunit	62	83	8e-22	-	-	-	-	-	-	-	-	-	-	-	-	XP_002331723	Populus trichocarpa	predicted protein	62	88	3e-23	2	2	11.9213	11.9213	11	11	56.061	56.061	reads1+reads2	-2.23346	-2.23346
isogroup01375	isotig03343	565	-	-	-	AT5G54860	Arabidopsis thaliana	Major facilitator superfamily protein	113	75	2e-37	-	-	-	-	-	-	-	-	-	-	-	-	XP_002316993	Populus trichocarpa	predicted protein	113	80	9e-41	5	5	29.5921	29.5921	8	8	40.483	40.483	reads1+reads2	-0.452104	-0.452104
isogroup01376	isotig03344	564	AT1G18410.1	bbh	AT1G18410.1	AT1G18410	Arabidopsis thaliana	P-loop containing nucleoside triphosphate hydrolases superfamily protein	158	87	2e-69	-	-	-	-	-	-	CAN83787.1	Vitis vinifera	hypothetical protein VITISV_024511 (Bet_v1-like-domain)	160	76	3e-52	XP_002298032	Populus trichocarpa	predicted protein	160	86	9e-66	6	6	35.5735	35.5735	7	7	35.4854	35.4854	reads1+reads2	0.00357736	0.00357736
isogroup01377	isotig03345	564	-	-	-	-	-	-	-	-	-	-	-	-	-	-	-	-	-	-	-	-	-	-	-	-	-	-	-	20	20	118.578	118.578	14	14	70.9709	70.9709	reads1+reads2	0.740542	0.740542
isogroup01378	isotig03346	564	AT1G30450.3	bbh	AT1G30450.3	AT1G30450	Arabidopsis thaliana	cation-chloride co-transporter 1	73	78	4e-22	-	-	-	-	-	-	-	-	-	-	-	-	XP_002274799	Vitis vinifera	PREDICTED: similar to cation chloride cotransporter	74	81	3e-23	5	5	29.6446	29.6446	9	9	45.6241	45.6241	reads1+reads2	-0.622027	-0.622027
isogroup01379	isotig03347	556	-	-	-	-	-	-	-	-	-	-	-	-	-	-	-	-	-	-	-	-	-	NP_001061594	Oryza sativa Japonica Group	Os08g0343300	99	56	3e-08	5	5	30.0711	30.0711	10	10	51.4229	51.4229	reads1+reads2	-0.774033	-0.774033
isogroup01380	isotig03348	559	-	-	-	AT2G41740	Arabidopsis thaliana	villin 2	79	94	4e-37	-	-	-	-	-	-	-	-	-	-	-	-	XP_002308941	Populus trichocarpa	predicted protein	79	96	2e-36	4	4	23.9278	23.9278	5	5	25.5734	25.5734	reads1+reads2	-0.0959562	-0.0959562
isogroup01381	isotig03349	562	-	-	-	-	-	-	-	-	-	-	-	-	-	-	-	-	-	-	-	-	-	-	-	-	-	-	-	4	4	23.8001	23.8001	4	4	20.3495	20.3495	reads1+reads2	0.225974	0.225974
isogroup01382	isotig03350	564	-	-	-	-	-	-	-	-	-	-	-	-	-	-	-	-	-	-	-	-	-	-	-	-	-	-	-	10	10	59.2892	59.2892	5	5	25.3467	25.3467	reads1+reads2	1.22597	1.22597
isogroup01383	isotig03351	561	-	-	-	AT4G39680	Arabidopsis thaliana	SAP domain-containing protein	53	79	2e-14	-	-	-	-	-	-	-	-	-	-	-	-	XP_002309996	Populus trichocarpa	predicted protein	53	90	7e-22	11	11	65.5669	65.5669	11	11	56.061	56.061	reads1+reads2	0.22597	0.22597
isogroup01384	isotig03352	560	AT1G73580.1	unique_fbh	-	AT1G73580	Arabidopsis thaliana	Calcium-dependent lipid-binding (CaLB domain) family protein	116	62	4e-23	-	-	-	-	-	-	-	-	-	-	-	-	XP_002527798	Ricinus communis	ARF GTPase activator, putative	115	66	1e-23	13	13	77.6265	77.6265	34	34	173.589	173.589	reads1+reads2	-1.16105	-1.16105
isogroup01385	isotig03353	558	-	-	-	-	-	-	-	-	-	-	-	-	-	-	-	-	-	-	-	-	-	-	-	-	-	-	-	2	2	11.9853	11.9853	16	16	81.9817	81.9817	reads1+reads2	-2.77404	-2.77404
isogroup01386	isotig03354	559	AT5G11340.1	bbh	AT5G11340.1	AT5G11340	Arabidopsis thaliana	Acyl-CoA N-acyltransferases (NAT) superfamily protein	160	90	5e-75	-	-	-	-	-	-	-	-	-	-	-	-	XP_002284766	Vitis vinifera	PREDICTED: hypothetical protein	164	93	4e-81	2	2	11.9639	11.9639	10	10	51.1469	51.1469	reads1+reads2	-2.09596	-2.09596
isogroup01387	isotig03355	563	-	-	-	-	-	-	-	-	-	-	-	-	-	-	-	-	-	-	-	-	-	-	-	-	-	-	-	6	6	35.6367	35.6367	6	6	30.4701	30.4701	reads1+reads2	0.22597	0.22597
isogroup01388	isotig03356	558	ATMG00160.1	bbh	ATMG00160.1	ATMG00160	Arabidopsis thaliana	cytochrome oxidase 2	53	90	1e-21	-	-	-	-	-	-	-	-	-	-	-	-	NP_064061	Beta vulgaris subsp. vulgaris	cytochrome c oxidase subunit 2	50	100	2e-24	9	9	53.9341	53.9341	20	20	102.477	102.477	reads1+reads2	-0.926032	-0.926032
isogroup01389	isotig03357	562	-	-	-	-	-	-	-	-	-	-	-	-	-	-	-	-	-	-	-	-	-	XP_002303089	Populus trichocarpa	predicted protein	52	65	7e-06	38	38	226.101	226.101	27	27	137.359	137.359	reads1+reads2	0.719009	0.719009
isogroup01390	isotig03358	558	-	-	-	-	-	-	-	-	-	-	-	-	-	-	-	-	-	-	-	-	-	-	-	-	-	-	-	9	9	53.9341	53.9341	12	12	61.4863	61.4863	reads1+reads2	-0.189067	-0.189067
isogroup01391	isotig03359	562	AT4G14340.1	unique_fbh	-	AT4G14340	Arabidopsis thaliana	casein kinase I	130	56	4e-10	-	-	-	-	-	-	-	-	-	-	-	-	XP_002276486	Vitis vinifera	PREDICTED: hypothetical protein	125	64	2e-13	4	4	23.8001	23.8001	2	2	10.1748	10.1748	reads1+reads2	1.22597	1.22597
isogroup01392	isotig03360	556	-	-	-	AT3G17020	Arabidopsis thaliana	Adenine nucleotide alpha hydrolases-like superfamily protein	156	76	4e-56	-	-	-	-	-	-	-	-	-	-	-	-	XP_002519217	Ricinus communis	conserved hypothetical protein	157	82	3e-61	13	13	78.185	78.185	6	6	30.8537	30.8537	reads1+reads2	1.34145	1.34145
isogroup01393	isotig03361	559	AT4G09900.1	bbh	AT4G09900.1	AT4G09900	Arabidopsis thaliana	methyl esterase 12	88	93	3e-38	-	-	-	-	-	-	-	-	-	-	-	-	XP_002327283	Populus trichocarpa	predicted protein	88	93	5e-38	4	4	23.9278	23.9278	7	7	35.8028	35.8028	reads1+reads2	-0.581385	-0.581385
isogroup01394	isotig03362	553	AT1G19910.1	bbh	AT1G19910.1	AT1G19910	Arabidopsis thaliana	ATPase, F0/V0 complex, subunit C protein	128	77	1e-46	-	-	-	-	-	-	-	-	-	-	-	-	XP_002307699	Populus trichocarpa	predicted protein	128	77	1e-45	6	6	36.2811	36.2811	5	5	25.8509	25.8509	reads1+reads2	0.489004	0.489004
isogroup01395	isotig03363	553	-	-	-	-	-	-	-	-	-	-	-	-	-	-	-	-	-	-	-	-	-	-	-	-	-	-	-	12	12	72.5623	72.5623	16	16	82.7229	82.7229	reads1+reads2	-0.189067	-0.189067
isogroup01396	isotig03364	556	-	-	-	-	-	-	-	-	-	-	-	-	-	-	-	-	-	-	-	-	-	-	-	-	-	-	-	10	10	60.1423	60.1423	4	4	20.5691	20.5691	reads1+reads2	1.5479	1.5479
isogroup01397	isotig03365	552	AT3G57090.1	bbh	AT3G57090.1	AT3G57090	Arabidopsis thaliana	Tetratricopeptide repeat (TPR)-like superfamily protein	107	85	9e-40	-	-	-	-	-	-	-	-	-	-	-	-	XP_002323259	Populus trichocarpa	predicted protein	101	94	1e-44	3	3	18.1734	18.1734	4	4	20.7182	20.7182	reads1+reads2	-0.18907	-0.18907
isogroup01398	isotig03366	557	-	-	-	-	-	-	-	-	-	-	-	-	-	-	-	-	-	-	-	-	-	-	-	-	-	-	-	23	23	138.079	138.079	28	28	143.726	143.726	reads1+reads2	-0.0578232	-0.0578232
isogroup01399	isotig03367	556	-	-	-	AT2G13680	Arabidopsis thaliana	callose synthase 5	82	91	2e-34	-	-	-	-	-	-	-	-	-	-	-	-	NP_001056983	Oryza sativa Japonica Group	Os06g0182300	82	89	1e-33	4	4	24.0569	24.0569	9	9	46.2806	46.2806	reads1+reads2	-0.943957	-0.943957
isogroup01400	isotig03368	558	-	-	-	AT5G60740	Arabidopsis thaliana	ABC transporter family protein	164	50	1e-18	-	-	-	-	-	-	-	-	-	-	-	-	XP_002453052	Sorghum bicolor	hypothetical protein SORBIDRAFT_04g037470	142	56	1e-21	6	6	35.956	35.956	14	14	71.734	71.734	reads1+reads2	-0.996425	-0.996425
isogroup01401	isotig03369	560	-	-	-	-	-	-	-	-	-	-	-	-	-	-	-	-	-	-	-	-	-	-	-	-	-	-	-	10	10	59.7127	59.7127	8	8	40.8445	40.8445	reads1+reads2	0.547896	0.547896
isogroup01402	isotig03370	556	-	-	-	-	-	-	-	-	-	-	-	-	-	-	-	-	-	-	-	-	-	-	-	-	-	-	-	17	15.8333	95.2253	95.2253	22	20.8333	107.131	107.131	reads1+reads2	-0.169959	-0.169959
isogroup01403	isotig03371	554	-	-	-	AT2G02960	Arabidopsis thaliana	RING/FYVE/PHD zinc finger superfamily protein	144	73	4e-42	-	-	-	-	-	-	-	-	-	-	-	-	XP_002522435	Ricinus communis	membrane associated ring finger 1,8, putative	149	75	1e-45	2	2	12.0719	12.0719	7	6.5	33.5455	33.5455	reads1+reads2	-1.47447	-1.47447
isogroup01404	isotig03372	558	AT3G22750.1	unique_fbh	-	AT3G22750	Arabidopsis thaliana	Protein kinase superfamily protein	72	80	4e-23	-	-	-	-	-	-	-	-	-	-	-	-	XP_002524739	Ricinus communis	protein kinase atmrk1, putative	73	84	1e-25	4	4	23.9707	23.9707	8	8	40.9908	40.9908	reads1+reads2	-0.774028	-0.774028
isogroup01405	isotig03373	558	-	-	-	-	-	-	-	-	-	-	-	-	-	-	-	-	-	-	-	-	-	-	-	-	-	-	-	1	1	5.9927	0.1	8	8	40.9908	40.9908	reads2	-8.67916	-8.67916
isogroup01406	isotig03374	558	AT1G64295.1	bbh	AT1G64295.1	AT1G64295	Arabidopsis thaliana	F-box associated ubiquitination effector family protein	160	50	2e-12	-	-	-	-	-	-	-	-	-	-	-	-	XP_002312011	Populus trichocarpa	predicted protein	152	57	8e-23	5	5	29.9634	29.9634	30	30	153.716	153.716	reads1+reads2	-2.35899	-2.35899
isogroup01407	isotig03375	554	-	-	-	-	-	-	-	-	-	-	-	-	-	-	-	-	-	-	-	-	-	XP_002267531	Vitis vinifera	PREDICTED: hypothetical protein	48	68	2e-08	33	33	199.186	199.186	28	28	144.504	144.504	reads1+reads2	0.463009	0.463009
isogroup01408	isotig03376	551	-	-	-	-	-	-	-	-	-	-	-	-	-	-	-	-	-	-	-	-	-	XP_002533836	Ricinus communis	conserved hypothetical protein	101	51	8e-08	4	4	24.2752	24.2752	3	3	15.5669	15.5669	reads1+reads2	0.641002	0.641002
isogroup01409	isotig03377	554	-	-	-	-	-	-	-	-	-	-	-	-	-	-	-	-	-	-	-	-	-	-	-	-	-	-	-	35	35	211.258	211.258	10	10	51.6085	51.6085	reads1+reads2	2.03332	2.03332
isogroup01410	isotig03378	558	AT4G26510.2	bbh	AT4G26510.2	AT4G26510	Arabidopsis thaliana	uridine kinase-like 4	108	96	4e-53	-	-	-	-	-	-	-	-	-	-	-	-	XP_002330545	Populus trichocarpa	predicted protein	108	99	2e-55	6	6	35.956	35.956	12	12	61.4863	61.4863	reads1+reads2	-0.774032	-0.774032
isogroup01411	isotig03379	554	AT4G37830.1	bbh	AT4G37830.1	AT4G37830	Arabidopsis thaliana	cytochrome c oxidase-related	102	66	1e-26	-	-	-	-	-	-	-	-	-	-	-	-	XP_002531993	Ricinus communis	cytochrome-c oxidase, putative	100	69	4e-30	8	8	48.2875	48.2875	9	9	46.4477	46.4477	reads1+reads2	0.0560426	0.0560426
isogroup01412	isotig03380	557	AT5G61190.1	bbh	AT5G61190.1	AT5G61190	Arabidopsis thaliana	putative endonuclease or glycosyl hydrolase with C2H2-type zinc finger domain	117	49	4e-06	-	-	-	-	-	-	-	-	-	-	-	-	XP_002281421	Vitis vinifera	PREDICTED: hypothetical protein	123	58	2e-13	0	0	0.1	0.1	11	11	56.4636	56.4636	reads2	-9.14118	-9.14118
isogroup01413	isotig03381	555	AT3G55020.1	bbh	AT3G55020.1	AT3G55020	Arabidopsis thaliana	Ypt/Rab-GAP domain of gyp1p superfamily protein	136	78	4e-50	-	-	-	-	-	-	-	-	-	-	-	-	XP_002326158	Populus trichocarpa	predicted protein	149	77	7e-53	7	7	42.1755	42.1755	7	7	36.0609	36.0609	reads1+reads2	0.22597	0.22597
isogroup01414	isotig03382	553	AT2G17845.1	bbh	AT2G17845.1	AT2G17845	Arabidopsis thaliana	NAD(P)-binding Rossmann-fold superfamily protein	175	72	4e-52	-	-	-	-	-	-	-	-	-	-	-	-	XP_002517315	Ricinus communis	2,4-dienoyl-CoA reductase, putative	174	73	5e-56	5	5	30.2343	30.2343	7	7	36.1913	36.1913	reads1+reads2	-0.259457	-0.259457
isogroup01415	isotig03383	555	-	-	-	AT2G27030	Arabidopsis thaliana	calmodulin 5	148	100	2e-81	-	-	-	-	-	-	XP_003637661.1	Medicago truncatula	Calcium-binding pollen allergen	145	65	3e-31	XP_002330977	Populus trichocarpa	predicted protein	148	100	8e-81	10	10	60.2507	60.2507	7	7	36.0609	36.0609	reads1+reads2	0.740543	0.740543
isogroup01416	isotig03384	549	AT2G07695.1	bbh	AT2G07695.1	AT2G07695	Arabidopsis thaliana	Cytochrome C oxidase subunit II-like, transmembrane domain	98	62	6e-14	-	-	-	-	-	-	-	-	-	-	-	-	XP_002273114	Vitis vinifera	PREDICTED: hypothetical protein	62	72	5e-15	4	4	24.3637	24.3637	9	7	36.455	36.455	reads1+reads2	-0.581383	-0.581383
isogroup01417	isotig03385	551	AT4G30850.1	bbh	AT4G30850.1	AT4G30850	Arabidopsis thaliana	heptahelical transmembrane protein2	105	77	5e-35	-	-	-	-	-	-	-	-	-	-	-	-	XP_002274323	Vitis vinifera	PREDICTED: hypothetical protein	157	64	1e-37	7	7	42.4816	42.4816	12	12	62.2674	62.2674	reads1+reads2	-0.551639	-0.551639
isogroup01418	isotig03386	550	-	-	-	AT3G19640	Arabidopsis thaliana	magnesium transporter 4	104	71	5e-30	-	-	-	-	-	-	-	-	-	-	-	-	XP_002268333	Vitis vinifera	PREDICTED: hypothetical protein isoform 2	153	65	6e-35	7	7	42.5589	42.5589	8	8	41.5871	41.5871	reads1+reads2	0.0333248	0.0333248
isogroup01419	isotig03387	550	-	-	-	AT2G13680	Arabidopsis thaliana	callose synthase 5	105	78	2e-35	-	-	-	-	-	-	-	-	-	-	-	-	XP_002529727	Ricinus communis	transferase, transferring glycosyl groups, putative	105	79	3e-35	6	6	36.479	36.479	11	11	57.1822	57.1822	reads1+reads2	-0.6485	-0.6485
isogroup01420	isotig03388	554	-	-	-	AT4G24380	Arabidopsis thaliana	INVOLVED IN: 10-formyltetrahydrofolate biosynthetic process, folic acid and derivative biosynthetic process; EXPRESSED IN: 24 plant structures; EXPRESSED DURING: 15 growth stages; CONTAINS InterPro DOMAIN/s: Serine hydrolase (InterPro:IPR005645); BEST Arabidopsis thaliana protein match is: alpha/beta-Hydrolases superfamily protein (TAIR:AT5G65400.1); Has 30201 Blast hits to 17322 proteins in 780 …	129	79	4e-43	-	-	-	-	-	-	-	-	-	-	-	-	XP_002285711	Vitis vinifera	PREDICTED: hypothetical protein	133	82	5e-49	2	2	12.0719	12.0719	14	14	72.2519	72.2519	reads1+reads2	-2.58138	-2.58138
isogroup01421	isotig03389	540	-	-	-	-	-	-	-	-	-	-	-	-	-	-	-	-	-	-	-	-	-	-	-	-	-	-	-	11	11	68.1167	68.1167	12	12	63.5358	63.5358	reads1+reads2	0.100439	0.100439
isogroup01422	isotig03390	555	AT5G38880.1	bbh	AT5G38880.1	AT5G38880	Arabidopsis thaliana	unknown protein; Has 474 Blast hits to 433 proteins in 138 species: Archae - 6; Bacteria - 80; Metazoa - 195; Fungi - 44; Plants - 59; Viruses - 0; Other Eukaryotes - 90 (source: NCBI BLink).	58	65	1e-07	-	-	-	-	-	-	-	-	-	-	-	-	XP_002278111	Vitis vinifera	PREDICTED: hypothetical protein	55	69	3e-07	30	30	180.752	180.752	36	36	185.456	185.456	reads1+reads2	-0.0370646	-0.0370646
isogroup01423	isotig03391	552	-	-	-	-	-	-	-	-	-	-	-	-	-	-	-	-	-	-	-	-	-	-	-	-	-	-	-	16	16	96.925	96.925	38	38	196.823	196.823	reads1+reads2	-1.02196	-1.02196
isogroup01424	isotig03392	549	-	-	-	AT5G20620	Arabidopsis thaliana	ubiquitin 4	144	100	8e-79	-	-	-	-	-	-	-	-	-	-	-	-	NP_001105376	Zea mays	polyubiquitin	144	100	5e-78	7	7	42.6364	42.6364	11	11	57.2864	57.2864	reads1+reads2	-0.426107	-0.426107
isogroup01425	isotig03393	544	-	-	-	AT5G10520	Arabidopsis thaliana	ROP binding protein kinases 1	93	78	9e-31	-	-	-	-	-	-	AAN05083.1	Salsola kali	major antigen-like protein (Sal k 2)	93	48	1e-07	NP_001151766	Zea mays	LOC100285401	93	78	3e-33	33	16.45	101.116	101.116	81	40.7228	214.027	214.027	reads1+reads2	-1.08178	-1.08178
isogroup01426	isotig03394	553	-	-	-	-	-	-	-	-	-	-	-	-	-	-	-	-	-	-	-	-	-	-	-	-	-	-	-	3	3	18.1406	18.1406	11	11	56.872	56.872	reads1+reads2	-1.6485	-1.6485
isogroup01427	isotig03395	550	-	-	-	-	-	-	-	-	-	-	-	-	-	-	-	-	-	-	-	-	-	-	-	-	-	-	-	12	12	72.9581	72.9581	4	4	20.7935	20.7935	reads1+reads2	1.81094	1.81094
isogroup01428	isotig03396	553	-	-	-	-	-	-	-	-	-	-	-	-	-	-	-	-	-	-	-	-	-	-	-	-	-	-	-	11	11	66.5154	66.5154	4	4	20.6807	20.6807	reads1+reads2	1.6854	1.6854
isogroup01429	isotig03397	550	AT5G42000.1	bbh	AT5G42000.1	AT5G42000	Arabidopsis thaliana	ORMDL family protein	122	92	2e-57	-	-	-	-	-	-	-	-	-	-	-	-	XP_002266406	Vitis vinifera	PREDICTED: hypothetical protein	125	94	5e-62	21	21	127.677	127.677	15	15	77.9758	77.9758	reads1+reads2	0.711396	0.711396
isogroup01430	isotig03398	546	AT1G09157.1	bbh	AT1G09157.1	AT1G09157	Arabidopsis thaliana	Protein of unknown function (DUF679)	62	87	5e-23	-	-	-	-	-	-	-	-	-	-	-	-	XP_002278425	Vitis vinifera	PREDICTED: hypothetical protein	62	96	2e-26	7	7	42.8707	42.8707	10	10	52.3647	52.3647	reads1+reads2	-0.288603	-0.288603
isogroup01431	isotig03399	551	-	-	-	-	-	-	-	-	-	-	-	-	-	-	-	-	-	-	-	-	-	-	-	-	-	-	-	7	7	42.4816	42.4816	16	16	83.0232	83.0232	reads1+reads2	-0.966676	-0.966676
isogroup01432	isotig03400	548	-	-	-	-	-	-	-	-	-	-	-	-	-	-	-	-	-	-	-	-	-	XP_002310507	Populus trichocarpa	predicted protein	133	70	3e-34	4	4	24.4081	24.4081	7	7	36.5215	36.5215	reads1+reads2	-0.581386	-0.581386
isogroup01433	isotig03401	553	-	-	-	-	-	-	-	-	-	-	-	-	-	-	-	-	-	-	-	-	-	-	-	-	-	-	-	8	8	48.3748	48.3748	16	16	82.7229	82.7229	reads1+reads2	-0.774031	-0.774031
isogroup01434	isotig03402	545	-	-	-	AT1G27760	Arabidopsis thaliana	interferon-related developmental regulator family protein / IFRD protein family	174	77	6e-60	-	-	-	-	-	-	-	-	-	-	-	-	XP_002285282	Vitis vinifera	PREDICTED: hypothetical protein	174	79	3e-66	5	5	30.6781	30.6781	4	3.5	18.3613	18.3613	reads1+reads2	0.740541	0.740541
isogroup01435	isotig03403	552	-	-	-	-	-	-	-	-	-	-	-	-	-	-	-	-	-	-	-	-	-	-	-	-	-	-	-	11	10.5	63.607	63.607	8	7	36.2568	36.2568	reads1+reads2	0.810934	0.810934
isogroup01436	isotig03404	550	-	-	-	AT3G20560	Arabidopsis thaliana	PDI-like 5-3	153	77	1e-49	-	-	-	-	-	-	-	-	-	-	-	-	XP_002281649	Vitis vinifera	PREDICTED: hypothetical protein	182	75	7e-56	6	6	36.479	36.479	9	9	46.7855	46.7855	reads1+reads2	-0.358995	-0.358995
isogroup01437	isotig03405	551	AT2G25240.1	bbh	AT2G25240.1	AT2G25240	Arabidopsis thaliana	Serine protease inhibitor (SERPIN) family protein	103	72	6e-23	-	-	-	-	-	-	-	-	-	-	-	-	XP_002284126	Vitis vinifera	PREDICTED: hypothetical protein	107	70	1e-24	67	67	406.61	406.61	0	0	0.1	0.1	reads1	11.9894	11.9894
isogroup01438	isotig03406	548	-	-	-	-	-	-	-	-	-	-	-	-	-	-	-	-	-	-	-	-	-	-	-	-	-	-	-	6	6	36.6122	36.6122	3	3	15.6521	15.6521	reads1+reads2	1.22597	1.22597
isogroup01439	isotig03407	550	-	-	-	-	-	-	-	-	-	-	-	-	-	-	-	-	-	-	-	-	-	XP_002329864	Populus trichocarpa	predicted protein	48	75	1e-10	18	18	109.437	109.437	9	9	46.7855	46.7855	reads1+reads2	1.22597	1.22597
isogroup01440	isotig03408	538	AT2G14120.3	bbh	AT2G14120.3	AT2G14120	Arabidopsis thaliana	dynamin related protein	130	67	2e-24	-	-	-	-	-	-	-	-	-	-	-	-	XP_002269774	Vitis vinifera	PREDICTED: hypothetical protein	127	70	9e-30	4	4	24.8618	24.8618	2	2	10.6287	10.6287	reads1+reads2	1.22597	1.22597
isogroup01441	isotig03409	546	AT5G24810.2	unique_fbh	-	AT5G24810	Arabidopsis thaliana	ABC1 family protein	60	85	9e-23	-	-	-	-	-	-	-	-	-	-	-	-	XP_002438956	Sorghum bicolor	hypothetical protein SORBIDRAFT_10g028960	60	88	2e-22	3	3	18.3731	18.3731	6	6	31.4188	31.4188	reads1+reads2	-0.774033	-0.774033
isogroup01442	isotig03410	551	-	-	-	AT5G19780	Arabidopsis thaliana	tubulin alpha-5	128	77	2e-48	-	-	-	-	-	-	-	-	-	-	-	-	XP_002506067	Micromonas sp. RCC299	alpha tubulin 1	128	77	1e-47	16	16	97.1009	97.1009	9	9	46.7006	46.7006	reads1+reads2	1.05604	1.05604
isogroup01443	isotig03411	550	-	-	-	AT1G03050	Arabidopsis thaliana	ENTH/ANTH/VHS superfamily protein	129	85	9e-49	-	-	-	-	-	-	-	-	-	-	-	-	XP_002326403	Populus trichocarpa	predicted protein	129	82	4e-46	3	3	18.2395	18.2395	12	12	62.3806	62.3806	reads1+reads2	-1.77403	-1.77403
isogroup01444	isotig03412	549	AT2G29400.1	unique_fbh	-	AT2G29400	Arabidopsis thaliana	type one protein phosphatase 1	74	97	3e-38	-	-	-	-	-	-	-	-	-	-	-	-	NP_001140904	Zea mays	hypothetical protein LOC100272981	74	97	5e-37	6	6	36.5455	36.5455	14	14	72.9099	72.9099	reads1+reads2	-0.996421	-0.996421
isogroup01445	isotig03413	541	-	-	-	-	-	-	-	-	-	-	-	-	-	-	-	-	-	-	-	-	-	-	-	-	-	-	-	1	1	6.181	0.1	5	5	26.4243	26.4243	reads2	-8.04572	-8.04572
isogroup01446	isotig03414	549	AT3G24870.2	bbh	AT3G24870.2	AT3G24870	Arabidopsis thaliana	Helicase/SANT-associated, DNA binding protein	176	48	8e-15	-	-	-	-	-	-	-	-	-	-	-	-	XP_002521085	Ricinus communis	DNA binding protein, putative	140	51	5e-14	1	1	6.0909	0.1	6	6	31.2471	31.2471	reads2	-8.28758	-8.28758
isogroup01447	isotig03415	548	AT5G63460.1	bbh	AT5G63460.1	AT5G63460	Arabidopsis thaliana	SAP domain-containing protein	133	70	2e-31	-	-	-	-	-	-	-	-	-	-	-	-	XP_002511195	Ricinus communis	DNA binding protein, putative	136	68	2e-32	11	11	67.1223	67.1223	11	10.5	54.7822	54.7822	reads1+reads2	0.293085	0.293085
isogroup01448	isotig03416	547	-	-	-	-	-	-	-	-	-	-	-	-	-	-	-	-	-	-	-	-	-	-	-	-	-	-	-	16	16	97.8109	97.8109	8	8	41.8152	41.8152	reads1+reads2	1.22597	1.22597
isogroup01449	isotig03417	553	-	-	-	-	-	-	-	-	-	-	-	-	-	-	-	-	-	-	-	-	-	-	-	-	-	-	-	16	16	96.7497	96.7497	3	2.5	12.9255	12.9255	reads1+reads2	2.90404	2.90404
isogroup01450	isotig03418	547	AT3G11590.1	bbh	AT3G11590.1	AT3G11590	Arabidopsis thaliana	unknown protein; LOCATED IN: plasma membrane; EXPRESSED IN: 22 plant structures; EXPRESSED DURING: 13 growth stages; BEST Arabidopsis thaliana protein match is: unknown protein (TAIR:AT5G22310.1); Has 22320 Blast hits to 15179 proteins in 1213 species: Archae - 372; Bacteria - 2307; Metazoa - 10906; Fungi - 1700; Plants - 1146; Viruses - 65; Other Eukaryotes - 5824 (source: NCBI BLink).	89	67	1e-20	-	-	-	-	-	-	-	-	-	-	-	-	XP_002530519	Ricinus communis	conserved hypothetical protein	89	74	3e-22	3	3	18.3395	18.3395	5	5	26.1345	26.1345	reads1+reads2	-0.511001	-0.511001
isogroup01451	isotig03419	546	-	-	-	AT1G15910	Arabidopsis thaliana	XH/XS domain-containing protein	142	69	1e-41	-	-	-	-	-	-	-	-	-	-	-	-	XP_002267381	Vitis vinifera	PREDICTED: hypothetical protein	142	74	1e-48	0	0	0.1	0.1	6	6	31.4188	31.4188	reads2	-8.29548	-8.29548
isogroup01452	isotig03420	547	-	-	-	-	-	-	-	-	-	-	-	-	-	-	-	-	-	-	-	-	-	-	-	-	-	-	-	3	3	18.3395	18.3395	4	4	20.9076	20.9076	reads1+reads2	-0.189073	-0.189073
isogroup01453	isotig03421	549	-	-	-	-	-	-	-	-	-	-	-	-	-	-	-	-	-	-	-	-	-	-	-	-	-	-	-	4	4	24.3637	24.3637	9	9	46.8707	46.8707	reads1+reads2	-0.943953	-0.943953
isogroup01454	isotig03422	545	AT5G22850.1	bbh	AT5G22850.1	AT5G22850	Arabidopsis thaliana	Eukaryotic aspartyl protease family protein	162	76	4e-51	-	-	-	-	-	-	-	-	-	-	-	-	XP_002272121	Vitis vinifera	PREDICTED: hypothetical protein isoform 2	162	80	1e-54	1	1	6.1356	0.1	5	5	26.2304	26.2304	reads2	-8.0351	-8.0351
isogroup01455	isotig03423	541	AT5G17910.1	bbh	AT5G17910.1	AT5G17910	Arabidopsis thaliana	unknown protein; FUNCTIONS IN: molecular_function unknown; INVOLVED IN: biological_process unknown; LOCATED IN: mitochondrion; EXPRESSED IN: 23 plant structures; EXPRESSED DURING: 15 growth stages; BEST Arabidopsis thaliana protein match is: unknown protein (TAIR:AT2G29620.1); Has 1807 Blast hits to 1807 proteins in 277 species: Archae - 0; Bacteria - 0; Metazoa - 736; Fungi - 347; Plants - 385; …	121	58	1e-19	-	-	-	-	-	-	-	-	-	-	-	-	XP_002298322	Populus trichocarpa	predicted protein	108	62	4e-19	5	5	30.9049	30.9049	7	7	36.994	36.994	reads1+reads2	-0.259456	-0.259456
isogroup01456	isotig03424	542	-	-	-	-	-	-	-	-	-	-	-	-	-	-	-	-	-	-	-	-	-	-	-	-	-	-	-	5	5	30.8479	30.8479	2	2	10.5502	10.5502	reads1+reads2	1.5479	1.5479
isogroup01457	isotig03425	545	-	-	-	AT1G01780	Arabidopsis thaliana	GATA type zinc finger transcription factor family protein	84	88	5e-35	-	-	-	-	-	-	-	-	-	-	-	-	XP_002511828	Ricinus communis	Pollen-specific protein SF3, putative	84	92	5e-36	7	7	42.9493	42.9493	2	2	10.4922	10.4922	reads1+reads2	2.03332	2.03332
isogroup01458	isotig03426	546	-	-	-	AT3G04240	Arabidopsis thaliana	Tetratricopeptide repeat (TPR)-like superfamily protein	107	86	1e-44	-	-	-	-	-	-	-	-	-	-	-	-	XP_002522031	Ricinus communis	o-linked n-acetylglucosamine transferase, ogt, putative	107	90	7e-47	2	2	12.2488	12.2488	6	6	31.4188	31.4188	reads1+reads2	-1.35899	-1.35899
isogroup01459	isotig03427	548	-	-	-	AT2G32300	Arabidopsis thaliana	uclacyanin 1	130	50	3e-11	-	-	-	-	-	-	-	-	-	-	-	-	NP_001130720	Zea mays	hypothetical protein LOC100191824	130	53	2e-13	10	10	61.0203	61.0203	21	21	109.564	109.564	reads1+reads2	-0.844419	-0.844419
isogroup01460	isotig03428	545	-	-	-	AT1G09720	Arabidopsis thaliana	Kinase interacting (KIP1-like) family protein	66	74	5e-15	-	-	-	-	-	-	-	-	-	-	-	-	XP_002310866	Populus trichocarpa	predicted protein	117	64	1e-14	14	14	85.8986	85.8986	3	3	15.7382	15.7382	reads1+reads2	2.44836	2.44836
isogroup01461	isotig03429	545	-	-	-	-	-	-	-	-	-	-	-	-	-	-	-	-	-	-	-	-	-	-	-	-	-	-	-	4	4	24.5425	24.5425	11	11	57.7068	57.7068	reads1+reads2	-1.23346	-1.23346
isogroup01462	isotig03430	544	-	-	-	AT5G50920	Arabidopsis thaliana	CLPC homologue 1	106	92	3e-49	-	-	-	-	-	-	-	-	-	-	-	-	XP_002447724	Sorghum bicolor	hypothetical protein SORBIDRAFT_06g014590	106	95	3e-50	6	6	36.8814	36.8814	6	6	31.5343	31.5343	reads1+reads2	0.225972	0.225972
isogroup01463	isotig03431	538	-	-	-	AT3G13340	Arabidopsis thaliana	Transducin/WD40 repeat-like superfamily protein	149	85	3e-61	-	-	-	-	-	-	-	-	-	-	-	-	XP_002330572	Populus trichocarpa	predicted protein	148	90	2e-67	12	12	74.5854	74.5854	11	11	58.4577	58.4577	reads1+reads2	0.3515	0.3515
isogroup01464	isotig03432	540	-	-	-	-	-	-	-	-	-	-	-	-	-	-	-	-	-	-	-	-	-	XP_002323297	Populus trichocarpa	predicted protein	51	68	4e-09	5	5	30.9621	30.9621	8	8	42.3572	42.3572	reads1+reads2	-0.452104	-0.452104
isogroup01465	isotig03433	546	-	-	-	-	-	-	-	-	-	-	-	-	-	-	-	-	-	-	-	-	-	-	-	-	-	-	-	20	20	122.488	122.488	7	6.5	34.037	34.037	reads1+reads2	1.84746	1.84746
isogroup01466	isotig03434	547	AT2G16405.1	bbh	AT2G16405.1	AT2G16405	Arabidopsis thaliana	Transducin/WD40 repeat-like superfamily protein	66	89	2e-24	-	-	-	-	-	-	-	-	-	-	-	-	XP_002512961	Ricinus communis	WD-repeat protein, putative	63	95	3e-25	1	1	6.1132	0.1	7	7	36.5883	36.5883	reads2	-8.51524	-8.51524
isogroup01467	isotig03435	541	-	-	-	AT2G26570	Arabidopsis thaliana	Plant protein of unknown function (DUF827)	163	55	2e-21	-	-	-	-	-	-	-	-	-	-	-	-	XP_002302437	Populus trichocarpa	predicted protein	163	53	2e-18	6	6	37.0859	37.0859	6	6	31.7092	31.7092	reads1+reads2	0.225969	0.225969
isogroup01468	isotig03436	545	-	-	-	-	-	-	-	-	-	-	-	-	-	-	-	-	-	-	-	-	-	-	-	-	-	-	-	8	8	49.0849	49.0849	5	5	26.2304	26.2304	reads1+reads2	0.904039	0.904039
isogroup01469	isotig03437	547	-	-	-	-	-	-	-	-	-	-	-	-	-	-	-	-	-	-	-	-	-	-	-	-	-	-	-	10	10	61.1318	61.1318	11	11	57.4958	57.4958	reads1+reads2	0.0884665	0.0884665
isogroup01470	isotig03438	546	-	-	-	AT3G25160	Arabidopsis thaliana	ER lumen protein retaining receptor family protein	106	72	1e-31	-	-	-	-	-	-	-	-	-	-	-	-	XP_002270894	Vitis vinifera	PREDICTED: hypothetical protein	106	71	7e-31	16	16	97.9901	97.9901	6	6	31.4188	31.4188	reads1+reads2	1.64101	1.64101
isogroup01471	isotig03439	538	-	-	-	-	-	-	-	-	-	-	-	-	-	-	-	-	-	-	-	-	-	XP_002321885	Populus trichocarpa	predicted protein	95	50	2e-10	6	6	37.2927	37.2927	7	7	37.2003	37.2003	reads1+reads2	0.003579	0.003579
isogroup01472	isotig03440	543	-	-	-	AT5G19780	Arabidopsis thaliana	tubulin alpha-5	83	100	1e-44	-	-	-	-	-	-	-	-	-	-	-	-	NP_001105324	Zea mays	tubulin alpha-5 chain	83	100	6e-44	4	4	24.6329	24.6329	9	9	47.3886	47.3886	reads1+reads2	-0.943954	-0.943954
isogroup01473	isotig03441	543	-	-	-	-	-	-	-	-	-	-	-	-	-	-	-	-	-	-	-	-	-	XP_002517211	Ricinus communis	Cyclin-L1, putative	60	71	2e-14	5	5	30.7911	30.7911	6	6	31.5924	31.5924	reads1+reads2	-0.0370641	-0.0370641
isogroup01474	isotig03442	544	-	-	-	-	-	-	-	-	-	-	-	-	-	-	-	-	-	-	-	-	-	NP_001042010	Oryza sativa Japonica Group	Os01g0146700	60	71	4e-13	7	6.5	39.9548	39.9548	7	7	36.79	36.79	reads1+reads2	0.119055	0.119055
isogroup01475	isotig03443	544	-	-	-	-	-	-	-	-	-	-	-	-	-	-	-	-	-	-	-	-	-	-	-	-	-	-	-	6	6	36.8814	36.8814	17	17	89.3472	89.3472	reads1+reads2	-1.27653	-1.27653
isogroup01476	isotig03444	540	-	-	-	AT4G32830	Arabidopsis thaliana	ataurora1	108	98	2e-56	-	-	-	-	-	-	-	-	-	-	-	-	XP_002275382	Vitis vinifera	PREDICTED: hypothetical protein	108	98	4e-56	29	26.4286	163.657	163.657	13	4	21.1786	21.1786	reads1+reads2	2.95	2.95
isogroup01477	isotig03445	541	-	-	-	-	-	-	-	-	-	-	-	-	-	-	-	-	-	-	-	-	-	-	-	-	-	-	-	4	4	24.7239	24.7239	5	5	26.4243	26.4243	reads1+reads2	-0.0959589	-0.0959589
isogroup01478	isotig03446	539	AT5G36230.1	bbh	AT5G36230.1	AT5G36230	Arabidopsis thaliana	ARM repeat superfamily protein	105	92	9e-51	-	-	-	-	-	-	-	-	-	-	-	-	XP_002325904	Populus trichocarpa	predicted protein	105	96	1e-53	5	5	31.0196	31.0196	3	3	15.9134	15.9134	reads1+reads2	0.962938	0.962938
isogroup01479	isotig03447	542	-	-	-	AT5G65750	Arabidopsis thaliana	2-oxoglutarate dehydrogenase, E1 component	95	94	8e-42	-	-	-	-	-	-	-	-	-	-	-	-	XP_002279332	Vitis vinifera	PREDICTED: hypothetical protein	95	96	4e-46	8	8	49.3566	49.3566	8	8	42.2009	42.2009	reads1+reads2	0.225969	0.225969
isogroup01480	isotig03448	538	AT4G18040.1	bbh	AT4G18040.1	AT4G18040	Arabidopsis thaliana	eukaryotic translation initiation factor 4E	81	90	3e-36	-	-	-	-	-	-	-	-	-	-	-	-	XP_002267488	Vitis vinifera	PREDICTED: hypothetical protein	81	93	2e-37	3	3	18.6463	18.6463	4	4	21.2573	21.2573	reads1+reads2	-0.189069	-0.189069
isogroup01481	isotig03449	542	-	-	-	-	-	-	-	-	-	-	-	-	-	-	-	-	-	-	-	-	-	XP_002278611	Vitis vinifera	PREDICTED: hypothetical protein	173	80	3e-66	5	5	30.8479	30.8479	2	2	10.5502	10.5502	reads1+reads2	1.5479	1.5479
isogroup01482	isotig03450	544	-	-	-	AT5G13200	Arabidopsis thaliana	GRAM domain family protein	101	79	4e-32	-	-	-	-	-	-	-	-	-	-	-	-	XP_002274922	Vitis vinifera	PREDICTED: hypothetical protein	96	85	8e-37	62	62	381.108	381.108	70	70	367.9	367.9	reads1+reads2	0.0508828	0.0508828
isogroup01483	isotig03451	541	AT5G01810.1	bbh	AT5G01810.1	AT5G01810	Arabidopsis thaliana	CBL-interacting protein kinase 15	137	91	2e-65	-	-	-	-	-	-	NP_001172960.1	Oryza sativa Japonica Group	Os02g0472700 allergen V5 with PR-1-like domain	71	60	2e-09	NP_001147901	Zea mays	CBL-interacting serine/threonine-protein kinase 15	137	94	7e-69	6	6	37.0859	37.0859	4	4	21.1395	21.1395	reads1+reads2	0.81093	0.81093
isogroup01484	isotig03452	537	-	-	-	-	-	-	-	-	-	-	-	-	-	-	-	-	-	-	-	-	-	-	-	-	-	-	-	8	5.5	34.2486	34.2486	2	1	5.3242	0.1	reads1	8.4199	8.4199
isogroup01485	isotig03453	538	AT3G03100.1	bbh	AT3G03100.1	AT3G03100	Arabidopsis thaliana	NADH:ubiquinone oxidoreductase, 17.2kDa subunit	131	88	1e-60	-	-	-	-	-	-	-	-	-	-	-	-	XP_002520021	Ricinus communis	NADH-ubiquinone oxidoreductase subunit B17.2, putative	131	90	9e-60	8	8	49.7236	49.7236	9	9	47.829	47.829	reads1+reads2	0.0560451	0.0560451
isogroup01487	isotig03455	538	-	-	-	-	-	-	-	-	-	-	-	-	-	-	-	-	-	-	-	-	-	-	-	-	-	-	-	10	10	62.1545	62.1545	5	5	26.5717	26.5717	reads1+reads2	1.22597	1.22597
isogroup01488	isotig03456	539	AT2G16710.1	bbh	AT2G16710.1	AT2G16710	Arabidopsis thaliana	Iron-sulphur cluster biosynthesis family protein	106	96	4e-52	-	-	-	-	-	-	-	-	-	-	-	-	XP_002521181	Ricinus communis	iron-sulfur cluster assembly protein, putative	105	98	8e-56	5	5	31.0196	31.0196	1	1	5.3045	0.1	reads1	8.27704	8.27704
isogroup01489	isotig03457	541	-	-	-	AT4G34100	Arabidopsis thaliana	RING/U-box superfamily protein	64	92	1e-34	-	-	-	-	-	-	-	-	-	-	-	-	XP_002313128	Populus trichocarpa	predicted protein	62	93	2e-32	17	17	105.077	105.077	25	25	132.122	132.122	reads1+reads2	-0.330424	-0.330424
isogroup01490	isotig03458	539	-	-	-	AT5G01750	Arabidopsis thaliana	Protein of unknown function (DUF567)	86	66	4e-20	-	-	-	-	-	-	-	-	-	-	-	-	XP_002266957	Vitis vinifera	PREDICTED: hypothetical protein	82	74	7e-22	20	20	124.078	124.078	8	8	42.4358	42.4358	reads1+reads2	1.5479	1.5479
isogroup01491	isotig03459	542	-	-	-	AT5G60860	Arabidopsis thaliana	RAB GTPase homolog A1F	129	96	2e-66	-	-	-	-	-	-	-	-	-	-	-	-	XP_002277579	Vitis vinifera	PREDICTED: hypothetical protein	129	97	4e-66	25	25	154.239	154.239	12	11.5	60.6638	60.6638	reads1+reads2	1.34626	1.34626
isogroup01492	isotig03460	540	-	-	-	AT1G49760	Arabidopsis thaliana	poly(A) binding protein 8	141	75	3e-48	-	-	-	-	-	-	-	-	-	-	-	-	XP_002283105	Vitis vinifera	PREDICTED: hypothetical protein	142	77	2e-50	8	8	49.5394	49.5394	10	10	52.9465	52.9465	reads1+reads2	-0.0959589	-0.0959589
isogroup01493	isotig03461	539	AT3G01490.1	bbh	AT3G01490.1	AT3G01490	Arabidopsis thaliana	Protein kinase superfamily protein	114	92	1e-57	-	-	-	-	-	-	-	-	-	-	-	-	XP_002279919	Vitis vinifera	PREDICTED: hypothetical protein	114	95	9e-59	3	3	18.6118	18.6118	9	9	47.7403	47.7403	reads1+reads2	-1.35899	-1.35899
isogroup01494	isotig03462	538	-	-	-	-	-	-	-	-	-	-	-	-	-	-	-	-	-	-	-	-	-	-	-	-	-	-	-	11	11	68.3699	68.3699	8	8	42.5147	42.5147	reads1+reads2	0.6854	0.6854
isogroup01495	isotig03463	531	-	-	-	-	-	-	-	-	-	-	-	-	-	-	-	-	-	-	-	-	-	-	-	-	-	-	-	13	13	81.866	81.866	21	21	113.072	113.072	reads1+reads2	-0.465908	-0.465908
isogroup01496	isotig03464	541	AT2G46490.1	bbh	AT2G46490.1	AT2G46490	Arabidopsis thaliana	unknown protein; BEST Arabidopsis thaliana protein match is: unknown protein (TAIR:AT5G35110.1); Has 34 Blast hits to 34 proteins in 7 species: Archae - 0; Bacteria - 0; Metazoa - 1; Fungi - 0; Plants - 33; Viruses - 0; Other Eukaryotes - 0 (source: NCBI BLink).	79	54	2e-10	-	-	-	-	-	-	-	-	-	-	-	-	XP_002309319	Populus trichocarpa	predicted protein	77	67	3e-16	11	11	67.9908	67.9908	9	9	47.5638	47.5638	reads1+reads2	0.515476	0.515476
isogroup01497	isotig03465	536	-	-	-	-	-	-	-	-	-	-	-	-	-	-	-	-	-	-	-	-	-	-	-	-	-	-	-	21	21	131.011	131.011	35	35	186.696	186.696	reads1+reads2	-0.510996	-0.510996
isogroup01498	isotig03466	540	AT1G31070.2	bbh	AT1G31070.2	AT1G31070	Arabidopsis thaliana	N-acetylglucosamine-1-phosphate uridylyltransferase 1	127	83	2e-54	-	-	-	-	-	-	-	-	-	-	-	-	NP_001148931	Zea mays	LOC100282551	127	85	9e-56	1	1	6.1924	0.1	7	7	37.0626	37.0626	reads2	-8.53382	-8.53382
isogroup01499	isotig03467	535	AT5G43610.1	bbh	AT5G43610.1	AT5G43610	Arabidopsis thaliana	sucrose-proton symporter 6	48	93	3e-19	-	-	-	-	-	-	-	-	-	-	-	-	XP_002267840	Vitis vinifera	PREDICTED: sucrose transporter-like	56	87	6e-20	5	5	31.2515	31.2515	7	7	37.4089	37.4089	reads1+reads2	-0.259456	-0.259456
isogroup01500	isotig03468	523	-	-	-	-	-	-	-	-	-	-	-	-	-	-	-	-	-	-	-	-	-	-	-	-	-	-	-	2	2	12.7874	12.7874	5	5	27.3338	27.3338	reads1+reads2	-1.09596	-1.09596
isogroup01501	isotig03469	538	-	-	-	-	-	-	-	-	-	-	-	-	-	-	-	-	-	-	-	-	-	-	-	-	-	-	-	14	11.5	71.4777	71.4777	4	3	15.943	15.943	reads1+reads2	2.16457	2.16457
isogroup01502	isotig03470	538	-	-	-	AT1G25240	Arabidopsis thaliana	ENTH/VHS/GAT family protein	95	64	4e-18	-	-	-	-	-	-	-	-	-	-	-	-	XP_002311553	Populus trichocarpa	predicted protein	94	67	7e-23	234	227.22	1412.27	1412.27	311	307.4	1633.63	1633.63	reads1+reads2	-0.210059	-0.210059
isogroup01503	isotig03471	534	-	-	-	-	-	-	-	-	-	-	-	-	-	-	-	-	-	-	-	-	-	-	-	-	-	-	-	2	2	12.524	12.524	13	13	69.6038	69.6038	reads1+reads2	-2.47447	-2.47447
isogroup01504	isotig03472	533	-	-	-	AT3G10660	Arabidopsis thaliana	calmodulin-domain protein kinase cdpk isoform 2	98	86	2e-36	-	-	-	-	-	-	AAZ20284.1	Arachis hypogaea	calcium-binding pollen allergen	64	57	1e-06	XP_002524091	Ricinus communis	calcium-dependent protein kinase, putative	98	88	2e-37	3	3	18.8213	18.8213	4	4	21.4567	21.4567	reads1+reads2	-0.189062	-0.189062
isogroup01505	isotig03473	536	AT2G21870.1	bbh	AT2G21870.1	AT2G21870	Arabidopsis thaliana	copper ion binding;cobalt ion binding;zinc ion binding	99	88	2e-37	-	-	-	-	-	-	-	-	-	-	-	-	XP_002532180	Ricinus communis	conserved hypothetical protein	99	92	6e-41	9	9	56.1478	56.1478	9	9	48.0075	48.0075	reads1+reads2	0.22597	0.22597
isogroup01506	isotig03474	536	-	-	-	-	-	-	-	-	-	-	-	-	-	-	-	-	-	-	-	-	-	-	-	-	-	-	-	8	8	49.9091	49.9091	10	10	53.3416	53.3416	reads1+reads2	-0.0959582	-0.0959582
isogroup01507	isotig03475	536	AT5G54860.1	bbh	AT5G54860.1	AT5G54860	Arabidopsis thaliana	Major facilitator superfamily protein	125	80	3e-45	-	-	-	-	-	-	-	-	-	-	-	-	XP_002522974	Ricinus communis	transporter, putative	125	85	1e-47	4	4	24.9546	24.9546	4	4	21.3367	21.3367	reads1+reads2	0.225969	0.225969
isogroup01508	isotig03476	531	-	-	-	-	-	-	-	-	-	-	-	-	-	-	-	-	-	-	-	-	-	-	-	-	-	-	-	10	10	62.9738	62.9738	25	25	134.61	134.61	reads1+reads2	-1.09596	-1.09596
isogroup01509	isotig03477	533	-	-	-	-	-	-	-	-	-	-	-	-	-	-	-	-	-	-	-	-	-	-	-	-	-	-	-	9	9	56.4638	56.4638	3	3	16.0926	16.0926	reads1+reads2	1.81093	1.81093
isogroup01510	isotig03478	537	-	-	-	-	-	-	-	-	-	-	-	-	-	-	-	-	-	-	-	-	-	-	-	-	-	-	-	7	7	43.5892	43.5892	9	9	47.9181	47.9181	reads1+reads2	-0.1366	-0.1366
isogroup01511	isotig03479	536	-	-	-	AT1G09170	Arabidopsis thaliana	P-loop nucleoside triphosphate hydrolases superfamily protein with CH (Calponin Homology) domain	65	78	3e-19	-	-	-	-	-	-	CAN83787.1	Vitis vinifera	hypothetical protein VITISV_024511 (Bet_v1-like-domain)	94	63	1e-20	XP_002320328	Populus trichocarpa	predicted protein	81	69	3e-19	15	15	93.5796	93.5796	10	10	53.3416	53.3416	reads1+reads2	0.810933	0.810933
isogroup01512	isotig03480	529	-	-	-	-	-	-	-	-	-	-	-	-	-	-	-	-	-	-	-	-	-	-	-	-	-	-	-	8	8	50.5695	50.5695	10	10	54.0475	54.0475	reads1+reads2	-0.0959604	-0.0959604
isogroup01513	isotig03481	535	AT4G38600.1	bbh	AT4G38600.1	AT4G38600	Arabidopsis thaliana	HEAT repeat ;HECT-domain (ubiquitin-transferase)	126	82	3e-45	-	-	-	-	-	-	-	-	-	-	-	-	XP_002278452	Vitis vinifera	PREDICTED: similar to KAK (KAKTUS) isoform 2	126	86	6e-52	3	3	18.7509	18.7509	7	7	37.4089	37.4089	reads1+reads2	-0.996422	-0.996422
isogroup01514	isotig03482	523	-	-	-	-	-	-	-	-	-	-	-	-	-	-	-	-	-	-	-	-	-	-	-	-	-	-	-	126	71.6	457.79	457.79	168	92.1	503.488	503.488	reads1+reads2	-0.137272	-0.137272
isogroup01515	isotig03483	536	-	-	-	-	-	-	-	-	-	-	-	-	-	-	-	-	-	-	-	-	-	-	-	-	-	-	-	3	3	18.7159	18.7159	8	8	42.6733	42.6733	reads1+reads2	-1.18907	-1.18907
isogroup01516	isotig03484	538	-	-	-	-	-	-	-	-	-	-	-	-	-	-	-	-	-	-	-	-	-	-	-	-	-	-	-	0	0	0.1	0.1	42	42	223.202	223.202	reads2	-11.1241	-11.1241
isogroup01517	isotig03485	527	AT2G45800.1	unique_fbh	-	AT2G45800	Arabidopsis thaliana	GATA type zinc finger transcription factor family protein	116	86	8e-47	-	-	-	-	-	-	-	-	-	-	-	-	XP_002269537	Vitis vinifera	PREDICTED: hypothetical protein	116	89	8e-50	12	12	76.1422	76.1422	3	3	16.2758	16.2758	reads1+reads2	2.22597	2.22597
isogroup01518	isotig03486	535	-	-	-	AT3G23380	Arabidopsis thaliana	ROP-interactive CRIB motif-containing protein 5	58	77	5e-15	-	-	-	-	-	-	-	-	-	-	-	-	XP_002314486	Populus trichocarpa	predicted protein	58	74	5e-15	281	276.833	1730.29	1730.29	473	469.5	2509.07	2509.07	reads1+reads2	-0.536138	-0.536138
isogroup01519	isotig03487	534	AT4G35360.1	bbh	AT4G35360.1	AT4G35360	Arabidopsis thaliana	Uncharacterised conserved protein (UCP030210)	89	95	4e-44	-	-	-	-	-	-	-	-	-	-	-	-	XP_002312796	Populus trichocarpa	predicted protein	91	94	2e-43	0	0	0.1	0.1	7	7	37.479	37.479	reads2	-8.54994	-8.54994
isogroup01520	isotig03488	531	-	-	-	-	-	-	-	-	-	-	-	-	-	-	-	-	-	-	-	-	-	-	-	-	-	-	-	0	0	0.1	0.1	10	10	53.8439	53.8439	reads2	-9.07264	-9.07264
isogroup01521	isotig03489	534	AT5G44860.1	bbh	AT5G44860.1	AT5G44860	Arabidopsis thaliana	unknown protein; BEST Arabidopsis thaliana protein match is: unknown protein (TAIR:AT4G19950.1); Has 233 Blast hits to 227 proteins in 25 species: Archae - 0; Bacteria - 13; Metazoa - 1; Fungi - 0; Plants - 216; Viruses - 0; Other Eukaryotes - 3 (source: NCBI BLink).	89	65	5e-19	-	-	-	-	-	-	-	-	-	-	-	-	XP_002321825	Populus trichocarpa	predicted protein	89	75	2e-22	4	4	25.048	25.048	15	15	80.3121	80.3121	reads1+reads2	-1.68092	-1.68092
isogroup01522	isotig03490	534	-	-	-	-	-	-	-	-	-	-	-	-	-	-	-	-	-	-	-	-	-	-	-	-	-	-	-	0	0	0.1	0.1	9	9	48.1873	48.1873	reads2	-8.91251	-8.91251
isogroup01523	isotig03491	532	-	-	-	-	-	-	-	-	-	-	-	-	-	-	-	-	-	-	-	-	-	-	-	-	-	-	-	9	7.6667	48.1892	48.1892	9	8.3333	44.7856	44.7856	reads1+reads2	0.105675	0.105675
isogroup01524	isotig03492	535	AT1G49340.2	bbh	AT1G49340.2	AT1G49340	Arabidopsis thaliana	Phosphatidylinositol 3- and 4-kinase family protein	88	90	3e-43	-	-	-	-	-	-	-	-	-	-	-	-	XP_002284544	Vitis vinifera	PREDICTED: hypothetical protein	88	94	2e-42	3	3	18.7509	18.7509	3	3	16.0324	16.0324	reads1+reads2	0.225969	0.225969
isogroup01525	isotig03493	531	AT1G25380.1	bbh	AT1G25380.1	AT1G25380	Arabidopsis thaliana	NAD+ transporter 2	166	74	4e-54	-	-	-	-	-	-	-	-	-	-	-	-	XP_002315927	Populus trichocarpa	predicted protein	165	77	4e-58	15	15	94.4608	94.4608	3	3	16.1532	16.1532	reads1+reads2	2.5479	2.5479
isogroup01526	isotig03494	533	-	-	-	AT1G29670	Arabidopsis thaliana	GDSL-like Lipase/Acylhydrolase superfamily protein	83	65	2e-15	-	-	-	-	-	-	-	-	-	-	-	-	XP_002266915	Vitis vinifera	PREDICTED: hypothetical protein	86	73	5e-22	12	12	75.2851	75.2851	3	3	16.0926	16.0926	reads1+reads2	2.22597	2.22597
isogroup01527	isotig03495	530	-	-	-	-	-	-	-	-	-	-	-	-	-	-	-	-	-	-	-	-	-	-	-	-	-	-	-	43	43	271.298	271.298	8	8	43.1564	43.1564	reads1+reads2	2.65223	2.65223
isogroup01528	isotig03496	534	AT1G13120.1	bbh	AT1G13120.1	AT1G13120	Arabidopsis thaliana	embryo defective 1745	128	64	3e-25	-	-	-	-	-	-	-	-	-	-	-	-	XP_002282194	Vitis vinifera	PREDICTED: hypothetical protein	130	77	1e-39	3	3	18.786	18.786	6	6	32.1248	32.1248	reads1+reads2	-0.77403	-0.77403
isogroup01530	isotig03498	534	-	-	-	-	-	-	-	-	-	-	-	-	-	-	-	-	-	-	-	-	-	-	-	-	-	-	-	410	410	2567.42	2567.42	300	300	1606.24	1606.24	reads1+reads2	0.676631	0.676631
isogroup01531	isotig03499	530	-	-	-	-	-	-	-	-	-	-	-	-	-	-	-	-	-	-	-	-	-	-	-	-	-	-	-	12	12	75.7112	75.7112	4	4	21.5782	21.5782	reads1+reads2	1.81093	1.81093
isogroup01532	isotig03500	528	AT3G24620.1	unique_fbh	-	AT3G24620	Arabidopsis thaliana	RHO guanyl-nucleotide exchange factor 8	160	69	8e-39	-	-	-	-	-	-	-	-	-	-	-	-	XP_002303291	Populus trichocarpa	predicted protein	176	69	7e-43	6	6	37.999	37.999	0	0	0.1	0.1	reads1	8.56982	8.56982
isogroup01533	isotig03501	530	AT3G26000.1	bbh	AT3G26000.1	AT3G26000	Arabidopsis thaliana	Ribonuclease inhibitor	103	58	6e-17	-	-	-	-	-	-	-	-	-	-	-	-	XP_002266763	Vitis vinifera	PREDICTED: hypothetical protein	111	72	2e-32	7	7	44.1649	44.1649	2	2	10.7891	10.7891	reads1+reads2	2.03333	2.03333
isogroup01534	isotig03502	531	AT5G54130.2	unique_fbh	-	AT5G54130	Arabidopsis thaliana	Calcium-binding endonuclease/exonuclease/phosphatase family	49	75	1e-14	-	-	-	-	-	-	-	-	-	-	-	-	XP_002317830	Populus trichocarpa	predicted protein	49	75	7e-13	298	298	1876.62	1876.62	458	458	2466.05	2466.05	reads1+reads2	-0.394066	-0.394066
isogroup01535	isotig03503	525	-	-	-	-	-	-	-	-	-	-	-	-	-	-	-	-	-	-	-	-	-	-	-	-	-	-	-	2	2	12.7387	12.7387	7	7	38.1215	38.1215	reads1+reads2	-1.58139	-1.58139
isogroup01536	isotig03504	532	-	-	-	-	-	-	-	-	-	-	-	-	-	-	-	-	-	-	-	-	-	-	-	-	-	-	-	5	5	31.4277	31.4277	25	25	134.357	134.357	reads1+reads2	-2.09596	-2.09596
isogroup01537	isotig03505	530	-	-	-	-	-	-	-	-	-	-	-	-	-	-	-	-	-	-	-	-	-	XP_002264426	Vitis vinifera	PREDICTED: hypothetical protein	113	44	1e-08	6	6	37.8556	37.8556	4	4	21.5782	21.5782	reads1+reads2	0.810932	0.810932
isogroup01538	isotig03506	529	-	-	-	-	-	-	-	-	-	-	-	-	-	-	-	-	-	-	-	-	-	-	-	-	-	-	-	6	6	37.9272	37.9272	6	6	32.4285	32.4285	reads1+reads2	0.225971	0.225971
isogroup01539	isotig03507	530	AT3G17675.1	bbh	AT3G17675.1	AT3G17675	Arabidopsis thaliana	Cupredoxin superfamily protein	99	53	3e-13	-	-	-	-	-	-	-	-	-	-	-	-	NP_001062070	Oryza sativa Japonica Group	Os08g0482600	137	52	2e-16	26	26	164.041	164.041	6	6	32.3673	32.3673	reads1+reads2	2.34145	2.34145
isogroup01540	isotig03508	528	-	-	-	AT2G41740	Arabidopsis thaliana	villin 2	115	75	8e-39	-	-	-	-	-	-	CAE17316.1	Nicotiana tabacum	villin 1	109	84	2e-41	XP_002284163	Vitis vinifera	PREDICTED: hypothetical protein	116	82	4e-44	7	7	44.3322	44.3322	7	7	37.9049	37.9049	reads1+reads2	0.225971	0.225971
[truncated: 1,414 more rows]

## Sheet: Tabelle1
				ID ohne bfh	LOG2(O/K)		ID mit bfh
[truncated: 958 more rows]

## Sheet: Tabelle2
ID mit bfh			ID ohne bfh	LOG2(O/K)
[truncated: 1,416 more rows]

## Sheet: Tabelle3
	0.584963
	1.41421
	1.49994
	0.00262
