# Supplementary material for: Molecular and Immunological Characterization of Ragweed (Ambrosia artemisiifolia L.) Pollen after Exposure of the Plants to Elevated Ozone over a Whole Growing Season
Source: PLoS One. 2013 Apr 18;8(4):e61518. doi: 10.1371/journal.pone.0061518 (PMC3630196; doi:10.1371/journal.pone.0061518)
Supplement: Table S7 — Arabidopsis genes sorted to different BIN codes. (XLSX) [file pone.0061518.s014.xlsx]

## Sheet: Tabelle1
Table S7.	Single transcripts sorted to different Bin terms. Arabidopsis gene ID, Alignment properties, further description of gene and Log2-fold changes of RPKM-values (ozone/control) are stated.
Isogroup ID	Representative Isoform ID	Isoform Length (bp)	Ariabidopsis 1:1 relationship			Arabidopsis thaliana (TAIR10)						Group 1 (ozone)				Group 2 (control)				Read Support		Log2(RPKMozone/RPKMcontrol) RPKM<7=0.1
			Gene ID	Connected via	BBH	Gene ID	Species	Description	Alignment length (aa)	Alignment Identity (%)	Alignment eValue	mapped reads	C	RPKM	RPKM <7=0.1	mapped reads	C	RPKM	RPKM <7=0.1		Log2(RPKMozone/RPKMcontrol)		bincode	binname	gene	species	description
isogroup00952	isotig02920	718	AT2G30650.1	bbh	AT2G30650.1	AT2G30650	Arabidopsis thaliana	ATP-dependent caseinolytic (Clp) protease/crotonase family protein	174	65	2e-35	24	24	111.774	111.774	4	4	15.9282	15.9282	reads1+reads2	2.81093	2.81093	#13.2.6.3	amino acid metabolism.degradation.aromatic aa.tryptophan	at2g30650	TAIR release 10	ATP-dependent caseinolytic (Clp) protease/crotonase family protein; FUNCTIONS IN: catalytic activity; INVOLVED IN: metabolic process; EXPRESSED IN: petal, leaf whorl, sepal, flower, pedicel; EXPRESSED DURING: 4 anthesis, petal differentiation and expansion stage; CONTAINS InterPro DOMAIN/s: Crotonase, core (InterPro:IPR001753); BEST Arabidopsis thaliana protein match is: beta-hydroxyisobutyryl-Co…
isogroup02297	isotig04265	420	AT5G65940.2	unique_fbh	-	AT5G65940	Arabidopsis thaliana	beta-hydroxyisobutyryl-CoA hydrolase 1	84	54	2e-11	7	7	55.7319	55.7319	1	1	6.8074	0.1	reads1	3.03333	9.12236	#13.2.6.3	amino acid metabolism.degradation.aromatic aa.tryptophan	at5g65940	TAIR release 10	hydrolyzes beta-hydroxyisobutyryl-CoA; beta-hydroxyisobutyryl-CoA hydrolase 1 (CHY1); CONTAINS InterPro DOMAIN/s: Crotonase, core (InterPro:IPR001753); BEST Arabidopsis thaliana protein match is: ATP-dependent caseinolytic (Clp) protease/crotonase family protein (TAIR:AT2G30660.1); Has 31609 Blast hits to 31599 proteins in 2217 species: Archae - 411; Bacteria - 21537; Metazoa - 1271; Fungi - 809;…
isogroup01019	isotig02987	674	AT3G16150.1	bbh	AT3G16150.1	AT3G16150	Arabidopsis thaliana	N-terminal nucleophile aminohydrolases (Ntn hydrolases) superfamily protein	194	86	9e-83	3	3	14.8839	14.8839	13	13	55.1461	55.1461	reads1+reads2	-1.88951	-1.88951	#13.2.3.1.1	amino acid metabolism.degradation.aspartate family.asparagine.L-asparaginase	at3g16150	TAIR release 10	N-terminal nucleophile aminohydrolases (Ntn hydrolases) superfamily protein; CONTAINS InterPro DOMAIN/s: Peptidase T2, asparaginase 2 (InterPro:IPR000246); BEST Arabidopsis thaliana protein match is: N-terminal nucleophile aminohydrolases (Ntn hydrolases) superfamily protein (TAIR:AT5G08100.1); Has 3285 Blast hits to 3219 proteins in 891 species: Archae - 113; Bacteria - 1512; Metazoa - 512; Fung…
isogroup01144	isotig03112	627	AT2G26800.1	bbh	AT2G26800.1	AT2G26800	Arabidopsis thaliana	Aldolase superfamily protein	94	95	1e-45	6	6	31.9992	31.9992	1	1	4.56	0.1	reads1	2.81093	8.32189	#13.2.4.4	amino acid metabolism.degradation.branched chain group.leucine	at2g26800	TAIR release 10	Aldolase superfamily protein; FUNCTIONS IN: hydroxymethylglutaryl-CoA lyase activity, catalytic activity; INVOLVED IN: leucine metabolic process, metabolic process; LOCATED IN: mitochondrion; EXPRESSED IN: 25 plant structures; EXPRESSED DURING: 15 growth stages; CONTAINS InterPro DOMAIN/s: Aldolase-type TIM barrel (InterPro:IPR013785), Pyruvate carboxyltransferase (InterPro:IPR000891); Has 2834 B…
isogroup02121	isotig04089	447	AT5G38710.1	bbh	AT5G38710.1	AT5G38710	Arabidopsis thaliana	Methylenetetrahydrofolate reductase family protein	64	85	4e-21	9	9	67.3271	67.3271	3	3	19.1887	19.1887	reads1+reads2	1.81093	1.81093	#13.2.2.2	amino acid metabolism.degradation.glutamate family.proline	at5g38710	TAIR release 10	Methylenetetrahydrofolate reductase family protein; FUNCTIONS IN: proline dehydrogenase activity; INVOLVED IN: oxidation reduction, proline catabolic process, glutamate biosynthetic process; EXPRESSED IN: 21 plant structures; EXPRESSED DURING: 12 growth stages; CONTAINS InterPro DOMAIN/s: Proline dehydrogenase (InterPro:IPR002872), Proline oxidase (InterPro:IPR015659); BEST Arabidopsis thaliana p…
isogroup00431	isotig02213	2004	AT3G47340.1	bbh	AT3G47340.1	AT3G47340	Arabidopsis thaliana	glutamine-dependent asparagine synthase 1	590	90	-	90	83	138.495	138.495	166	150.5	214.719	214.719	reads1+reads2	-0.632611	-0.632611	#13.1.3.1.1	amino acid metabolism.synthesis.aspartate family.asparagine.asparagine synthetase	at3g47340	TAIR release 10	encodes a glutamine-dependent asparagine synthetase, the predicted ASN1 peptide contains a purF-type glutamine-binding domain, and is expressed predominantly in shoot tissues, where light has a negative effect on its mRNA accumulation. Expression is induced within 3 hours of dark treatment, in senescing leaves and treatment with exogenous photosynthesis inhibitor. Induction of gene expression was…
isogroup01209	isotig03177	606	AT3G25900.1	bbh	AT3G25900.1	AT3G25900	Arabidopsis thaliana	Homocysteine S-methyltransferase family protein	114	84	1e-45	3	3	16.554	16.554	3	3	14.154	14.154	reads1+reads2	0.22597	0.22597	#13.1.3.4.12	amino acid metabolism.synthesis.aspartate family.methionine.homocysteine S-methyltransferase	at3g25900	TAIR release 10	HMT-1; CONTAINS InterPro DOMAIN/s: Homocysteine S-methyltransferase (InterPro:IPR003726); BEST Arabidopsis thaliana protein match is: homocysteine S-methyltransferase 3 (TAIR:AT3G22740.1).
isogroup00931	isotig02899	734	AT2G02000.1	bbh	AT2G02000.1	AT2G02000	Arabidopsis thaliana	glutamate decarboxylase 3	122	89	2e-53	7	7	31.8902	31.8902	1	1	3.8952	0.1	reads1	3.03334	8.31697	#13.1.1.1.1	amino acid metabolism.synthesis.central amino acid metabolism.GABA.Glutamate decarboxylase	at2g02000	TAIR release 10	glutamate decarboxylase 3 (GAD3); FUNCTIONS IN: calmodulin binding; INVOLVED IN: carboxylic acid metabolic process, glutamate metabolic process, glutamate decarboxylation to succinate; LOCATED IN: cellular_component unknown; CONTAINS InterPro DOMAIN/s: Pyridoxal phosphate-dependent transferase, major domain (InterPro:IPR015424), Pyridoxal phosphate-dependent decarboxylase (InterPro:IPR002129), Gl…
isogroup00702	isotig02670	1007	AT1G67290.1	bbh	AT1G67290.1	AT1G67290	Arabidopsis thaliana	glyoxal oxidase-related protein	291	62	4e-65	18	17.5	58.1117	58.1117	13	12.5	35.4905	35.4905	reads1+reads2	0.711396	0.711396	#24	Biodegradation of Xenobiotics	at1g67290	TAIR release 10	glyoxal oxidase-related protein; FUNCTIONS IN: molecular_function unknown; INVOLVED IN: biological_process unknown; LOCATED IN: endomembrane system; EXPRESSED IN: 10 plant structures; EXPRESSED DURING: L mature pollen stage, M germinated pollen stage, 4 anthesis, C globular stage, petal differentiation and expansion stage; CONTAINS InterPro DOMAIN/s: Galactose oxidase/kelch, beta-propeller (Inter…
isogroup00826	isotig02794	817	-	-	-	AT5G19580	Arabidopsis thaliana	glyoxal oxidase-related protein	174	65	5e-47	6	6	24.5575	24.5575	5	5	17.4976	17.4976	reads1+reads2	0.489007	0.489007	#24	Biodegradation of Xenobiotics	at5g19580	TAIR release 10	glyoxal oxidase-related protein; FUNCTIONS IN: molecular_function unknown; INVOLVED IN: biological_process unknown; LOCATED IN: endomembrane system; EXPRESSED IN: 10 plant structures; EXPRESSED DURING: L mature pollen stage, M germinated pollen stage, 4 anthesis, C globular stage, petal differentiation and expansion stage; CONTAINS InterPro DOMAIN/s: Galactose oxidase/kelch, beta-propeller (Inter…
isogroup00874	isotig02842	773	AT1G75620.1	unique_fbh	-	AT1G75620	Arabidopsis thaliana	glyoxal oxidase-related protein	182	63	4e-38	5	5	21.6294	21.6294	9	9	33.2885	33.2885	reads1+reads2	-0.62203	-0.62203	#24	Biodegradation of Xenobiotics	at1g75620	TAIR release 10	glyoxal oxidase-related protein; FUNCTIONS IN: molecular_function unknown; INVOLVED IN: biological_process unknown; LOCATED IN: endomembrane system; EXPRESSED IN: root, flower; EXPRESSED DURING: 4 anthesis; CONTAINS InterPro DOMAIN/s: Galactose oxidase/kelch, beta-propeller (InterPro:IPR011043), Galactose oxidase, beta-propeller (InterPro:IPR015916), Immunoglobulin E-set (InterPro:IPR014756), Gly…
isogroup00903	isotig02871	750	-	-	-	AT1G67290	Arabidopsis thaliana	glyoxal oxidase-related protein	91	60	4e-20	3	3	13.3756	13.3756	13	13	49.5579	49.5579	reads1+reads2	-1.88951	-1.88951	#24	Biodegradation of Xenobiotics	at1g67290	TAIR release 10	glyoxal oxidase-related protein; FUNCTIONS IN: molecular_function unknown; INVOLVED IN: biological_process unknown; LOCATED IN: endomembrane system; EXPRESSED IN: 10 plant structures; EXPRESSED DURING: L mature pollen stage, M germinated pollen stage, 4 anthesis, C globular stage, petal differentiation and expansion stage; CONTAINS InterPro DOMAIN/s: Galactose oxidase/kelch, beta-propeller (Inter…
isogroup00959	isotig02927	711	-	-	-	AT5G19580	Arabidopsis thaliana	glyoxal oxidase-related protein	127	63	2e-25	27	26.5	124.632	124.632	14	13.5	54.2869	54.2869	reads1+reads2	1.199	1.199	#24	Biodegradation of Xenobiotics	at5g19580	TAIR release 10	glyoxal oxidase-related protein; FUNCTIONS IN: molecular_function unknown; INVOLVED IN: biological_process unknown; LOCATED IN: endomembrane system; EXPRESSED IN: 10 plant structures; EXPRESSED DURING: L mature pollen stage, M germinated pollen stage, 4 anthesis, C globular stage, petal differentiation and expansion stage; CONTAINS InterPro DOMAIN/s: Galactose oxidase/kelch, beta-propeller (Inter…
isogroup01776	isotig03744	494	-	-	-	AT5G19580	Arabidopsis thaliana	glyoxal oxidase-related protein	137	68	2e-38	10	10	67.6905	67.6905	2	2	11.5754	11.5754	reads1+reads2	2.54789	2.54789	#24	Biodegradation of Xenobiotics	at5g19580	TAIR release 10	glyoxal oxidase-related protein; FUNCTIONS IN: molecular_function unknown; INVOLVED IN: biological_process unknown; LOCATED IN: endomembrane system; EXPRESSED IN: 10 plant structures; EXPRESSED DURING: L mature pollen stage, M germinated pollen stage, 4 anthesis, C globular stage, petal differentiation and expansion stage; CONTAINS InterPro DOMAIN/s: Galactose oxidase/kelch, beta-propeller (Inter…
isogroup02573	isotig04541	369	-	-	-	AT1G67290	Arabidopsis thaliana	glyoxal oxidase-related protein	82	65	2e-16	9	9	81.5588	81.5588	1	1	7.7483	7.7483	reads1+reads2	3.39589	3.39589	#24	Biodegradation of Xenobiotics	at1g67290	TAIR release 10	glyoxal oxidase-related protein; FUNCTIONS IN: molecular_function unknown; INVOLVED IN: biological_process unknown; LOCATED IN: endomembrane system; EXPRESSED IN: 10 plant structures; EXPRESSED DURING: L mature pollen stage, M germinated pollen stage, 4 anthesis, C globular stage, petal differentiation and expansion stage; CONTAINS InterPro DOMAIN/s: Galactose oxidase/kelch, beta-propeller (Inter…
isogroup02233	isotig04201	429	AT1G07645.1	bbh	AT1G07645.1	AT1G07645	Arabidopsis thaliana	dessication-induced 1VOC superfamily protein	116	87	1e-47	27	27	210.456	210.456	7	7	46.6522	46.6522	reads1+reads2	2.1735	2.1735	#24.2	Biodegradation of Xenobiotics.lactoylglutathione lyase	at1g07645	TAIR release 10	dessication-induced 1VOC superfamily protein (DSI-1VOC); FUNCTIONS IN: catalytic activity; LOCATED IN: endomembrane system; EXPRESSED IN: seed; CONTAINS InterPro DOMAIN/s: Glyoxalase/bleomycin resistance protein/dioxygenase (InterPro:IPR004360); Has 35333 Blast hits to 34131 proteins in 2444 species: Archae - 798; Bacteria - 22429; Metazoa - 974; Fungi - 991; Plants - 531; Viruses - 0; Other Euka…
isogroup01672	isotig03640	504	AT1G11840.6	bbh	AT1G11840.6	AT1G11840	Arabidopsis thaliana	glyoxalase I homolog	138	86	3e-61	0	0	0.1	0.1	11	11	62.4012	62.4012	reads2	-9.28543	-9.28543	#24.2	Biodegradation of Xenobiotics.lactoylglutathione lyase	at1g11840	TAIR release 10	Encodes a glyoxalase I homolog ATGLX1.; glyoxalase I homolog (GLX1); FUNCTIONS IN: lactoylglutathione lyase activity, metal ion binding; INVOLVED IN: carbohydrate metabolic process; LOCATED IN: peroxisome; EXPRESSED IN: 25 plant structures; EXPRESSED DURING: 13 growth stages; CONTAINS InterPro DOMAIN/s: Glyoxalase I (InterPro:IPR004361), Glyoxalase I, conserved site (InterPro:IPR018146), Glyoxala…
isogroup01925	isotig03893	469	AT3G02230.1	bbh	AT3G02230.1	AT3G02230	Arabidopsis thaliana	reversibly glycosylated polypeptide 1	124	93	7e-63	6	6	42.7792	42.7792	3	3	18.2886	18.2886	reads1+reads2	1.22596	1.22596	#10.5.5	cell wall.cell wall proteins.RGP	at3g02230	TAIR release 10	reversibly glycosylated polypeptide possibly involved in plant cell wall synthesis; reversibly glycosylated polypeptide 1 (RGP1); FUNCTIONS IN: cellulose synthase (UDP-forming) activity; INVOLVED IN: response to salt stress, plant-type cell wall biogenesis; LOCATED IN: cytosolic ribosome, Golgi stack, cell wall, plasma membrane, Golgi trans cisterna; EXPRESSED IN: 7 plant structures; EXPRESSED DU…
isogroup00896	isotig02864	745	-	-	-	AT4G38190	Arabidopsis thaliana	cellulose synthase like D4	59	98	4e-32	7	7	31.4193	31.4193	11	11	42.2151	42.2151	reads1+reads2	-0.426108	-0.426108	#10.2.1	cell wall.cellulose synthesis.cellulose synthase	at4g38190	TAIR release 10	encodes a gene similar to cellulose synthase; cellulose synthase like D4 (CSLD4); CONTAINS InterPro DOMAIN/s: Cellulose synthase (InterPro:IPR005150); BEST Arabidopsis thaliana protein match is: cellulose synthase-like D3 (TAIR:AT3G03050.1); Has 3503 Blast hits to 2866 proteins in 674 species: Archae - 22; Bacteria - 1611; Metazoa - 5; Fungi - 10; Plants - 1761; Viruses - 2; Other Eukaryotes - 92…
isogroup02023	isotig03991	459	AT5G16510.1	bbh	AT5G16510.1	AT5G16510	Arabidopsis thaliana	Alpha-1,4-glucan-protein synthase family protein	131	82	7e-51	5	5	36.426	36.426	9	9	56.061	56.061	reads1+reads2	-0.622029	-0.622029	#10.5.5	cell wall.cell wall proteins.RGP	at5g16510	TAIR release 10	Alpha-1,4-glucan-protein synthase family protein; FUNCTIONS IN: transferase activity, transferring hexosyl groups, glycogenin glucosyltransferase activity; INVOLVED IN: response to salt stress; LOCATED IN: cell junction, Golgi apparatus, plant-type cell wall; EXPRESSED IN: 26 plant structures; EXPRESSED DURING: 16 growth stages; CONTAINS InterPro DOMAIN/s: Alpha-1,4-glucan-protein synthase, UDP-f…
isogroup02522	isotig04490	370	AT4G38190.1	bbh	AT4G38190.1	AT4G38190	Arabidopsis thaliana	cellulose synthase like D4	90	88	2e-40	1	1	9.0376	9.0376	6	6	46.364	46.364	reads1+reads2	-2.35899	-2.35899	#10.2.1	cell wall.cellulose synthesis.cellulose synthase	at4g38190	TAIR release 10	encodes a gene similar to cellulose synthase; cellulose synthase like D4 (CSLD4); CONTAINS InterPro DOMAIN/s: Cellulose synthase (InterPro:IPR005150); BEST Arabidopsis thaliana protein match is: cellulose synthase-like D3 (TAIR:AT3G03050.1); Has 3503 Blast hits to 2866 proteins in 674 species: Archae - 22; Bacteria - 1611; Metazoa - 5; Fungi - 10; Plants - 1761; Viruses - 2; Other Eukaryotes - 92…
isogroup00097	contig28208	639	-	-	-	AT3G24230	Arabidopsis thaliana	Pectate lyase family protein	140	64	1e-36	86	86	450.041	450.041	58	58	259.512	259.512	reads1+reads2	0.794253	0.794253	#10.6.3	cell wall.degradation.pectate lyases and polygalacturonases	at3g24230	TAIR release 10	Pectate lyase family protein; FUNCTIONS IN: lyase activity, pectate lyase activity; INVOLVED IN: biological_process unknown; LOCATED IN: endomembrane system; EXPRESSED IN: 17 plant structures; EXPRESSED DURING: 9 growth stages; CONTAINS InterPro DOMAIN/s: Pectin lyase fold/virulence factor (InterPro:IPR011050), AmbAllergen (InterPro:IPR018082), Pectate lyase/Amb allergen (InterPro:IPR002022), Pec…
isogroup02306	isotig04274	422	AT3G43860.1	bbh	AT3G43860.1	AT3G43860	Arabidopsis thaliana	glycosyl hydrolase 9A4	101	79	7e-34	6	6	47.5438	47.5438	0	0	0.1	0.1	reads1	8.89311	8.89311	#10.6.1	cell wall.degradation.cellulases and beta -1,4-glucanases	at3g43860	TAIR release 10	glycosyl hydrolase 9A4 (GH9A4); FUNCTIONS IN: hydrolase activity, hydrolyzing O-glycosyl compounds, catalytic activity; INVOLVED IN: carbohydrate metabolic process; LOCATED IN: endomembrane system; EXPRESSED IN: 9 plant structures; EXPRESSED DURING: L mature pollen stage, M germinated pollen stage, 4 anthesis, C globular stage, petal differentiation and expansion stage; CONTAINS InterPro DOMAIN/s…
isogroup00239	isotig01623	1496	-	-	-	AT1G14420	Arabidopsis thaliana	Pectate lyase family protein	388	62	2e-98	134	57.5	128.526	128.526	136	53.25	101.77	101.77	reads1+reads2	0.336751	0.336751	#10.6.3	cell wall.degradation.pectate lyases and polygalacturonases	at1g14420	TAIR release 10	AT59; FUNCTIONS IN: lyase activity, pectate lyase activity; INVOLVED IN: plant-type cell wall organization; LOCATED IN: endomembrane system; EXPRESSED IN: 9 plant structures; EXPRESSED DURING: L mature pollen stage, M germinated pollen stage, 4 anthesis, C globular stage, petal differentiation and expansion stage; CONTAINS InterPro DOMAIN/s: Pectin lyase fold/virulence factor (InterPro:IPR011050)…
isogroup00291	isotig01849	701	-	-	-	AT3G24230	Arabidopsis thaliana	Pectate lyase family protein	140	60	6e-36	910	553.75	2641.5	2641.5	823	593	2418.62	2418.62	reads1+reads2	0.127172	0.127172	#10.6.3	cell wall.degradation.pectate lyases and polygalacturonases	at3g24230	TAIR release 10	Pectate lyase family protein; FUNCTIONS IN: lyase activity, pectate lyase activity; INVOLVED IN: biological_process unknown; LOCATED IN: endomembrane system; EXPRESSED IN: 17 plant structures; EXPRESSED DURING: 9 growth stages; CONTAINS InterPro DOMAIN/s: Pectin lyase fold/virulence factor (InterPro:IPR011050), AmbAllergen (InterPro:IPR018082), Pectate lyase/Amb allergen (InterPro:IPR002022), Pec…
isogroup00137	isotig00459	1547	AT3G01270.1	bbh	AT3G01270.1	AT3G01270	Arabidopsis thaliana	Pectate lyase family protein	355	68	e-114	358	136.933	295.988	295.988	379	163.8	302.729	302.729	reads1+reads2	-0.032492	-0.032492	#10.6.3	cell wall.degradation.pectate lyases and polygalacturonases	at3g01270	TAIR release 10	Pectate lyase family protein; FUNCTIONS IN: lyase activity, pectate lyase activity; INVOLVED IN: biological_process unknown; LOCATED IN: endomembrane system; EXPRESSED IN: 20 plant structures; EXPRESSED DURING: 14 growth stages; CONTAINS InterPro DOMAIN/s: Pectin lyase fold/virulence factor (InterPro:IPR011050), Pectate lyase, N-terminal (InterPro:IPR007524), AmbAllergen (InterPro:IPR018082), Pec…
isogroup00443	isotig02237	1372	AT4G13710.1	unique_fbh	-	AT4G13710	Arabidopsis thaliana	Pectin lyase-like superfamily protein	379	62	e-100	46	44	107.239	107.239	28	26	54.1814	54.1814	reads1+reads2	0.984961	0.984961	#10.6.3	cell wall.degradation.pectate lyases and polygalacturonases	at4g13710	TAIR release 10	Pectin lyase-like superfamily protein; FUNCTIONS IN: lyase activity, pectate lyase activity; INVOLVED IN: biological_process unknown; LOCATED IN: endomembrane system; EXPRESSED IN: 20 plant structures; EXPRESSED DURING: 6 growth stages; CONTAINS InterPro DOMAIN/s: Pectin lyase fold/virulence factor (InterPro:IPR011050), AmbAllergen (InterPro:IPR018082), Pectate lyase/Amb allergen (InterPro:IPR002…
isogroup00676	isotig02644	1088	-	-	-	AT3G01270	Arabidopsis thaliana	Pectate lyase family protein	191	76	2e-66	43	43	132.158	132.158	29	29	76.2079	76.2079	reads1+reads2	0.794255	0.794255	#10.6.3	cell wall.degradation.pectate lyases and polygalacturonases	at3g01270	TAIR release 10	Pectate lyase family protein; FUNCTIONS IN: lyase activity, pectate lyase activity; INVOLVED IN: biological_process unknown; LOCATED IN: endomembrane system; EXPRESSED IN: 20 plant structures; EXPRESSED DURING: 14 growth stages; CONTAINS InterPro DOMAIN/s: Pectin lyase fold/virulence factor (InterPro:IPR011050), Pectate lyase, N-terminal (InterPro:IPR007524), AmbAllergen (InterPro:IPR018082), Pec…
isogroup00878	isotig02846	772	-	-	-	AT3G24230	Arabidopsis thaliana	Pectate lyase family protein	180	59	8e-44	109	109	472.132	472.132	55	54	199.99	199.99	reads1+reads2	1.23927	1.23927	#10.6.3	cell wall.degradation.pectate lyases and polygalacturonases	at3g24230	TAIR release 10	Pectate lyase family protein; FUNCTIONS IN: lyase activity, pectate lyase activity; INVOLVED IN: biological_process unknown; LOCATED IN: endomembrane system; EXPRESSED IN: 17 plant structures; EXPRESSED DURING: 9 growth stages; CONTAINS InterPro DOMAIN/s: Pectin lyase fold/virulence factor (InterPro:IPR011050), AmbAllergen (InterPro:IPR018082), Pectate lyase/Amb allergen (InterPro:IPR002022), Pec…
isogroup00951	isotig02919	718	-	-	-	AT1G14420	Arabidopsis thaliana	Pectate lyase family protein	179	68	4e-55	24	24	111.774	111.774	10	10	39.8205	39.8205	reads1+reads2	1.489	1.489	#10.6.3	cell wall.degradation.pectate lyases and polygalacturonases	at1g14420	TAIR release 10	AT59; FUNCTIONS IN: lyase activity, pectate lyase activity; INVOLVED IN: plant-type cell wall organization; LOCATED IN: endomembrane system; EXPRESSED IN: 9 plant structures; EXPRESSED DURING: L mature pollen stage, M germinated pollen stage, 4 anthesis, C globular stage, petal differentiation and expansion stage; CONTAINS InterPro DOMAIN/s: Pectin lyase fold/virulence factor (InterPro:IPR011050)…
isogroup00631	isotig02599	1422	AT3G07820.1	bbh	AT3G07820.1	AT3G07820	Arabidopsis thaliana	Pectin lyase-like superfamily protein	377	62	2e-88	105	105	246.913	246.913	46	46	92.4888	92.4888	reads1+reads2	1.41665	1.41665	#10.6.3	cell wall.degradation.pectate lyases and polygalacturonases	at3g07820	TAIR release 10	Pectin lyase-like superfamily protein; FUNCTIONS IN: polygalacturonase activity; INVOLVED IN: carbohydrate metabolic process; LOCATED IN: endomembrane system; EXPRESSED IN: 11 plant structures; EXPRESSED DURING: L mature pollen stage, M germinated pollen stage, 4 anthesis, C globular stage, petal differentiation and expansion stage; CONTAINS InterPro DOMAIN/s: Pectin lyase fold/virulence factor (…
isogroup01354	isotig03322	565	AT5G63180.1	unique_fbh	-	AT5G63180	Arabidopsis thaliana	Pectin lyase-like superfamily protein	117	70	7e-36	7	7	41.429	41.429	6	6	30.3622	30.3622	reads1+reads2	0.448365	0.448365	#10.6.3	cell wall.degradation.pectate lyases and polygalacturonases	at5g63180	TAIR release 10	Pectin lyase-like superfamily protein; CONTAINS InterPro DOMAIN/s: Pectin lyase fold/virulence factor (InterPro:IPR011050), AmbAllergen (InterPro:IPR018082), Pectate lyase/Amb allergen (InterPro:IPR002022), Pectin lyase fold (InterPro:IPR012334), Parallel beta-helix repeat (InterPro:IPR006626); BEST Arabidopsis thaliana protein match is: Pectin lyase-like superfamily protein (TAIR:AT4G24780.2); H…
isogroup01829	isotig03797	486	AT4G22080.1	unique_fbh	-	AT4G22080	Arabidopsis thaliana	root hair specific 14	61	55	2e-10	57	57	392.187	392.187	36	36	211.786	211.786	reads1+reads2	0.888935	0.888935	#10.6.3	cell wall.degradation.pectate lyases and polygalacturonases	at4g22080	TAIR release 10	root hair specific 14 (RHS14); FUNCTIONS IN: lyase activity, pectate lyase activity; INVOLVED IN: biological_process unknown; LOCATED IN: endomembrane system; EXPRESSED IN: root hair; CONTAINS InterPro DOMAIN/s: Pectin lyase fold/virulence factor (InterPro:IPR011050), AmbAllergen (InterPro:IPR018082), Pectate lyase/Amb allergen (InterPro:IPR002022), Pectin lyase fold (InterPro:IPR012334), Paralle…
isogroup01860	isotig03828	482	AT2G02720.1	unique_fbh	-	AT2G02720	Arabidopsis thaliana	Pectate lyase family protein	92	59	2e-14	1819	1817.5	12609	12609	823	819	4858.12	4858.12	reads1+reads2	1.37599	1.37599	#10.6.3	cell wall.degradation.pectate lyases and polygalacturonases	at2g02720	TAIR release 10	Pectate lyase family protein; FUNCTIONS IN: lyase activity, pectate lyase activity; INVOLVED IN: biological_process unknown; LOCATED IN: endomembrane system; EXPRESSED IN: 9 plant structures; EXPRESSED DURING: L mature pollen stage, M germinated pollen stage, 4 anthesis, C globular stage, petal differentiation and expansion stage; CONTAINS InterPro DOMAIN/s: Pectin lyase fold/virulence factor (In…
isogroup02148	isotig04116	437	-	-	-	AT3G01270	Arabidopsis thaliana	Pectate lyase family protein	130	73	1e-41	9	9	68.8677	68.8677	5	5	32.7129	32.7129	reads1+reads2	1.07397	1.07397	#10.6.3	cell wall.degradation.pectate lyases and polygalacturonases	at3g01270	TAIR release 10	Pectate lyase family protein; FUNCTIONS IN: lyase activity, pectate lyase activity; INVOLVED IN: biological_process unknown; LOCATED IN: endomembrane system; EXPRESSED IN: 20 plant structures; EXPRESSED DURING: 14 growth stages; CONTAINS InterPro DOMAIN/s: Pectin lyase fold/virulence factor (InterPro:IPR011050), Pectate lyase, N-terminal (InterPro:IPR007524), AmbAllergen (InterPro:IPR018082), Pec…
isogroup02427	isotig04395	401	-	-	-	AT1G14420	Arabidopsis thaliana	Pectate lyase family protein	126	55	9e-19	9	9	75.0504	75.0504	6	5	35.6498	35.6498	reads1+reads2	1.07397	1.07397	#10.6.3	cell wall.degradation.pectate lyases and polygalacturonases	at1g14420	TAIR release 10	AT59; FUNCTIONS IN: lyase activity, pectate lyase activity; INVOLVED IN: plant-type cell wall organization; LOCATED IN: endomembrane system; EXPRESSED IN: 9 plant structures; EXPRESSED DURING: L mature pollen stage, M germinated pollen stage, 4 anthesis, C globular stage, petal differentiation and expansion stage; CONTAINS InterPro DOMAIN/s: Pectin lyase fold/virulence factor (InterPro:IPR011050)…
isogroup01712	isotig03680	499	-	-	-	AT3G45400	Arabidopsis thaliana	exostosin family protein	149	79	2e-51	6	6	40.2073	40.2073	5	5	28.6484	28.6484	reads1+reads2	0.489003	0.489003	#10.3	cell wall.hemicellulose synthesis	at3g45400	TAIR release 10	exostosin family protein; FUNCTIONS IN: catalytic activity; INVOLVED IN: biological_process unknown; LOCATED IN: endomembrane system, membrane; CONTAINS InterPro DOMAIN/s: Exostosin-like (InterPro:IPR004263); BEST Arabidopsis thaliana protein match is: Exostosin family protein (TAIR:AT3G03650.1); Has 1358 Blast hits to 1353 proteins in 108 species: Archae - 0; Bacteria - 4; Metazoa - 218; Fungi -…
isogroup01880	isotig03848	479	-	-	-	AT3G45400	Arabidopsis thaliana	exostosin family protein	67	83	4e-24	6	6	41.8862	41.8862	11	11	65.6581	65.6581	reads1+reads2	-0.648498	-0.648498	#10.3	cell wall.hemicellulose synthesis	at3g45400	TAIR release 10	exostosin family protein; FUNCTIONS IN: catalytic activity; INVOLVED IN: biological_process unknown; LOCATED IN: endomembrane system, membrane; CONTAINS InterPro DOMAIN/s: Exostosin-like (InterPro:IPR004263); BEST Arabidopsis thaliana protein match is: Exostosin family protein (TAIR:AT3G03650.1); Has 1358 Blast hits to 1353 proteins in 108 species: Archae - 0; Bacteria - 4; Metazoa - 218; Fungi -…
isogroup01961	isotig03929	467	AT2G33160.1	unique_fbh	-	AT2G33160	Arabidopsis thaliana	glycoside hydrolase family 28 protein / polygalacturonase (pectinase) family protein	85	54	5e-09	3	3	21.4812	21.4812	3	3	18.3669	18.3669	reads1+reads2	0.225966	0.225966	#10.6.3	cell wall.degradation.pectate lyases and polygalacturonases	at2g33160	TAIR release 10	glycoside hydrolase family 28 protein / polygalacturonase (pectinase) family protein; FUNCTIONS IN: polygalacturonase activity, nucleic acid binding; INVOLVED IN: carbohydrate metabolic process; LOCATED IN: endomembrane system; CONTAINS InterPro DOMAIN/s: Pectin lyase fold/virulence factor (InterPro:IPR011050), Polynucleotidyl transferase, ribonuclease H fold (InterPro:IPR012337), Pectin lyase fo…
isogroup00941	isotig02909	730	-	-	-	AT1G32170	Arabidopsis thaliana	xyloglucan endotransglucosylase/hydrolase 30	133	72	1e-41	29	29	132.84	132.84	21	21	82.2484	82.2484	reads1+reads2	0.691633	0.691633	#10.7	cell wall.modification	at1g32170	TAIR release 10	xyloglucan endotransglycosylase-related protein (XTR4); xyloglucan endotransglucosylase/hydrolase 30 (XTH30); FUNCTIONS IN: hydrolase activity, acting on glycosyl bonds, xyloglucan:xyloglucosyl transferase activity, hydrolase activity, hydrolyzing O-glycosyl compounds; INVOLVED IN: carbohydrate metabolic process, cellular glucan metabolic process; LOCATED IN: endomembrane system, cell wall, apopl…
isogroup00509	isotig02369	677	AT5G02260.1	unique_fbh	-	AT5G02260	Arabidopsis thaliana	expansin A9	67	82	4e-20	15	12.5	61.7413	61.7413	2	1	4.2232	0.1	reads1	3.86983	9.27009	#10.7	cell wall.modification	at5g02260	TAIR release 10	member of Alpha-Expansin Gene Family. Naming convention from the Expansin Working Group (Kende et al, 2004. Plant Mol Bio); expansin A9 (EXPA9); INVOLVED IN: plant-type cell wall modification involved in multidimensional cell growth, unidimensional cell growth, plant-type cell wall loosening; LOCATED IN: chloroplast; EXPRESSED IN: 22 plant structures; EXPRESSED DURING: 11 growth stages; CONTAINS …
isogroup01333	isotig03301	575	AT2G37640.1	bbh	AT2G37640.1	AT2G37640	Arabidopsis thaliana	Barwin-like endoglucanases superfamily protein	118	73	4e-36	12	12	69.786	69.786	14	14	69.6132	69.6132	reads1+reads2	0.00357675	0.00357675	#10.7	cell wall.modification	at2g37640	TAIR release 10	member of Alpha-Expansin Gene Family. Naming convention from the Expansin Working Group (Kende et al, 2004. Plant Mol Bio). Involved in the formation of nematode-induced syncytia in roots of Arabidopsis thaliana.; EXP3; INVOLVED IN: in 6 processes; LOCATED IN: endomembrane system, extracellular region; EXPRESSED IN: 21 plant structures; EXPRESSED DURING: 13 growth stages; CONTAINS InterPro DOMAIN…
isogroup01624	isotig03592	517	AT3G55500.1	unique_fbh	-	AT3G55500	Arabidopsis thaliana	expansin A16	103	67	3e-24	10	9.5	61.4452	61.4452	5	5	27.651	27.651	reads1+reads2	1.15197	1.15197	#10.7	cell wall.modification	at3g55500	TAIR release 10	expansin-like protein. Naming convention from the Expansin Working Group (Kende et al, 2004. Plant Mol Bio). Involved in the formation of nematode-induced syncytia in roots of Arabidopsis thaliana.; expansin A16 (EXPA16); INVOLVED IN: plant-type cell wall modification involved in multidimensional cell growth, syncytium formation, unidimensional cell growth, plant-type cell wall loosening; LOCATED…
isogroup01825	isotig03793	486	AT1G32170.1	bbh	AT1G32170.1	AT1G32170	Arabidopsis thaliana	xyloglucan endotransglucosylase/hydrolase 30	153	82	1e-56	9	9	61.9243	61.9243	5	5	29.4147	29.4147	reads1+reads2	1.07397	1.07397	#10.7	cell wall.modification	at1g32170	TAIR release 10	xyloglucan endotransglycosylase-related protein (XTR4); xyloglucan endotransglucosylase/hydrolase 30 (XTH30); FUNCTIONS IN: hydrolase activity, acting on glycosyl bonds, xyloglucan:xyloglucosyl transferase activity, hydrolase activity, hydrolyzing O-glycosyl compounds; INVOLVED IN: carbohydrate metabolic process, cellular glucan metabolic process; LOCATED IN: endomembrane system, cell wall, apopl…
isogroup02004	isotig03972	461	-	-	-	AT1G32170	Arabidopsis thaliana	xyloglucan endotransglucosylase/hydrolase 30	96	63	3e-15	14	14	101.55	101.55	11	11	68.2218	68.2218	reads1+reads2	0.573891	0.573891	#10.7	cell wall.modification	at1g32170	TAIR release 10	xyloglucan endotransglycosylase-related protein (XTR4); xyloglucan endotransglucosylase/hydrolase 30 (XTH30); FUNCTIONS IN: hydrolase activity, acting on glycosyl bonds, xyloglucan:xyloglucosyl transferase activity, hydrolase activity, hydrolyzing O-glycosyl compounds; INVOLVED IN: carbohydrate metabolic process, cellular glucan metabolic process; LOCATED IN: endomembrane system, cell wall, apopl…
isogroup01886	isotig03854	480	AT5G65730.1	bbh	AT5G65730.1	AT5G65730	Arabidopsis thaliana	xyloglucan endotransglucosylase/hydrolase 6	101	89	5e-49	3	3	20.8994	20.8994	3	3	17.8694	17.8694	reads1+reads2	0.22597	0.22597	#10.7	cell wall.modification	at5g65730	TAIR release 10	xyloglucan endotransglucosylase/hydrolase 6 (XTH6); FUNCTIONS IN: hydrolase activity, acting on glycosyl bonds, hydrolase activity, hydrolyzing O-glycosyl compounds, xyloglucan:xyloglucosyl transferase activity; INVOLVED IN: response to water deprivation; LOCATED IN: endomembrane system, cell wall, apoplast; EXPRESSED IN: 21 plant structures; EXPRESSED DURING: 14 growth stages; CONTAINS InterPro …
isogroup00086	contig27534	536	-	-	-	AT5G49180	Arabidopsis thaliana	Plant invertase/pectin methylesterase inhibitor superfamily	132	53	9e-12	74	74	461.659	461.659	100	100	533.416	533.416	reads1+reads2	-0.208433	-0.208433	#10.8.1	cell wall.pectin*esterases.PME	at5g49180	TAIR release 10	Encodes a putative pectin methylesterase. The gene is preferentially expressed in floral buds.; Plant invertase/pectin methylesterase inhibitor superfamily; FUNCTIONS IN: enzyme inhibitor activity, pectinesterase activity; INVOLVED IN: cell wall modification; LOCATED IN: endomembrane system, cell wall, plant-type cell wall; EXPRESSED IN: 8 plant structures; EXPRESSED DURING: 4 anthesis, developin…
isogroup00539	isotig02429	527	AT4G19420.1	bbh	AT4G19420.1	AT4G19420	Arabidopsis thaliana	Pectinacetylesterase family protein	70	78	4e-23	2	1.5	9.5178	9.5178	7	6.5	35.2642	35.2642	reads1+reads2	-1.8895	-1.8895	#10.8.2	cell wall.pectin*esterases.acetyl esterase	at4g19420	TAIR release 10	Pectinacetylesterase family protein; CONTAINS InterPro DOMAIN/s: Pectinacetylesterase (InterPro:IPR004963); BEST Arabidopsis thaliana protein match is: Pectinacetylesterase family protein (TAIR:AT4G19410.1); Has 543 Blast hits to 535 proteins in 96 species: Archae - 2; Bacteria - 44; Metazoa - 119; Fungi - 0; Plants - 298; Viruses - 0; Other Eukaryotes - 80 (source: NCBI BLink).
isogroup00886	isotig02854	759	-	-	-	AT3G14310	Arabidopsis thaliana	pectin methylesterase 3	165	62	8e-40	14	14	61.6795	61.6795	6	6	22.6017	22.6017	reads1+reads2	1.44836	1.44836	#10.8.1	cell wall.pectin*esterases.PME	at3g14310	TAIR release 10	encodes a pectin methylesterase, targeted by a cellulose binding protein (CBP) from the parasitic nematode Heterodera schachtii during parasitism.; pectin methylesterase 3 (PME3); FUNCTIONS IN: pectinesterase activity; INVOLVED IN: response to nematode; LOCATED IN: cell wall, apoplast, plasma membrane, cytoplasm; EXPRESSED IN: 23 plant structures; EXPRESSED DURING: 14 growth stages; CONTAINS Inte…
isogroup00830	isotig02798	817	AT5G27870.1	unique_fbh	-	AT5G27870	Arabidopsis thaliana	Plant invertase/pectin methylesterase inhibitor superfamily	172	73	2e-52	18	17.5	71.626	71.626	7	6.5	22.7469	22.7469	reads1+reads2	1.65481	1.65481	#10.8.1	cell wall.pectin*esterases.PME	at5g27870	TAIR release 10	Plant invertase/pectin methylesterase inhibitor superfamily; FUNCTIONS IN: enzyme inhibitor activity, pectinesterase activity; INVOLVED IN: cell wall modification; LOCATED IN: cell wall, plant-type cell wall; EXPRESSED IN: 9 plant structures; EXPRESSED DURING: L mature pollen stage, M germinated pollen stage, 4 anthesis, C globular stage, petal differentiation and expansion stage; CONTAINS InterP…
isogroup01062	isotig03030	654	AT5G07410.1	bbh	AT5G07410.1	AT5G07410	Arabidopsis thaliana	Pectin lyase-like superfamily protein	103	67	4e-24	21	21	107.373	107.373	5	5	21.8587	21.8587	reads1+reads2	2.29636	2.29636	#10.8.1	cell wall.pectin*esterases.PME	at5g07410	TAIR release 10	Pectin lyase-like superfamily protein; FUNCTIONS IN: pectinesterase activity; INVOLVED IN: cell wall modification; LOCATED IN: endomembrane system, cell wall, plant-type cell wall; EXPRESSED IN: male gametophyte, flower, pollen tube; EXPRESSED DURING: L mature pollen stage, M germinated pollen stage; CONTAINS InterPro DOMAIN/s: Pectin lyase fold/virulence factor (InterPro:IPR011050), Pectinestera…
isogroup01618	isotig03586	511	-	-	-	AT5G49180	Arabidopsis thaliana	Plant invertase/pectin methylesterase inhibitor superfamily	133	79	3e-52	9	9	58.8947	58.8947	4	4	22.3805	22.3805	reads1+reads2	1.3959	1.3959	#10.8.1	cell wall.pectin*esterases.PME	at5g49180	TAIR release 10	Encodes a putative pectin methylesterase. The gene is preferentially expressed in floral buds.; Plant invertase/pectin methylesterase inhibitor superfamily; FUNCTIONS IN: enzyme inhibitor activity, pectinesterase activity; INVOLVED IN: cell wall modification; LOCATED IN: endomembrane system, cell wall, plant-type cell wall; EXPRESSED IN: 8 plant structures; EXPRESSED DURING: 4 anthesis, developin…
isogroup01306	isotig03274	578	AT5G49180.1	bbh	AT5G49180.1	AT5G49180	Arabidopsis thaliana	Plant invertase/pectin methylesterase inhibitor superfamily	161	74	2e-56	8	7.5	43.3899	43.3899	8	7.5	37.0992	37.0992	reads1+reads2	0.225971	0.225971	#10.8.1	cell wall.pectin*esterases.PME	at5g49180	TAIR release 10	Encodes a putative pectin methylesterase. The gene is preferentially expressed in floral buds.; Plant invertase/pectin methylesterase inhibitor superfamily; FUNCTIONS IN: enzyme inhibitor activity, pectinesterase activity; INVOLVED IN: cell wall modification; LOCATED IN: endomembrane system, cell wall, plant-type cell wall; EXPRESSED IN: 8 plant structures; EXPRESSED DURING: 4 anthesis, developin…
isogroup01619	isotig03587	514	AT4G33230.1	unique_fbh	-	AT4G33230	Arabidopsis thaliana	Plant invertase/pectin methylesterase inhibitor superfamily	131	68	3e-33	6	6	39.034	39.034	4	4	22.2499	22.2499	reads1+reads2	0.810932	0.810932	#10.8.1	cell wall.pectin*esterases.PME	at4g33230	TAIR release 10	Plant invertase/pectin methylesterase inhibitor superfamily; FUNCTIONS IN: enzyme inhibitor activity, pectinesterase activity; INVOLVED IN: cell wall modification; LOCATED IN: cell wall, plant-type cell wall; EXPRESSED IN: sperm cell, sepal, male gametophyte, flower, pollen tube; EXPRESSED DURING: L mature pollen stage, M germinated pollen stage, 4 anthesis; CONTAINS InterPro DOMAIN/s: Pectineste…
isogroup02305	isotig04273	417	-	-	-	AT5G49180	Arabidopsis thaliana	Plant invertase/pectin methylesterase inhibitor superfamily	76	84	2e-26	4	4	32.0759	32.0759	2	2	13.7128	13.7128	reads1+reads2	1.22597	1.22597	#10.8.1	cell wall.pectin*esterases.PME	at5g49180	TAIR release 10	Encodes a putative pectin methylesterase. The gene is preferentially expressed in floral buds.; Plant invertase/pectin methylesterase inhibitor superfamily; FUNCTIONS IN: enzyme inhibitor activity, pectinesterase activity; INVOLVED IN: cell wall modification; LOCATED IN: endomembrane system, cell wall, plant-type cell wall; EXPRESSED IN: 8 plant structures; EXPRESSED DURING: 4 anthesis, developin…
isogroup02314	isotig04282	417	-	-	-	AT3G14310	Arabidopsis thaliana	pectin methylesterase 3	123	62	2e-29	9	9	72.1707	72.1707	1	1	6.8564	0.1	reads1	3.39589	9.49527	#10.8.1	cell wall.pectin*esterases.PME	at3g14310	TAIR release 10	encodes a pectin methylesterase, targeted by a cellulose binding protein (CBP) from the parasitic nematode Heterodera schachtii during parasitism.; pectin methylesterase 3 (PME3); FUNCTIONS IN: pectinesterase activity; INVOLVED IN: response to nematode; LOCATED IN: cell wall, apoplast, plasma membrane, cytoplasm; EXPRESSED IN: 23 plant structures; EXPRESSED DURING: 14 growth stages; CONTAINS Inte…
isogroup02229	isotig04197	426	AT2G26450.1	unique_fbh	-	AT2G26450	Arabidopsis thaliana	Plant invertase/pectin methylesterase inhibitor superfamily	134	67	1e-34	16	16	125.593	125.593	3	3	20.1346	20.1346	reads1+reads2	2.64101	2.64101	#10.8.1	cell wall.pectin*esterases.PME	at2g26450	TAIR release 10	Plant invertase/pectin methylesterase inhibitor superfamily; FUNCTIONS IN: enzyme inhibitor activity, pectinesterase activity; INVOLVED IN: cell wall modification; LOCATED IN: cell wall, plant-type cell wall; EXPRESSED IN: 9 plant structures; EXPRESSED DURING: L mature pollen stage, M germinated pollen stage, 4 anthesis, C globular stage, petal differentiation and expansion stage; CONTAINS InterP…
isogroup02883	isotig04851	252	AT1G11590.1	unique_fbh	-	AT1G11590	Arabidopsis thaliana	Plant invertase/pectin methylesterase inhibitor superfamily	62	67	9e-11	300	300	3980.85	3980.85	315	315	3573.89	3573.89	reads1+reads2	0.15558	0.15558	#10.8.1	cell wall.pectin*esterases.PME	at1g11590	TAIR release 10	Plant invertase/pectin methylesterase inhibitor superfamily; FUNCTIONS IN: enzyme inhibitor activity, pectinesterase activity; INVOLVED IN: cell wall modification; LOCATED IN: endomembrane system, cell wall, plant-type cell wall; EXPRESSED IN: flower; CONTAINS InterPro DOMAIN/s: Pectinesterase, active site (InterPro:IPR018040), Pectin lyase fold/virulence factor (InterPro:IPR011050), Pectinestera…
isogroup01498	isotig03466	540	AT1G31070.2	bbh	AT1G31070.2	AT1G31070	Arabidopsis thaliana	N-acetylglucosamine-1-phosphate uridylyltransferase 1	127	83	2e-54	1	1	6.1924	0.1	7	7	37.0626	37.0626	reads2	-2.58139	-8.53382	#10.1	cell wall.precursor synthesis	at1g31070	TAIR release 10	Encodes a protein that functions as an N-acetylglucosamine-1-phosphate uridylyltransferase that catalyzes the formation of UDP-N-acetylglucosamine (UDP-GlcNAc). This is an essential precursor for glycolipid and glycoprotein synthesis and is also used for regulatory protein modification in signaling pathways. The enzyme can also catalyze the reverse reaction using both UDP-GlcNAc and the less comm…
isogroup00743	isotig02711	929	AT4G30440.1	bbh	AT4G30440.1	AT4G30440	Arabidopsis thaliana	UDP-D-glucuronate 4-epimerase 1	268	82	e-106	33	33	118.783	118.783	11	11	33.8539	33.8539	reads1+reads2	1.81093	1.81093	#10.1.6	cell wall.precursor synthesis.GAE	at4g30440	TAIR release 10	UDP-D-glucuronate 4-epimerase; UDP-D-glucuronate 4-epimerase 1 (GAE1); FUNCTIONS IN: UDP-glucuronate 4-epimerase activity, catalytic activity; INVOLVED IN: cellular metabolic process, carbohydrate metabolic process, nucleotide-sugar metabolic process, metabolic process; LOCATED IN: cellular_component unknown; EXPRESSED IN: 24 plant structures; EXPRESSED DURING: 15 growth stages; CONTAINS InterPro…
isogroup02586	isotig04554	364	-	-	-	AT4G30440	Arabidopsis thaliana	UDP-D-glucuronate 4-epimerase 1	66	75	8e-20	7	7	64.306	64.306	0	0	0.1	0.1	reads1	9.32881	9.32881	#10.1.6	cell wall.precursor synthesis.GAE	at4g30440	TAIR release 10	UDP-D-glucuronate 4-epimerase; UDP-D-glucuronate 4-epimerase 1 (GAE1); FUNCTIONS IN: UDP-glucuronate 4-epimerase activity, catalytic activity; INVOLVED IN: cellular metabolic process, carbohydrate metabolic process, nucleotide-sugar metabolic process, metabolic process; LOCATED IN: cellular_component unknown; EXPRESSED IN: 24 plant structures; EXPRESSED DURING: 15 growth stages; CONTAINS InterPro…
isogroup00836	isotig02804	810	AT1G02000.1	unique_fbh	-	AT1G02000	Arabidopsis thaliana	UDP-D-glucuronate 4-epimerase 2	160	95	6e-87	17	17	70.1809	70.1809	6	6	21.1786	21.1786	reads1+reads2	1.72847	1.72847	#10.1.6	cell wall.precursor synthesis.GAE	at1g02000	TAIR release 10	UDP-D-glucuronate 4-epimerase; UDP-D-glucuronate 4-epimerase 2 (GAE2); FUNCTIONS IN: UDP-glucuronate 4-epimerase activity, catalytic activity; INVOLVED IN: cellular metabolic process, carbohydrate metabolic process, nucleotide-sugar metabolic process, metabolic process; LOCATED IN: cellular_component unknown; EXPRESSED IN: 25 plant structures; EXPRESSED DURING: 15 growth stages; CONTAINS InterPro…
isogroup00735	isotig02703	937	AT3G46440.2	bbh	AT3G46440.2	AT3G46440	Arabidopsis thaliana	UDP-XYL synthase 5	292	96	e-164	10	10	35.6874	35.6874	17	17	51.8729	51.8729	reads1+reads2	-0.539566	-0.539566	#10.1.5	cell wall.precursor synthesis.UXS	at3g46440	TAIR release 10	encodes a protein similar to UDP-glucuronic acid decarboxylase. UDP-glucuronic acid decarboxylase produces UDP-xylose, which is a substrate for many cell wall carbohydrates including hemicellulose and pectin. UDP-xylose is also known to feedback regulate several cell wall biosynthetic enzymes.; UDP-XYL synthase 5 (UXS5); FUNCTIONS IN: UDP-glucuronate decarboxylase activity, catalytic activity; IN…
isogroup01938	isotig03906	470	AT2G28760.2	unique_fbh	-	AT2G28760	Arabidopsis thaliana	UDP-XYL synthase 6	107	87	3e-46	10	10	71.147	71.147	6	6	36.4993	36.4993	reads1+reads2	0.962934	0.962934	#10.1.5	cell wall.precursor synthesis.UXS	at2g28760	TAIR release 10	UDP-XYL synthase 6 (UXS6); FUNCTIONS IN: coenzyme binding, binding, catalytic activity; INVOLVED IN: cellular metabolic process, nucleotide-sugar metabolic process, metabolic process; LOCATED IN: plasma membrane; EXPRESSED IN: 24 plant structures; EXPRESSED DURING: 13 growth stages; CONTAINS InterPro DOMAIN/s: NAD-dependent epimerase/dehydratase (InterPro:IPR001509), NAD(P)-binding domain (InterP…
isogroup00072	contig26509	971	-	-	-	AT2G41830	Arabidopsis thaliana	Uncharacterized protein	278	79	e-100	177	162	557.893	557.893	253	243.5	716.986	716.986	reads1+reads2	-0.361958	-0.361958	#31.3	cell.cycle	at2g41830	TAIR release 10	Uncharacterized protein; LOCATED IN: plasma membrane; EXPRESSED IN: 19 plant structures; EXPRESSED DURING: 7 growth stages; BEST Arabidopsis thaliana protein match is: Uncharacterized protein (TAIR:AT5G21080.1); Has 35333 Blast hits to 34131 proteins in 2444 species: Archae - 798; Bacteria - 22429; Metazoa - 974; Fungi - 991; Plants - 531; Viruses - 0; Other Eukaryotes - 9610 (source: NCBI BLink).
isogroup02470	isotig04438	388	AT3G53520.3	unique_fbh	-	AT3G53520	Arabidopsis thaliana	UDP-glucuronic acid decarboxylase 1	80	55	6e-07	40	40	344.733	344.733	26	26	191.59	191.59	reads1+reads2	0.847458	0.847458	#10.1.5	cell wall.precursor synthesis.UXS	at3g53520	TAIR release 10	Encodes an isoform of UDP-glucuronic acid decarboxylase, which is predicted to be membrane-bound by PSORT analysis. This enzyme produces UDP-xylose, which is a substrate for many cell wall carbohydrates including hemicellulose and pectin. UDP-xylose is also known to feedback regulate several cell wall biosynthetic enzymes.; UDP-glucuronic acid decarboxylase 1 (UXS1); CONTAINS InterPro DOMAIN/s: N…
isogroup00157	isotig00853	3358	AT2G41830.1	bbh	AT2G41830.1	AT2G41830	Arabidopsis thaliana	Uncharacterized protein	1024	64	-	206	45.0357	44.8468	44.8468	289	65.3885	55.6739	55.6739	reads1+reads2	-0.311996	-0.311996	#31.3	cell.cycle	at2g41830	TAIR release 10	Uncharacterized protein; LOCATED IN: plasma membrane; EXPRESSED IN: 19 plant structures; EXPRESSED DURING: 7 growth stages; BEST Arabidopsis thaliana protein match is: Uncharacterized protein (TAIR:AT5G21080.1); Has 35333 Blast hits to 34131 proteins in 2444 species: Archae - 798; Bacteria - 22429; Metazoa - 974; Fungi - 991; Plants - 531; Viruses - 0; Other Eukaryotes - 9610 (source: NCBI BLink).
isogroup01079	isotig03047	647	AT1G44110.1	bbh	AT1G44110.1	AT1G44110	Arabidopsis thaliana	Cyclin A1;1	50	78	6e-11	7	7	36.1783	36.1783	8	8	35.3522	35.3522	reads1+reads2	0.0333246	0.0333246	#31.3	cell.cycle	at1g44110	TAIR release 10	Cyclin A1;1 (CYCA1;1); CONTAINS InterPro DOMAIN/s: Cyclin, C-terminal (InterPro:IPR004367), Cyclin (InterPro:IPR006670), G2/mitotic-specific cyclin A (InterPro:IPR015453), Cyclin-like (InterPro:IPR011028), Cyclin-related (InterPro:IPR013763), Cyclin, N-terminal (InterPro:IPR006671), Cyclin, A/B/D/E (InterPro:IPR014400); BEST Arabidopsis thaliana protein match is: CYCLIN A1;2 (TAIR:AT1G77390.1); H…
isogroup01560	isotig03528	527	AT5G02110.1	bbh	AT5G02110.1	AT5G02110	Arabidopsis thaliana	CYCLIN D7;1	127	54	3e-10	10	10	63.4518	63.4518	5	5	27.1263	27.1263	reads1+reads2	1.22597	1.22597	#31.3	cell.cycle	at5g02110	TAIR release 10	CYCLIN D7;1 (CYCD7;1); FUNCTIONS IN: cyclin-dependent protein kinase activity; INVOLVED IN: regulation of cell cycle; LOCATED IN: nucleus; CONTAINS InterPro DOMAIN/s: Cyclin, C-terminal (InterPro:IPR004367), Cyclin D (InterPro:IPR015451), Cyclin-like (InterPro:IPR011028), Cyclin-related (InterPro:IPR013763), Cyclin, N-terminal (InterPro:IPR006671), Cyclin (InterPro:IPR006670); BEST Arabidopsis th…
isogroup02468	isotig04436	392	-	-	-	AT2G41830	Arabidopsis thaliana	Uncharacterized protein	75	60	1e-06	9	9	76.7735	76.7735	0	0	0.1	0.1	reads1	9.58446	9.58446	#31.3	cell.cycle	at2g41830	TAIR release 10	Uncharacterized protein; LOCATED IN: plasma membrane; EXPRESSED IN: 19 plant structures; EXPRESSED DURING: 7 growth stages; BEST Arabidopsis thaliana protein match is: Uncharacterized protein (TAIR:AT5G21080.1); Has 35333 Blast hits to 34131 proteins in 2444 species: Archae - 798; Bacteria - 22429; Metazoa - 974; Fungi - 991; Plants - 531; Viruses - 0; Other Eukaryotes - 9610 (source: NCBI BLink).
isogroup02263	isotig04231	425	AT1G27630.1	bbh	AT1G27630.1	AT1G27630	Arabidopsis thaliana	cyclin T 1;3	91	68	1e-23	3	3	23.6041	23.6041	4	4	26.9093	26.9093	reads1+reads2	-0.189067	-0.189067	#31.3	cell.cycle	at1g27630	TAIR release 10	cyclin T 1;3 (CYCT1;3); CONTAINS InterPro DOMAIN/s: Cyclin-like (InterPro:IPR011028), Transcription regulator cyclin (InterPro:IPR015429), Cyclin-related (InterPro:IPR013763), Cyclin, N-terminal (InterPro:IPR006671), Cyclin (InterPro:IPR006670); BEST Arabidopsis thaliana protein match is: Cyclin family protein (TAIR:AT5G45190.1); Has 1569 Blast hits to 1569 proteins in 224 species: Archae - 0; Ba…
isogroup02432	isotig04400	399	AT4G38740.1	bbh	AT4G38740.1	AT4G38740	Arabidopsis thaliana	rotamase CYP 1	56	83	2e-18	15	15	125.711	125.711	12	12	85.9883	85.9883	reads1+reads2	0.547897	0.547897	#31.3.1	cell.cycle.peptidylprolyl isomerase	at4g38740	TAIR release 10	Encodes cytosolic cyclophilin ROC1.; rotamase CYP 1 (ROC1); FUNCTIONS IN: peptidyl-prolyl cis-trans isomerase activity; INVOLVED IN: protein folding, response to cadmium ion, signal transduction; LOCATED IN: cytosol, apoplast, plasma membrane; EXPRESSED IN: 26 plant structures; EXPRESSED DURING: 16 growth stages; CONTAINS InterPro DOMAIN/s: Cyclophilin-like (InterPro:IPR015891), Peptidyl-prolyl c…
isogroup00165	isotig00984	1143	AT1G10740.1	bbh	AT1G10740.1	AT1G10740	Arabidopsis thaliana	alpha/beta-Hydrolases superfamily protein	274	87	e-129	133	86.5	253.061	253.061	172	118.5	296.417	296.417	reads1+reads2	-0.228146	-0.228146	#31.2	cell.division	at1g10740	TAIR release 10	alpha/beta-Hydrolases superfamily protein; LOCATED IN: endomembrane system; EXPRESSED IN: 24 plant structures; EXPRESSED DURING: 15 growth stages; BEST Arabidopsis thaliana protein match is: alpha/beta-Hydrolases superfamily protein (TAIR:AT1G23330.1).
isogroup00440	isotig02231	1102	AT3G26100.1	bbh	AT3G26100.1	AT3G26100	Arabidopsis thaliana	Regulator of chromosome condensation (RCC1) family protein	210	79	1e-84	27	21.5	65.2396	65.2396	16	10.5	27.242	27.242	reads1+reads2	1.25992	1.25992	#31.2	cell.division	at3g26100	TAIR release 10	Regulator of chromosome condensation (RCC1) family protein; CONTAINS InterPro DOMAIN/s: Regulator of chromosome condensation/beta-lactamase-inhibitor protein II (InterPro:IPR009091), Regulator of chromosome condensation, RCC1 (InterPro:IPR000408); BEST Arabidopsis thaliana protein match is: Regulator of chromosome condensation (RCC1) family protein (TAIR:AT3G15430.2); Has 35333 Blast hits to 3413…
isogroup00500	isotig02351	630	AT3G26100.2	unique_fbh	-	AT3G26100	Arabidopsis thaliana	Regulator of chromosome condensation (RCC1) family protein	124	75	2e-46	6	3.5	18.5773	18.5773	15	11	49.921	49.921	reads1+reads2	-1.42611	-1.42611	#31.2	cell.division	at3g26100	TAIR release 10	Regulator of chromosome condensation (RCC1) family protein; CONTAINS InterPro DOMAIN/s: Regulator of chromosome condensation/beta-lactamase-inhibitor protein II (InterPro:IPR009091), Regulator of chromosome condensation, RCC1 (InterPro:IPR000408); BEST Arabidopsis thaliana protein match is: Regulator of chromosome condensation (RCC1) family protein (TAIR:AT3G15430.2); Has 35333 Blast hits to 3413…
isogroup00636	isotig02604	1343	AT3G02300.1	bbh	AT3G02300.1	AT3G02300	Arabidopsis thaliana	Regulator of chromosome condensation (RCC1) family protein	148	85	1e-63	17	17	42.328	42.328	14	13.5	28.7401	28.7401	reads1+reads2	0.558547	0.558547	#31.2	cell.division	at3g02300	TAIR release 10	Regulator of chromosome condensation (RCC1) family protein; CONTAINS InterPro DOMAIN/s: Regulator of chromosome condensation/beta-lactamase-inhibitor protein II (InterPro:IPR009091), Regulator of chromosome condensation, RCC1 (InterPro:IPR000408); BEST Arabidopsis thaliana protein match is: Regulator of chromosome condensation (RCC1) family protein (TAIR:AT5G63860.1); Has 21089 Blast hits to 6160…
isogroup00663	isotig02631	1138	AT3G23270.1	bbh	AT3G23270.1	AT3G23270	Arabidopsis thaliana	Regulator of chromosome condensation (RCC1) family with FYVE zinc finger domain	293	70	7e-96	18	18	52.8914	52.8914	12	12	30.1488	30.1488	reads1+reads2	0.810933	0.810933	#31.2	cell.division	at3g23270	TAIR release 10	Regulator of chromosome condensation (RCC1) family with FYVE zinc finger domain; CONTAINS InterPro DOMAIN/s: Regulator of chromosome condensation, RCC1 (InterPro:IPR000408), Disease resistance/zinc finger/chromosome condensation-like region (InterPro:IPR013591), Pleckstrin homology (InterPro:IPR001849), Regulator of chromosome condensation/beta-lactamase-inhibitor protein II (InterPro:IPR009091),…
isogroup00683	isotig02651	1065	AT1G69400.1	bbh	AT1G69400.1	AT1G69400	Arabidopsis thaliana	Transducin/WD40 repeat-like superfamily protein	119	77	3e-31	6	6	18.8389	18.8389	12	12	32.2153	32.2153	reads1+reads2	-0.774031	-0.774031	#31.2	cell.division	at1g69400	TAIR release 10	Transducin/WD40 repeat-like superfamily protein; CONTAINS InterPro DOMAIN/s: WD40 repeat 2 (InterPro:IPR019782), WD40 repeat-like-containing domain (InterPro:IPR011046), WD40 repeat, conserved site (InterPro:IPR019775), WD40-repeat-containing domain (InterPro:IPR017986), WD40/YVTN repeat-like-containing domain (InterPro:IPR015943), WD40 repeat (InterPro:IPR001680), WD40 repeat, subgroup (InterPro…
isogroup00930	isotig02898	738	AT2G20000.1	bbh	AT2G20000.1	AT2G20000	Arabidopsis thaliana	CDC27 family protein	139	84	1e-55	6	6	27.1863	27.1863	0	0	0.1	0.1	reads1	8.08674	8.08674	#31.2	cell.division	at2g20000	TAIR release 10	Required for cell division and cell differentiation in meristems. Encodes a homolog of the CDC27 subunit of the anaphase-promoting complex (APC). Unlike other CDC27 homologs in Arabidopsis, its transcription is cell cycle regulated. Strong hbt mutants give rise to seedlings that lack an anatomically recognizable quiescent center and differentiated columella root cap cells, the cell types derived …
isogroup01236	isotig03204	600	AT3G03790.1	bbh	AT3G03790.1	AT3G03790	Arabidopsis thaliana	ankyrin repeat family protein / regulator of chromosome condensation (RCC1) family protein	141	59	2e-26	11	11	61.305	61.305	7	7	33.3563	33.3563	reads1+reads2	0.878045	0.878045	#31.2	cell.division	at3g03790	TAIR release 10	ankyrin repeat family protein / regulator of chromosome condensation (RCC1) family protein; FUNCTIONS IN: binding; INVOLVED IN: biological_process unknown; EXPRESSED IN: 22 plant structures; EXPRESSED DURING: 11 growth stages; CONTAINS InterPro DOMAIN/s: Regulator of chromosome condensation/beta-lactamase-inhibitor protein II (InterPro:IPR009091), Regulator of chromosome condensation, RCC1 (Inter…
isogroup01283	isotig03251	584	-	-	-	AT3G26100	Arabidopsis thaliana	Regulator of chromosome condensation (RCC1) family protein	170	78	2e-63	3	3	17.1776	17.1776	6	6	29.3744	29.3744	reads1+reads2	-0.774031	-0.774031	#31.2	cell.division	at3g26100	TAIR release 10	Regulator of chromosome condensation (RCC1) family protein; CONTAINS InterPro DOMAIN/s: Regulator of chromosome condensation/beta-lactamase-inhibitor protein II (InterPro:IPR009091), Regulator of chromosome condensation, RCC1 (InterPro:IPR000408); BEST Arabidopsis thaliana protein match is: Regulator of chromosome condensation (RCC1) family protein (TAIR:AT3G15430.2); Has 35333 Blast hits to 3413…
isogroup01279	isotig03247	584	AT1G02010.1	unique_fbh	-	AT1G02010	Arabidopsis thaliana	secretory 1A	144	65	5e-34	7	7	40.0811	40.0811	4	4	19.583	19.583	reads1+reads2	1.03332	1.03332	#31.2	cell.division	at1g02010	TAIR release 10	member of KEULE Gene Family; secretory 1A (SEC1A); FUNCTIONS IN: protein transporter activity; INVOLVED IN: protein secretion, vesicle-mediated transport, vesicle docking involved in exocytosis; LOCATED IN: cellular_component unknown; CONTAINS InterPro DOMAIN/s: Sec1-like protein (InterPro:IPR001619); BEST Arabidopsis thaliana protein match is: Sec1/munc18-like (SM) proteins superfamily (TAIR:AT1…
isogroup02045	isotig04013	454	-	-	-	AT1G69400	Arabidopsis thaliana	Transducin/WD40 repeat-like superfamily protein	45	80	1e-08	2	2	14.7309	14.7309	6	6	37.7856	37.7856	reads1+reads2	-1.35899	-1.35899	#31.2	cell.division	at1g69400	TAIR release 10	Transducin/WD40 repeat-like superfamily protein; CONTAINS InterPro DOMAIN/s: WD40 repeat 2 (InterPro:IPR019782), WD40 repeat-like-containing domain (InterPro:IPR011046), WD40 repeat, conserved site (InterPro:IPR019775), WD40-repeat-containing domain (InterPro:IPR017986), WD40/YVTN repeat-like-containing domain (InterPro:IPR015943), WD40 repeat (InterPro:IPR001680), WD40 repeat, subgroup (InterPro…
isogroup01397	isotig03365	552	AT3G57090.1	bbh	AT3G57090.1	AT3G57090	Arabidopsis thaliana	Tetratricopeptide repeat (TPR)-like superfamily protein	107	85	9e-40	3	3	18.1734	18.1734	4	4	20.7182	20.7182	reads1+reads2	-0.18907	-0.18907	#31.2	cell.division	at3g57090	TAIR release 10	Encodes a protein with similarity to yeast FIS proteins. These membrane anchored proteins bind DRP proteins and function during organelle division. FIS1B is expressed ubiquitously and appears to be involved in peroxisome division.; BIGYIN; FUNCTIONS IN: binding; INVOLVED IN: peroxisome fission, mitochondrion organization; LOCATED IN: mitochondrion, peroxisome, chloroplast; EXPRESSED IN: 23 plant …
isogroup02093	isotig04061	452	AT5G13840.1	bbh	AT5G13840.1	AT5G13840	Arabidopsis thaliana	FIZZY-related 3	96	52	2e-10	2	2	14.7961	14.7961	5	5	31.6273	31.6273	reads1+reads2	-1.09595	-1.09595	#31.2	cell.division	at5g13840	TAIR release 10	FIZZY-related 3 (FZR3); FUNCTIONS IN: signal transducer activity; INVOLVED IN: signal transduction; LOCATED IN: chloroplast, heterotrimeric G-protein complex; EXPRESSED IN: 19 plant structures; EXPRESSED DURING: 11 growth stages; CONTAINS InterPro DOMAIN/s: WD40 repeat-like-containing domain (InterPro:IPR011046), WD40 repeat 2 (InterPro:IPR019782), WD40 repeat, conserved site (InterPro:IPR019775)…
isogroup02219	isotig04187	429	AT1G02010.2	bbh	AT1G02010.2	AT1G02010	Arabidopsis thaliana	secretory 1A	105	85	4e-42	2	2	15.5893	15.5893	4	4	26.6584	26.6584	reads1+reads2	-0.774034	-0.774034	#33.99	cell.division	at1g02010	TAIR release 10	member of KEULE Gene Family; secretory 1A (SEC1A); FUNCTIONS IN: protein transporter activity; INVOLVED IN: protein secretion, vesicle-mediated transport, vesicle docking involved in exocytosis; LOCATED IN: cellular_component unknown; CONTAINS InterPro DOMAIN/s: Sec1-like protein (InterPro:IPR001619); BEST Arabidopsis thaliana protein match is: Sec1/munc18-like (SM) proteins superfamily (TAIR:AT1…
isogroup02384	isotig04352	408	AT2G38670.1	bbh	AT2G38670.1	AT2G38670	Arabidopsis thaliana	phosphorylethanolamine cytidylyltransferase 1	74	83	1e-25	2	2	16.3917	16.3917	4	4	28.0305	28.0305	reads1+reads2	-0.774032	-0.774032	#31.2	cell.division	at2g38670	TAIR release 10	Encodes a mitochondrial ethanolamine-phosphate cytidylyltransferase, involved in phosphatidylethanolamine (PE) biosynthesis.; phosphorylethanolamine cytidylyltransferase 1 (PECT1); CONTAINS InterPro DOMAIN/s: Rossmann-like alpha/beta/alpha sandwich fold (InterPro:IPR014729), Cytidyltransferase-related (InterPro:IPR004821), Cytidylyltransferase (InterPro:IPR004820); BEST Arabidopsis thaliana prote…
isogroup02428	isotig04396	396	AT1G76950.1	unique_fbh	-	AT1G76950	Arabidopsis thaliana	Regulator of chromosome condensation (RCC1) family with FYVE zinc finger domain	77	57	2e-10	4	4	33.7769	33.7769	7	7	50.5399	50.5399	reads1+reads2	-0.581386	-0.581386	#31.2	cell.division	at1g76950	TAIR release 10	PRAF1; FUNCTIONS IN: chromatin binding, zinc ion binding, Ran GTPase binding; INVOLVED IN: biological_process unknown; LOCATED IN: cellular_component unknown; EXPRESSED IN: 23 plant structures; EXPRESSED DURING: 13 growth stages; CONTAINS InterPro DOMAIN/s: Regulator of chromosome condensation, RCC1 (InterPro:IPR000408), Disease resistance/zinc finger/chromosome condensation-like region (InterPro…
isogroup00116	isotig00149	680	AT2G19770.1	bbh	AT2G19770.1	AT2G19770	Arabidopsis thaliana	profilin 5	134	76	4e-48	416	69.145	340.022	340.022	257	55.5891	233.728	233.728	reads1+reads2	0.540793	0.540793	#31.1	cell.organisation	at2g19770	TAIR release 10	Encodes profilin 5, originally named profilin 4 (PRO4/PFN4). Low-molecular weight, actin monomer-binding protein that regulates the organization of actin cytoskeleton. Pollen-specific plant profilin present predominantly in mature pollen and growing pollen tubes.; profilin 5 (PRF5); CONTAINS InterPro DOMAIN/s: Profilin/allergen (InterPro:IPR002097), Profilin, plant (InterPro:IPR005455); BEST Arab…
isogroup00155	isotig00814	2705	AT2G35630.1	bbh	AT2G35630.1	AT2G35630	Arabidopsis thaliana	ARM repeat superfamily protein	735	78	-	164	27.3542	33.8151	33.8151	204	34.9875	36.9808	36.9808	reads1+reads2	-0.129109	-0.129109	#31.1	cell.organisation	at2g35630	TAIR release 10	Member of the MAP215 family of microtubule-associated proteins required to establish interphase arrays of cortical microtubules.Mutants have defects in cytokinesis during pollen development. Vegetative phenotypes observed in temperature sensitive mutants include left-handed organ twisting, isotropic cell expansion and impairment of root hair polarity.; MICROTUBULE ORGANIZATION 1 (MOR1); CONTAINS …
isogroup00402	isotig02159	1220	-	-	-	AT5G47820	Arabidopsis thaliana	P-loop containing nucleoside triphosphate hydrolases superfamily protein	234	53	6e-30	20	10.5	28.7796	28.7796	60	31.5	73.8213	73.8213	reads1+reads2	-1.35899	-1.35899	#31.1	cell.organisation	at5g47820	TAIR release 10	encodes a kinesin-like protein with an N-terminal microtubule binding motor domain. Protein is localized to the periphery of the cytoplasm and mutants in the gene exhibit altered orientation of cellulose microfibrils and reduced mechanical strength of fibers.; FRAGILE FIBER 1 (FRA1); CONTAINS InterPro DOMAIN/s: Kinesin, motor region, conserved site (InterPro:IPR019821), Kinesin, motor domain (Int…
isogroup00429	contig32361	594	-	-	-	AT2G19770	Arabidopsis thaliana	profilin 5	123	75	9e-42	149	148.071	833.565	833.565	146	146	702.745	702.745	reads1+reads2	0.246295	0.246295	#31.1	cell.organisation	at2g19770	TAIR release 10	Encodes profilin 5, originally named profilin 4 (PRO4/PFN4). Low-molecular weight, actin monomer-binding protein that regulates the organization of actin cytoskeleton. Pollen-specific plant profilin present predominantly in mature pollen and growing pollen tubes.; profilin 5 (PRF5); CONTAINS InterPro DOMAIN/s: Profilin/allergen (InterPro:IPR002097), Profilin, plant (InterPro:IPR005455); BEST Arab…
isogroup00284	isotig01821	845	AT5G35700.1	bbh	AT5G35700.1	AT5G35700	Arabidopsis thaliana	fimbrin-like protein 2	258	87	e-114	23	8	31.6583	31.6583	22	8.5	28.7603	28.7603	reads1+reads2	0.138505	0.138505	#31.1	cell.organisation	at5g35700	TAIR release 10	fimbrin-like protein 2 (FIM2); FUNCTIONS IN: actin binding; INVOLVED IN: biological_process unknown; LOCATED IN: cellular_component unknown; EXPRESSED IN: 24 plant structures; EXPRESSED DURING: 15 growth stages; CONTAINS InterPro DOMAIN/s: Actinin-type, actin-binding, conserved site (InterPro:IPR001589), Calponin-homology (InterPro:IPR016146), Calponin-like actin-binding (InterPro:IPR001715); BES…
isogroup00714	isotig02682	976	-	-	-	AT3G51150	Arabidopsis thaliana	ATP binding microtubule motor family protein	92	78	1e-24	27	27	92.5057	92.5057	13	12.5	36.6177	36.6177	reads1+reads2	1.337	1.337	#31.1	cell.organisation	at3g51150	TAIR release 10	ATP binding microtubule motor family protein; FUNCTIONS IN: microtubule motor activity, ATP binding; INVOLVED IN: microtubule-based movement; EXPRESSED IN: 21 plant structures; EXPRESSED DURING: 15 growth stages; CONTAINS InterPro DOMAIN/s: Kinesin, motor region, conserved site (InterPro:IPR019821), Protein of unknown function DUF3490 (InterPro:IPR021881), Kinesin, motor domain (InterPro:IPR00175…
isogroup00475	isotig02301	993	AT4G24170.1	bbh	AT4G24170.1	AT4G24170	Arabidopsis thaliana	ATP binding microtubule motor family protein	237	86	3e-89	7	7	23.5724	23.5724	23	23	66.2231	66.2231	reads1+reads2	-1.49024	-1.49024	#31.1	cell.organisation	at4g24170	TAIR release 10	ATP binding microtubule motor family protein; FUNCTIONS IN: microtubule motor activity, ATP binding; INVOLVED IN: microtubule-based movement; EXPRESSED IN: 6 plant structures; EXPRESSED DURING: L mature pollen stage, M germinated pollen stage, 4 anthesis; CONTAINS InterPro DOMAIN/s: Kinesin, motor region, conserved site (InterPro:IPR019821), Protein of unknown function DUF3490 (InterPro:IPR021881…
isogroup00877	isotig02845	773	-	-	-	AT2G35630	Arabidopsis thaliana	ARM repeat superfamily protein	223	78	1e-87	4	4	17.3036	17.3036	7	7	25.891	25.891	reads1+reads2	-0.581378	-0.581378	#31.1	cell.organisation	at2g35630	TAIR release 10	Member of the MAP215 family of microtubule-associated proteins required to establish interphase arrays of cortical microtubules.Mutants have defects in cytokinesis during pollen development. Vegetative phenotypes observed in temperature sensitive mutants include left-handed organ twisting, isotropic cell expansion and impairment of root hair polarity.; MICROTUBULE ORGANIZATION 1 (MOR1); CONTAINS …
isogroup00916	isotig02884	741	-	-	-	AT5G42490	Arabidopsis thaliana	ATP binding microtubule motor family protein	86	68	3e-20	8	8	36.1016	36.1016	14	14	54.0183	54.0183	reads1+reads2	-0.581385	-0.581385	#31.1	cell.organisation	at5g42490	TAIR release 10	ATP binding microtubule motor family protein; FUNCTIONS IN: microtubule motor activity, ATP binding; INVOLVED IN: microtubule-based movement; EXPRESSED IN: 7 plant structures; EXPRESSED DURING: L mature pollen stage, M germinated pollen stage, 4 anthesis, C globular stage, petal differentiation and expansion stage; CONTAINS InterPro DOMAIN/s: Protein of unknown function DUF3490 (InterPro:IPR02188…
isogroup00919	isotig02887	742	-	-	-	AT5G65020	Arabidopsis thaliana	annexin 2	196	80	5e-65	20	20	90.1324	90.1324	13	11.5	44.3124	44.3124	reads1+reads2	1.02434	1.02434	#31.1	cell.organisation	at5g65020	TAIR release 10	Annexins are calcium binding proteins that are localized in the cytoplasm. When cytosolic Ca2+ increases, they relocate to the plasma membrane. They may be involved in the Golgi-mediated secretion of polysaccharides.; annexin 2 (ANNAT2); FUNCTIONS IN: calcium-dependent phospholipid binding, calcium ion binding; INVOLVED IN: polysaccharide transport, response to water deprivation, response to salt…
isogroup00932	isotig02900	737	-	-	-	AT2G35630	Arabidopsis thaliana	ARM repeat superfamily protein	153	64	1e-35	3	3	13.6116	13.6116	16	16	62.0703	62.0703	reads1+reads2	-2.18907	-2.18907	#31.1	cell.organisation	at2g35630	TAIR release 10	Member of the MAP215 family of microtubule-associated proteins required to establish interphase arrays of cortical microtubules.Mutants have defects in cytokinesis during pollen development. Vegetative phenotypes observed in temperature sensitive mutants include left-handed organ twisting, isotropic cell expansion and impairment of root hair polarity.; MICROTUBULE ORGANIZATION 1 (MOR1); CONTAINS …
isogroup00822	isotig02790	824	AT1G73860.1	unique_fbh	-	AT1G73860	Arabidopsis thaliana	P-loop containing nucleoside triphosphate hydrolases superfamily protein	67	91	2e-24	23	23	93.3373	93.3373	30	30	104.094	104.094	reads1+reads2	-0.15736	-0.15736	#31.1	cell.organisation	at1g73860	TAIR release 10	P-loop containing nucleoside triphosphate hydrolases superfamily protein; FUNCTIONS IN: microtubule motor activity, ATP binding; INVOLVED IN: microtubule-based movement; LOCATED IN: chloroplast; EXPRESSED IN: petal, sepal, male gametophyte, flower, pollen tube; EXPRESSED DURING: L mature pollen stage, M germinated pollen stage, 4 anthesis, petal differentiation and expansion stage; CONTAINS Inter…
isogroup00940	isotig02908	728	AT3G16630.2	bbh	AT3G16630.2	AT3G16630	Arabidopsis thaliana	P-loop containing nucleoside triphosphate hydrolases superfamily protein	155	92	4e-76	3	3	13.7799	13.7799	6	6	23.5641	23.5641	reads1+reads2	-0.774025	-0.774025	#31.1	cell.organisation	at3g16630	TAIR release 10	Kinesin-13A localized to entire Golgi stacks. Involved in trichome development.; KINESIN-13A; FUNCTIONS IN: microtubule motor activity, ATP binding; INVOLVED IN: trichome morphogenesis; LOCATED IN: Golgi stack, plasma membrane; EXPRESSED IN: 24 plant structures; EXPRESSED DURING: 15 growth stages; CONTAINS InterPro DOMAIN/s: Kinesin, motor region, conserved site (InterPro:IPR019821), Kinesin, mot…
isogroup00990	isotig02958	687	-	-	-	AT2G35630	Arabidopsis thaliana	ARM repeat superfamily protein	168	67	6e-41	7	7	34.0719	34.0719	10	10	41.6173	41.6173	reads1+reads2	-0.288601	-0.288601	#31.1	cell.organisation	at2g35630	TAIR release 10	Member of the MAP215 family of microtubule-associated proteins required to establish interphase arrays of cortical microtubules.Mutants have defects in cytokinesis during pollen development. Vegetative phenotypes observed in temperature sensitive mutants include left-handed organ twisting, isotropic cell expansion and impairment of root hair polarity.; MICROTUBULE ORGANIZATION 1 (MOR1); CONTAINS …
isogroup00943	isotig02911	722	AT5G65020.1	bbh	AT5G65020.1	AT5G65020	Arabidopsis thaliana	annexin 2	221	80	5e-84	30	30	138.944	138.944	17	15.5	61.3798	61.3798	reads1+reads2	1.17866	1.17866	#31.1	cell.organisation	at5g65020	TAIR release 10	Annexins are calcium binding proteins that are localized in the cytoplasm. When cytosolic Ca2+ increases, they relocate to the plasma membrane. They may be involved in the Golgi-mediated secretion of polysaccharides.; annexin 2 (ANNAT2); FUNCTIONS IN: calcium-dependent phospholipid binding, calcium ion binding; INVOLVED IN: polysaccharide transport, response to water deprivation, response to salt…
isogroup01043	isotig03011	664	-	-	-	AT2G35630	Arabidopsis thaliana	ARM repeat superfamily protein	217	88	5e-96	10	8.3333	41.9668	41.9668	14	14	60.2825	60.2825	reads1+reads2	-0.522491	-0.522491	#31.1	cell.organisation	at2g35630	TAIR release 10	Member of the MAP215 family of microtubule-associated proteins required to establish interphase arrays of cortical microtubules.Mutants have defects in cytokinesis during pollen development. Vegetative phenotypes observed in temperature sensitive mutants include left-handed organ twisting, isotropic cell expansion and impairment of root hair polarity.; MICROTUBULE ORGANIZATION 1 (MOR1); CONTAINS …
isogroup01042	isotig03010	666	AT2G47500.1	unique_fbh	-	AT2G47500	Arabidopsis thaliana	P-loop nucleoside triphosphate hydrolases superfamily protein with CH (Calponin Homology) domain	152	70	4e-35	8	8	40.1671	40.1671	9	9	38.6366	38.6366	reads1+reads2	0.0560462	0.0560462	#31.1	cell.organisation	at2g47500	TAIR release 10	P-loop nucleoside triphosphate hydrolases superfamily protein with CH (Calponin Homology) domain; FUNCTIONS IN: microtubule motor activity, ATP binding; INVOLVED IN: microtubule-based movement; EXPRESSED IN: 21 plant structures; EXPRESSED DURING: 12 growth stages; CONTAINS InterPro DOMAIN/s: Calponin-homology (InterPro:IPR016146), Calponin-like actin-binding (InterPro:IPR001715), Kinesin, motor d…
isogroup01104	isotig03072	642	AT5G27000.1	unique_fbh	-	AT5G27000	Arabidopsis thaliana	kinesin 4	44	93	1e-14	14	14	72.9202	72.9202	2	2	8.9069	8.9069	reads1+reads2	3.03332	3.03332	#31.1	cell.organisation	at5g27000	TAIR release 10	Encodes a kinesin-like protein that binds microtubules in an ATP-dependent manner.; kinesin 4 (ATK4); FUNCTIONS IN: microtubule binding, protein binding, microtubule motor activity, ATPase activity; INVOLVED IN: microtubule-based movement; EXPRESSED IN: 13 plant structures; EXPRESSED DURING: 7 growth stages; CONTAINS InterPro DOMAIN/s: Kinesin, motor region, conserved site (InterPro:IPR019821), C…
isogroup01205	isotig03173	610	-	-	-	AT5G42490	Arabidopsis thaliana	ATP binding microtubule motor family protein	41	80	1e-07	27	27	148.009	148.009	31	31	145.299	145.299	reads1+reads2	0.0266611	0.0266611	#31.1	cell.organisation	at5g42490	TAIR release 10	ATP binding microtubule motor family protein; FUNCTIONS IN: microtubule motor activity, ATP binding; INVOLVED IN: microtubule-based movement; EXPRESSED IN: 7 plant structures; EXPRESSED DURING: L mature pollen stage, M germinated pollen stage, 4 anthesis, C globular stage, petal differentiation and expansion stage; CONTAINS InterPro DOMAIN/s: Protein of unknown function DUF3490 (InterPro:IPR02188…
isogroup01125	isotig03093	636	AT3G51150.2	bbh	AT3G51150.2	AT3G51150	Arabidopsis thaliana	ATP binding microtubule motor family protein	187	89	2e-84	7	7	36.8041	36.8041	13	13	58.441	58.441	reads1+reads2	-0.667114	-0.667114	#31.1	cell.organisation	at3g51150	TAIR release 10	ATP binding microtubule motor family protein; FUNCTIONS IN: microtubule motor activity, ATP binding; INVOLVED IN: microtubule-based movement; EXPRESSED IN: 21 plant structures; EXPRESSED DURING: 15 growth stages; CONTAINS InterPro DOMAIN/s: Kinesin, motor region, conserved site (InterPro:IPR019821), Protein of unknown function DUF3490 (InterPro:IPR021881), Kinesin, motor domain (InterPro:IPR00175…
isogroup01248	isotig03216	597	AT5G07740.1	bbh	AT5G07740.1	AT5G07740	Arabidopsis thaliana	actin binding	137	79	6e-48	1	1	5.6012	0.1	12	12	57.4696	57.4696	reads2	-3.35899	-9.16666	#31.1	cell.organisation	at5g07740	TAIR release 10	actin binding; FUNCTIONS IN: actin binding; INVOLVED IN: cellular component organization, actin cytoskeleton organization; EXPRESSED IN: shoot apex, stem; CONTAINS InterPro DOMAIN/s: Actin-binding FH2/DRF autoregulatory (InterPro:IPR003104), C2 calcium/lipid-binding domain, CaLB (InterPro:IPR008973), Tensin phosphatase, C2 domain (InterPro:IPR014020), Actin-binding FH2 (InterPro:IPR015425); BEST …
isogroup01251	isotig03219	597	AT3G23280.2	bbh	AT3G23280.2	AT3G23280	Arabidopsis thaliana	XB3 ortholog 5 in Arabidopsis thaliana	108	62	4e-17	20	20	112.024	112.024	16	16	76.6261	76.6261	reads1+reads2	0.547897	0.547897	#31.1	cell.organisation	at3g23280	TAIR release 10	XB3 ortholog 5 in Arabidopsis thaliana (XBAT35); FUNCTIONS IN: zinc ion binding; EXPRESSED IN: 23 plant structures; EXPRESSED DURING: 15 growth stages; CONTAINS InterPro DOMAIN/s: Zinc finger, RING-type (InterPro:IPR001841), Ankyrin repeat-containing domain (InterPro:IPR020683), Ankyrin repeat (InterPro:IPR002110); BEST Arabidopsis thaliana protein match is: XB3 ortholog 4 in Arabidopsis thaliana…
isogroup01511	isotig03479	536	-	-	-	AT1G09170	Arabidopsis thaliana	P-loop nucleoside triphosphate hydrolases superfamily protein with CH (Calponin Homology) domain	65	78	3e-19	15	15	93.5796	93.5796	10	10	53.3416	53.3416	reads1+reads2	0.810933	0.810933	#31.1	cell.organisation	at1g09170	TAIR release 10	P-loop nucleoside triphosphate hydrolases superfamily protein with CH (Calponin Homology) domain; FUNCTIONS IN: microtubule motor activity, ATP binding; INVOLVED IN: microtubule-based movement; EXPRESSED IN: shoot, male gametophyte, root, flower, pollen tube; EXPRESSED DURING: L mature pollen stage, M germinated pollen stage, 4 anthesis; CONTAINS InterPro DOMAIN/s: Kinesin, motor region, conserve…
isogroup01614	isotig03582	517	-	-	-	AT5G47820	Arabidopsis thaliana	P-loop containing nucleoside triphosphate hydrolases superfamily protein	52	65	1e-06	5	5	32.3396	32.3396	12	12	66.3624	66.3624	reads1+reads2	-1.03706	-1.03706	#31.1	cell.organisation	at5g47820	TAIR release 10	encodes a kinesin-like protein with an N-terminal microtubule binding motor domain. Protein is localized to the periphery of the cytoplasm and mutants in the gene exhibit altered orientation of cellulose microfibrils and reduced mechanical strength of fibers.; FRAGILE FIBER 1 (FRA1); CONTAINS InterPro DOMAIN/s: Kinesin, motor region, conserved site (InterPro:IPR019821), Kinesin, motor domain (Int…
isogroup01376	isotig03344	564	AT1G18410.1	bbh	AT1G18410.1	AT1G18410	Arabidopsis thaliana	P-loop containing nucleoside triphosphate hydrolases superfamily protein	158	87	2e-69	6	6	35.5735	35.5735	7	7	35.4854	35.4854	reads1+reads2	0.00357736	0.00357736	#31.1	cell.organisation	at1g18410	TAIR release 10	P-loop containing nucleoside triphosphate hydrolases superfamily protein; FUNCTIONS IN: microtubule motor activity, ATP binding; INVOLVED IN: microtubule-based movement; EXPRESSED IN: male gametophyte, flower; EXPRESSED DURING: L mature pollen stage, M germinated pollen stage, 4 anthesis; CONTAINS InterPro DOMAIN/s: Kinesin, motor domain (InterPro:IPR001752); BEST Arabidopsis thaliana protein mat…
isogroup01866	isotig03834	483	-	-	-	AT1G18410	Arabidopsis thaliana	P-loop containing nucleoside triphosphate hydrolases superfamily protein	85	70	3e-17	4	4	27.6928	27.6928	13	13	76.9533	76.9533	reads1+reads2	-1.47447	-1.47447	#31.1	cell.organisation	at1g18410	TAIR release 10	P-loop containing nucleoside triphosphate hydrolases superfamily protein; FUNCTIONS IN: microtubule motor activity, ATP binding; INVOLVED IN: microtubule-based movement; EXPRESSED IN: male gametophyte, flower; EXPRESSED DURING: L mature pollen stage, M germinated pollen stage, 4 anthesis; CONTAINS InterPro DOMAIN/s: Kinesin, motor domain (InterPro:IPR001752); BEST Arabidopsis thaliana protein mat…
isogroup02042	isotig04010	457	-	-	-	AT1G09170	Arabidopsis thaliana	P-loop nucleoside triphosphate hydrolases superfamily protein with CH (Calponin Homology) domain	118	66	2e-27	4	4	29.2684	29.2684	5	5	31.2813	31.2813	reads1+reads2	-0.0959566	-0.0959566	#31.1	cell.organisation	at1g09170	TAIR release 10	P-loop nucleoside triphosphate hydrolases superfamily protein with CH (Calponin Homology) domain; FUNCTIONS IN: microtubule motor activity, ATP binding; INVOLVED IN: microtubule-based movement; EXPRESSED IN: shoot, male gametophyte, root, flower, pollen tube; EXPRESSED DURING: L mature pollen stage, M germinated pollen stage, 4 anthesis; CONTAINS InterPro DOMAIN/s: Kinesin, motor region, conserve…
isogroup02104	isotig04072	448	-	-	-	AT5G42490	Arabidopsis thaliana	ATP binding microtubule motor family protein	45	84	1e-15	8	8	59.7127	59.7127	3	3	19.1458	19.1458	reads1+reads2	1.64101	1.64101	#31.1	cell.organisation	at5g42490	TAIR release 10	ATP binding microtubule motor family protein; FUNCTIONS IN: microtubule motor activity, ATP binding; INVOLVED IN: microtubule-based movement; EXPRESSED IN: 7 plant structures; EXPRESSED DURING: L mature pollen stage, M germinated pollen stage, 4 anthesis, C globular stage, petal differentiation and expansion stage; CONTAINS InterPro DOMAIN/s: Protein of unknown function DUF3490 (InterPro:IPR02188…
isogroup02189	isotig04157	434	-	-	-	AT5G47820	Arabidopsis thaliana	P-loop containing nucleoside triphosphate hydrolases superfamily protein	118	68	7e-24	2	2	15.4097	15.4097	7	7	46.1147	46.1147	reads1+reads2	-1.58139	-1.58139	#31.1	cell.organisation	at5g47820	TAIR release 10	encodes a kinesin-like protein with an N-terminal microtubule binding motor domain. Protein is localized to the periphery of the cytoplasm and mutants in the gene exhibit altered orientation of cellulose microfibrils and reduced mechanical strength of fibers.; FRAGILE FIBER 1 (FRA1); CONTAINS InterPro DOMAIN/s: Kinesin, motor region, conserved site (InterPro:IPR019821), Kinesin, motor domain (Int…
isogroup02411	isotig04379	399	-	-	-	AT5G47820	Arabidopsis thaliana	P-loop containing nucleoside triphosphate hydrolases superfamily protein	80	67	6e-21	2	2	16.7615	16.7615	4	4	28.6628	28.6628	reads1+reads2	-0.774028	-0.774028	#31.1	cell.organisation	at5g47820	TAIR release 10	encodes a kinesin-like protein with an N-terminal microtubule binding motor domain. Protein is localized to the periphery of the cytoplasm and mutants in the gene exhibit altered orientation of cellulose microfibrils and reduced mechanical strength of fibers.; FRAGILE FIBER 1 (FRA1); CONTAINS InterPro DOMAIN/s: Kinesin, motor region, conserved site (InterPro:IPR019821), Kinesin, motor domain (Int…
isogroup01629	isotig03597	514	AT3G50240.1	bbh	AT3G50240.1	AT3G50240	Arabidopsis thaliana	ATP binding microtubule motor family protein	139	76	7e-40	1	1	6.5057	0.1	8	8	44.4998	44.4998	reads2	-2.77402	-8.79766	#31.1	cell.organisation	at3g50240	TAIR release 10	Encodes a kinesin-related protein.; KICP-02; FUNCTIONS IN: microtubule motor activity, ATP binding; INVOLVED IN: microtubule-based movement; LOCATED IN: chloroplast; EXPRESSED IN: 21 plant structures; EXPRESSED DURING: 13 growth stages; CONTAINS InterPro DOMAIN/s: Kinesin, motor region, conserved site (InterPro:IPR019821), Kinesin, motor domain (InterPro:IPR001752); BEST Arabidopsis thaliana prot…
isogroup00043	contig23254	575	-	-	-	AT3G12110	Arabidopsis thaliana	actin-11	186	93	5e-97	977	972.333	5654.6	5654.6	766	762.167	3789.77	3789.77	reads1+reads2	0.577314	0.577314	#31.1.1.1.1	cell.organisation.cytoskeleton.actin.Actin	at3g12110	TAIR release 10	Encodes an actin that is expressed predominantly during reproductive development.; actin-11 (ACT11); FUNCTIONS IN: structural constituent of cytoskeleton; INVOLVED IN: response to cyclopentenone, actin cytoskeleton organization; LOCATED IN: mitochondrion, cytoskeleton, plasma membrane; EXPRESSED IN: 28 plant structures; EXPRESSED DURING: 15 growth stages; CONTAINS InterPro DOMAIN/s: Actin, conser…
isogroup00140	isotig00536	1357	-	-	-	AT2G37620	Arabidopsis thaliana	actin 1	377	99	-	267	80.3047	197.886	197.886	278	97.0112	204.396	204.396	reads1+reads2	-0.0466966	-0.0466966	#31.1.1.1.1	cell.organisation.cytoskeleton.actin.Actin	at2g37620	TAIR release 10	Member of the actin gene family. Expressed in mature pollen.; actin 1 (ACT1); FUNCTIONS IN: structural constituent of cytoskeleton; INVOLVED IN: cytoskeleton organization, root hair elongation, developmental growth; LOCATED IN: cell wall, cytoskeleton, plasma membrane; EXPRESSED IN: ovule, vascular bundle, male gametophyte, cultured cell, pollen tube; EXPRESSED DURING: L mature pollen stage, M ge…
isogroup00265	isotig01740	671	-	-	-	AT2G37620	Arabidopsis thaliana	actin 1	213	100	e-124	205	118.4	590.043	590.043	46	11.1833	47.6519	47.6519	reads1+reads2	3.63022	3.63022	#31.1.1.1.1	cell.organisation.cytoskeleton.actin.Actin	at2g37620	TAIR release 10	Member of the actin gene family. Expressed in mature pollen.; actin 1 (ACT1); FUNCTIONS IN: structural constituent of cytoskeleton; INVOLVED IN: cytoskeleton organization, root hair elongation, developmental growth; LOCATED IN: cell wall, cytoskeleton, plasma membrane; EXPRESSED IN: ovule, vascular bundle, male gametophyte, cultured cell, pollen tube; EXPRESSED DURING: L mature pollen stage, M ge…
isogroup02498	isotig04466	378	AT3G27960.1	bbh	AT3G27960.1	AT3G27960	Arabidopsis thaliana	Tetratricopeptide repeat (TPR)-like superfamily protein	103	66	2e-25	3645	3644.5	32240.4	32240.4	4441	4441	33590.8	33590.8	reads1+reads2	-0.059194	-0.059194	#31.1	cell.organisation	at3g27960	TAIR release 10	Tetratricopeptide repeat (TPR)-like superfamily protein; FUNCTIONS IN: binding; INVOLVED IN: pollen tube growth; LOCATED IN: plasma membrane; EXPRESSED IN: 24 plant structures; EXPRESSED DURING: 14 growth stages; CONTAINS InterPro DOMAIN/s: Tetratricopeptide TPR-1 (InterPro:IPR001440), Tetratricopeptide-like helical (InterPro:IPR011990), Tetratricopeptide repeat-containing (InterPro:IPR013026), T…
isogroup00793	isotig02761	849	-	-	-	AT3G12110	Arabidopsis thaliana	actin-11	239	93	e-127	32	31.5	124.067	124.067	17	17	57.2496	57.2496	reads1+reads2	1.11579	1.11579	#31.1.1.1.1	cell.organisation.cytoskeleton.actin.Actin	at3g12110	TAIR release 10	Encodes an actin that is expressed predominantly during reproductive development.; actin-11 (ACT11); FUNCTIONS IN: structural constituent of cytoskeleton; INVOLVED IN: response to cyclopentenone, actin cytoskeleton organization; LOCATED IN: mitochondrion, cytoskeleton, plasma membrane; EXPRESSED IN: 28 plant structures; EXPRESSED DURING: 15 growth stages; CONTAINS InterPro DOMAIN/s: Actin, conser…
isogroup00927	isotig02895	740	-	-	-	AT2G37620	Arabidopsis thaliana	actin 1	213	99	e-123	9	8.5	38.4098	38.4098	10	10	38.6366	38.6366	reads1+reads2	-0.00849369	-0.00849369	#31.1.1.1.1	cell.organisation.cytoskeleton.actin.Actin	at2g37620	TAIR release 10	Member of the actin gene family. Expressed in mature pollen.; actin 1 (ACT1); FUNCTIONS IN: structural constituent of cytoskeleton; INVOLVED IN: cytoskeleton organization, root hair elongation, developmental growth; LOCATED IN: cell wall, cytoskeleton, plasma membrane; EXPRESSED IN: ovule, vascular bundle, male gametophyte, cultured cell, pollen tube; EXPRESSED DURING: L mature pollen stage, M ge…
isogroup01084	isotig03052	648	-	-	-	AT2G37620	Arabidopsis thaliana	actin 1	198	98	e-111	13	13	67.0846	67.0846	10	10	44.1221	44.1221	reads1+reads2	0.60448	0.60448	#31.1.1.1.1	cell.organisation.cytoskeleton.actin.Actin	at2g37620	TAIR release 10	Member of the actin gene family. Expressed in mature pollen.; actin 1 (ACT1); FUNCTIONS IN: structural constituent of cytoskeleton; INVOLVED IN: cytoskeleton organization, root hair elongation, developmental growth; LOCATED IN: cell wall, cytoskeleton, plasma membrane; EXPRESSED IN: ovule, vascular bundle, male gametophyte, cultured cell, pollen tube; EXPRESSED DURING: L mature pollen stage, M ge…
isogroup01237	isotig03205	602	-	-	-	AT2G37620	Arabidopsis thaliana	actin 1	189	100	e-109	313	268.033	1488.84	1488.84	380	326.1	1548.76	1548.76	reads1+reads2	-0.0569324	-0.0569324	#31.1.1.1.1	cell.organisation.cytoskeleton.actin.Actin	at2g37620	TAIR release 10	Member of the actin gene family. Expressed in mature pollen.; actin 1 (ACT1); FUNCTIONS IN: structural constituent of cytoskeleton; INVOLVED IN: cytoskeleton organization, root hair elongation, developmental growth; LOCATED IN: cell wall, cytoskeleton, plasma membrane; EXPRESSED IN: ovule, vascular bundle, male gametophyte, cultured cell, pollen tube; EXPRESSED DURING: L mature pollen stage, M ge…
isogroup01647	isotig03615	501	-	-	-	AT2G37620	Arabidopsis thaliana	actin 1	121	99	4e-64	8	8	53.3958	53.3958	5	5	28.534	28.534	reads1+reads2	0.904044	0.904044	#31.1.1.1.1	cell.organisation.cytoskeleton.actin.Actin	at2g37620	TAIR release 10	Member of the actin gene family. Expressed in mature pollen.; actin 1 (ACT1); FUNCTIONS IN: structural constituent of cytoskeleton; INVOLVED IN: cytoskeleton organization, root hair elongation, developmental growth; LOCATED IN: cell wall, cytoskeleton, plasma membrane; EXPRESSED IN: ovule, vascular bundle, male gametophyte, cultured cell, pollen tube; EXPRESSED DURING: L mature pollen stage, M ge…
isogroup01954	isotig03922	470	-	-	-	AT2G37620	Arabidopsis thaliana	actin 1	69	98	8e-34	7	7	49.8029	49.8029	2	2	12.1664	12.1664	reads1+reads2	2.03333	2.03333	#31.1.1.1.1	cell.organisation.cytoskeleton.actin.Actin	at2g37620	TAIR release 10	Member of the actin gene family. Expressed in mature pollen.; actin 1 (ACT1); FUNCTIONS IN: structural constituent of cytoskeleton; INVOLVED IN: cytoskeleton organization, root hair elongation, developmental growth; LOCATED IN: cell wall, cytoskeleton, plasma membrane; EXPRESSED IN: ovule, vascular bundle, male gametophyte, cultured cell, pollen tube; EXPRESSED DURING: L mature pollen stage, M ge…
isogroup02013	isotig03981	462	-	-	-	AT3G12110	Arabidopsis thaliana	actin-11	93	100	3e-51	4	4	28.9516	28.9516	13	13	80.4512	80.4512	reads1+reads2	-1.47447	-1.47447	#31.1.1.1.1	cell.organisation.cytoskeleton.actin.Actin	at3g12110	TAIR release 10	Encodes an actin that is expressed predominantly during reproductive development.; actin-11 (ACT11); FUNCTIONS IN: structural constituent of cytoskeleton; INVOLVED IN: response to cyclopentenone, actin cytoskeleton organization; LOCATED IN: mitochondrion, cytoskeleton, plasma membrane; EXPRESSED IN: 28 plant structures; EXPRESSED DURING: 15 growth stages; CONTAINS InterPro DOMAIN/s: Actin, conser…
isogroup00448	isotig02247	1307	-	-	-	AT2G41740	Arabidopsis thaliana	villin 2	285	70	8e-91	15	13.5	34.5393	34.5393	33	28	61.2511	61.2511	reads1+reads2	-0.826497	-0.826497	#31.1.1.1.3	cell.organisation.cytoskeleton.actin.actin binding	at2g41740	TAIR release 10	Encodes a protein with high homology to animal villin.; villin 2 (VLN2); FUNCTIONS IN: actin binding, protein binding; INVOLVED IN: cytoskeleton organization; LOCATED IN: cellular_component unknown; EXPRESSED IN: 24 plant structures; EXPRESSED DURING: 15 growth stages; CONTAINS InterPro DOMAIN/s: Gelsolin (InterPro:IPR007122), Villin headpiece (InterPro:IPR003128), Gelsolin domain (InterPro:IPR00…
isogroup00643	isotig02611	1289	AT2G37620.2	bbh	AT2G37620.2	AT2G37620	Arabidopsis thaliana	actin 1	377	99	-	81	81	210.129	210.129	42	42	93.1596	93.1596	reads1+reads2	1.1735	1.1735	#31.1.1.1.1	cell.organisation.cytoskeleton.actin.Actin	at2g37620	TAIR release 10	Member of the actin gene family. Expressed in mature pollen.; actin 1 (ACT1); FUNCTIONS IN: structural constituent of cytoskeleton; INVOLVED IN: cytoskeleton organization, root hair elongation, developmental growth; LOCATED IN: cell wall, cytoskeleton, plasma membrane; EXPRESSED IN: ovule, vascular bundle, male gametophyte, cultured cell, pollen tube; EXPRESSED DURING: L mature pollen stage, M ge…
isogroup00858	isotig02826	788	-	-	-	AT4G30160	Arabidopsis thaliana	villin 4	116	77	2e-35	0	0	0.1	0.1	7	7	25.3982	25.3982	reads2	-7.98858	-7.98858	#31.1.1.1.3	cell.organisation.cytoskeleton.actin.actin binding	at4g30160	TAIR release 10	Arabidopsis thaliana VILLIN4; villin 4 (VLN4); FUNCTIONS IN: actin binding; INVOLVED IN: cytoskeleton organization; LOCATED IN: cellular_component unknown; EXPRESSED IN: 23 plant structures; EXPRESSED DURING: 13 growth stages; CONTAINS InterPro DOMAIN/s: Gelsolin (InterPro:IPR007122), Villin headpiece (InterPro:IPR003128), Gelsolin domain (InterPro:IPR007123); BEST Arabidopsis thaliana protein ma…
isogroup01380	isotig03348	559	-	-	-	AT2G41740	Arabidopsis thaliana	villin 2	79	94	4e-37	4	4	23.9278	23.9278	5	5	25.5734	25.5734	reads1+reads2	-0.0959562	-0.0959562	#31.1.1.1.3	cell.organisation.cytoskeleton.actin.actin binding	at2g41740	TAIR release 10	Encodes a protein with high homology to animal villin.; villin 2 (VLN2); FUNCTIONS IN: actin binding, protein binding; INVOLVED IN: cytoskeleton organization; LOCATED IN: cellular_component unknown; EXPRESSED IN: 24 plant structures; EXPRESSED DURING: 15 growth stages; CONTAINS InterPro DOMAIN/s: Gelsolin (InterPro:IPR007122), Villin headpiece (InterPro:IPR003128), Gelsolin domain (InterPro:IPR00…
isogroup01540	isotig03508	528	-	-	-	AT2G41740	Arabidopsis thaliana	villin 2	115	75	8e-39	7	7	44.3322	44.3322	7	7	37.9049	37.9049	reads1+reads2	0.225971	0.225971	#31.1.1.1.3	cell.organisation.cytoskeleton.actin.actin binding	at2g41740	TAIR release 10	Encodes a protein with high homology to animal villin.; villin 2 (VLN2); FUNCTIONS IN: actin binding, protein binding; INVOLVED IN: cytoskeleton organization; LOCATED IN: cellular_component unknown; EXPRESSED IN: 24 plant structures; EXPRESSED DURING: 15 growth stages; CONTAINS InterPro DOMAIN/s: Gelsolin (InterPro:IPR007122), Villin headpiece (InterPro:IPR003128), Gelsolin domain (InterPro:IPR00…
isogroup02051	isotig04019	451	-	-	-	AT4G30160	Arabidopsis thaliana	villin 4	28	82	2e-06	2	2	14.8289	14.8289	6	6	38.037	38.037	reads1+reads2	-1.35899	-1.35899	#31.1.1.1.3	cell.organisation.cytoskeleton.actin.actin binding	at4g30160	TAIR release 10	Arabidopsis thaliana VILLIN4; villin 4 (VLN4); FUNCTIONS IN: actin binding; INVOLVED IN: cytoskeleton organization; LOCATED IN: cellular_component unknown; EXPRESSED IN: 23 plant structures; EXPRESSED DURING: 13 growth stages; CONTAINS InterPro DOMAIN/s: Gelsolin (InterPro:IPR007122), Villin headpiece (InterPro:IPR003128), Gelsolin domain (InterPro:IPR007123); BEST Arabidopsis thaliana protein ma…
isogroup00626	isotig02594	1504	AT2G41740.1	bbh	AT2G41740.1	AT2G41740	Arabidopsis thaliana	villin 2	312	78	e-116	20	20	44.4669	44.4669	53	53	100.753	100.753	reads1+reads2	-1.18002	-1.18002	#31.1.1.1.3	cell.organisation.cytoskeleton.actin.actin binding	at2g41740	TAIR release 10	Encodes a protein with high homology to animal villin.; villin 2 (VLN2); FUNCTIONS IN: actin binding, protein binding; INVOLVED IN: cytoskeleton organization; LOCATED IN: cellular_component unknown; EXPRESSED IN: 24 plant structures; EXPRESSED DURING: 15 growth stages; CONTAINS InterPro DOMAIN/s: Gelsolin (InterPro:IPR007122), Villin headpiece (InterPro:IPR003128), Gelsolin domain (InterPro:IPR00…
isogroup02440	isotig04408	396	AT4G30160.2	unique_fbh	-	AT4G30160	Arabidopsis thaliana	villin 4	74	75	5e-17	1	1	8.4442	8.4442	7	7	50.5399	50.5399	reads1+reads2	-2.58139	-2.58139	#31.1.1.1.3	cell.organisation.cytoskeleton.actin.actin binding	at4g30160	TAIR release 10	Arabidopsis thaliana VILLIN4; villin 4 (VLN4); FUNCTIONS IN: actin binding; INVOLVED IN: cytoskeleton organization; LOCATED IN: cellular_component unknown; EXPRESSED IN: 23 plant structures; EXPRESSED DURING: 13 growth stages; CONTAINS InterPro DOMAIN/s: Gelsolin (InterPro:IPR007122), Villin headpiece (InterPro:IPR003128), Gelsolin domain (InterPro:IPR007123); BEST Arabidopsis thaliana protein ma…
isogroup00661	isotig02629	1163	AT3G05520.2	bbh	AT3G05520.2	AT3G05520	Arabidopsis thaliana	Subunits of heterodimeric actin filament capping protein Capz superfamily	291	78	e-113	35	35	100.634	100.634	48	48	118.003	118.003	reads1+reads2	-0.22971	-0.22971	#31.1.1.1.3.5.1	cell.organisation.cytoskeleton.actin.actin binding.actin capping.alpha SU	at3g05520	TAIR release 10	Subunits of heterodimeric actin filament capping protein Capz superfamily; FUNCTIONS IN: actin binding; INVOLVED IN: actin cytoskeleton organization; LOCATED IN: F-actin capping protein complex; EXPRESSED IN: 24 plant structures; EXPRESSED DURING: 15 growth stages; CONTAINS InterPro DOMAIN/s: F-actin capping protein, alpha subunit, actin binding (InterPro:IPR018315), F-actin capping protein, alph…
isogroup01706	isotig03674	504	AT1G71790.1	bbh	AT1G71790.1	AT1G71790	Arabidopsis thaliana	Subunits of heterodimeric actin filament capping protein Capz superfamily	140	79	2e-53	15	15	99.5212	99.5212	10	10	56.7284	56.7284	reads1+reads2	0.810933	0.810933	#31.1.1.1.3.5.2	cell.organisation.cytoskeleton.actin.actin binding.actin capping.beta SU	at1g71790	TAIR release 10	Subunits of heterodimeric actin filament capping protein Capz superfamily; FUNCTIONS IN: actin binding; INVOLVED IN: actin cytoskeleton organization; LOCATED IN: F-actin capping protein complex, cytoplasm; EXPRESSED IN: 22 plant structures; EXPRESSED DURING: 15 growth stages; CONTAINS InterPro DOMAIN/s: F-actin capping protein, beta subunit conserved site (InterPro:IPR019771), F-actin capping pro…
isogroup01313	isotig03281	575	AT4G25590.1	bbh	AT4G25590.1	AT4G25590	Arabidopsis thaliana	actin depolymerizing factor 7	137	96	3e-67	26	26	151.203	151.203	22	22	109.392	109.392	reads1+reads2	0.466977	0.466977	#31.1.1.1.2	cell.organisation.cytoskeleton.actin.actin depolymerizing factors	at4g25590	TAIR release 10	actin depolymerizing factor 7 (ADF7); FUNCTIONS IN: actin binding; INVOLVED IN: biological_process unknown; LOCATED IN: intracellular; EXPRESSED IN: 8 plant structures; EXPRESSED DURING: L mature pollen stage, M germinated pollen stage, 4 anthesis, C globular stage, petal differentiation and expansion stage; CONTAINS InterPro DOMAIN/s: Actin-binding, cofilin/tropomyosin type (InterPro:IPR002108);…
isogroup02732	isotig04700	307	AT1G01750.1	unique_fbh	-	AT1G01750	Arabidopsis thaliana	actin depolymerizing factor 11	98	72	4e-28	2329	2117.5	23064.3	23064.3	5950	5735	53410.4	53410.4	reads1+reads2	-1.21146	-1.21146	#31.1.1.1.2	cell.organisation.cytoskeleton.actin.actin depolymerizing factors	at1g01750	TAIR release 10	actin depolymerizing factor 11 (ADF11); FUNCTIONS IN: actin binding; INVOLVED IN: biological_process unknown; LOCATED IN: intracellular; EXPRESSED IN: 6 plant structures; EXPRESSED DURING: 4 anthesis, petal differentiation and expansion stage; CONTAINS InterPro DOMAIN/s: Actin-binding, cofilin/tropomyosin type (InterPro:IPR002108); BEST Arabidopsis thaliana protein match is: actin depolymerizing …
isogroup00277	isotig01788	595	-	-	-	AT5G19780	Arabidopsis thaliana	tubulin alpha-5	123	97	6e-68	6	3	16.8601	16.8601	12	7	33.6366	33.6366	reads1+reads2	-0.996419	-0.996419	#31.1.1.2	cell.organisation.cytoskeleton.mikrotubuli	at5g19780	TAIR release 10	Encodes an isoform of alpha tubulin. Closely related to adjacent gene TUA3 suggesting recent duplication.; tubulin alpha-5 (TUA5); FUNCTIONS IN: structural constituent of cytoskeleton; INVOLVED IN: response to cadmium ion, microtubule-based process; LOCATED IN: tubulin complex, cytosol, cell wall, membrane; EXPRESSED IN: 6 plant structures; CONTAINS InterPro DOMAIN/s: Alpha tubulin (InterPro:IPR0…
isogroup00360	isotig02049	845	-	-	-	AT1G50010	Arabidopsis thaliana	tubulin alpha-2 chain	165	99	1e-95	10	3.3333	13.191	13.191	10	4	13.5343	13.5343	reads1+reads2	-0.0370663	-0.0370663	#31.1.1.2	cell.organisation.cytoskeleton.mikrotubuli	at1g50010	TAIR release 10	Encodes alpha-2,4 tubulin. TUA2 and TUA4 encode identical proteins.; tubulin alpha-2 chain (TUA2); FUNCTIONS IN: structural constituent of cytoskeleton; INVOLVED IN: microtubule-based process, response to salt stress; LOCATED IN: tubulin complex, cytosol, cell wall, membrane; EXPRESSED IN: 26 plant structures; EXPRESSED DURING: 15 growth stages; CONTAINS InterPro DOMAIN/s: Alpha tubulin (InterPro…
isogroup00184	isotig01227	1678	AT1G50010.1	bbh	AT1G50010.1	AT1G50010	Arabidopsis thaliana	tubulin alpha-2 chain	432	94	-	193	85.6667	170.716	170.716	234	98	166.98	166.98	reads1+reads2	0.0319221	0.0319221	#31.1.1.2	cell.organisation.cytoskeleton.mikrotubuli	at1g50010	TAIR release 10	Encodes alpha-2,4 tubulin. TUA2 and TUA4 encode identical proteins.; tubulin alpha-2 chain (TUA2); FUNCTIONS IN: structural constituent of cytoskeleton; INVOLVED IN: microtubule-based process, response to salt stress; LOCATED IN: tubulin complex, cytosol, cell wall, membrane; EXPRESSED IN: 26 plant structures; EXPRESSED DURING: 15 growth stages; CONTAINS InterPro DOMAIN/s: Alpha tubulin (InterPro…
isogroup00926	isotig02894	732	-	-	-	AT1G64740	Arabidopsis thaliana	alpha-1 tubulin	125	73	2e-43	7	7	31.9773	31.9773	16	16	62.4942	62.4942	reads1+reads2	-0.966674	-0.966674	#31.1.1.2	cell.organisation.cytoskeleton.mikrotubuli	at1g64740	TAIR release 10	alpha-tubulin expressed primarily in stamens and mature pollen; alpha-1 tubulin (TUA1); FUNCTIONS IN: structural constituent of cytoskeleton; INVOLVED IN: microtubule-based process; LOCATED IN: microtubule cytoskeleton, cytosol, plasma membrane; EXPRESSED IN: 24 plant structures; EXPRESSED DURING: 15 growth stages; CONTAINS InterPro DOMAIN/s: Alpha tubulin (InterPro:IPR002452), Tubulin (InterPro:…
isogroup01028	isotig02996	670	-	-	-	AT5G19780	Arabidopsis thaliana	tubulin alpha-5	143	97	3e-80	23	23	114.791	114.791	5	5	21.3367	21.3367	reads1+reads2	2.4276	2.4276	#31.1.1.2	cell.organisation.cytoskeleton.mikrotubuli	at5g19780	TAIR release 10	Encodes an isoform of alpha tubulin. Closely related to adjacent gene TUA3 suggesting recent duplication.; tubulin alpha-5 (TUA5); FUNCTIONS IN: structural constituent of cytoskeleton; INVOLVED IN: response to cadmium ion, microtubule-based process; LOCATED IN: tubulin complex, cytosol, cell wall, membrane; EXPRESSED IN: 6 plant structures; CONTAINS InterPro DOMAIN/s: Alpha tubulin (InterPro:IPR0…
isogroup01442	isotig03410	551	-	-	-	AT5G19780	Arabidopsis thaliana	tubulin alpha-5	128	77	2e-48	16	16	97.1009	97.1009	9	9	46.7006	46.7006	reads1+reads2	1.05604	1.05604	#31.1.1.2	cell.organisation.cytoskeleton.mikrotubuli	at5g19780	TAIR release 10	Encodes an isoform of alpha tubulin. Closely related to adjacent gene TUA3 suggesting recent duplication.; tubulin alpha-5 (TUA5); FUNCTIONS IN: structural constituent of cytoskeleton; INVOLVED IN: response to cadmium ion, microtubule-based process; LOCATED IN: tubulin complex, cytosol, cell wall, membrane; EXPRESSED IN: 6 plant structures; CONTAINS InterPro DOMAIN/s: Alpha tubulin (InterPro:IPR0…
isogroup01472	isotig03440	543	-	-	-	AT5G19780	Arabidopsis thaliana	tubulin alpha-5	83	100	1e-44	4	4	24.6329	24.6329	9	9	47.3886	47.3886	reads1+reads2	-0.943954	-0.943954	#31.1.1.2	cell.organisation.cytoskeleton.mikrotubuli	at5g19780	TAIR release 10	Encodes an isoform of alpha tubulin. Closely related to adjacent gene TUA3 suggesting recent duplication.; tubulin alpha-5 (TUA5); FUNCTIONS IN: structural constituent of cytoskeleton; INVOLVED IN: response to cadmium ion, microtubule-based process; LOCATED IN: tubulin complex, cytosol, cell wall, membrane; EXPRESSED IN: 6 plant structures; CONTAINS InterPro DOMAIN/s: Alpha tubulin (InterPro:IPR0…
isogroup00876	isotig02844	773	AT5G23860.2	bbh	AT5G23860.2	AT5G23860	Arabidopsis thaliana	tubulin beta 8	202	96	e-112	21	21	90.8436	90.8436	15	15	55.4808	55.4808	reads1+reads2	0.711396	0.711396	#31.1.1.2	cell.organisation.cytoskeleton.mikrotubuli	at5g23860	TAIR release 10	beta-tubulin, preferentially expressed in endodermal and phloem cells of primary roots and in the vascular tissues of leaves, stems, and flowers.; tubulin beta 8 (TUB8); CONTAINS InterPro DOMAIN/s: Beta tubulin (InterPro:IPR002453), Tubulin (InterPro:IPR000217), Tubulin/FtsZ, GTPase domain (InterPro:IPR003008), Tubulin/FtsZ, N-terminal (InterPro:IPR019746), Tubulin/FtsZ, C-terminal (InterPro:IPR0…
isogroup02291	isotig04259	422	-	-	-	AT1G64740	Arabidopsis thaliana	alpha-1 tubulin	88	80	1e-30	4764	4764	37749.7	37749.7	5280	5280	35772.8	35772.8	reads1+reads2	0.0776051	0.0776051	#31.1.1.2	cell.organisation.cytoskeleton.mikrotubuli	at1g64740	TAIR release 10	alpha-tubulin expressed primarily in stamens and mature pollen; alpha-1 tubulin (TUA1); FUNCTIONS IN: structural constituent of cytoskeleton; INVOLVED IN: microtubule-based process; LOCATED IN: microtubule cytoskeleton, cytosol, plasma membrane; EXPRESSED IN: 24 plant structures; EXPRESSED DURING: 15 growth stages; CONTAINS InterPro DOMAIN/s: Alpha tubulin (InterPro:IPR002452), Tubulin (InterPro:…
isogroup02317	isotig04285	407	-	-	-	AT5G23860	Arabidopsis thaliana	tubulin beta 8	110	100	9e-62	5	5	41.08	41.08	5	5	35.1242	35.1242	reads1+reads2	0.225971	0.225971	#31.1.1.2	cell.organisation.cytoskeleton.mikrotubuli	at5g23860	TAIR release 10	beta-tubulin, preferentially expressed in endodermal and phloem cells of primary roots and in the vascular tissues of leaves, stems, and flowers.; tubulin beta 8 (TUB8); CONTAINS InterPro DOMAIN/s: Beta tubulin (InterPro:IPR002453), Tubulin (InterPro:IPR000217), Tubulin/FtsZ, GTPase domain (InterPro:IPR003008), Tubulin/FtsZ, N-terminal (InterPro:IPR019746), Tubulin/FtsZ, C-terminal (InterPro:IPR0…
isogroup01567	isotig03535	526	AT4G14960.1	unique_fbh	-	AT4G14960	Arabidopsis thaliana	Tubulin/FtsZ family protein	166	89	7e-82	6	6	38.1435	38.1435	3	3	16.3067	16.3067	reads1+reads2	1.22597	1.22597	#31.1.1.2	cell.organisation.cytoskeleton.mikrotubuli	at4g14960	TAIR release 10	Encodes an alpha-tubulin isoform required for right handed helical growth.; TUA6; FUNCTIONS IN: protein binding, structural constituent of cytoskeleton; INVOLVED IN: response to salt stress, microtubule cytoskeleton organization, cellular response to gravity; LOCATED IN: in 8 components; EXPRESSED IN: 26 plant structures; EXPRESSED DURING: 16 growth stages; CONTAINS InterPro DOMAIN/s: Alpha tubul…
isogroup00451	isotig02253	1152	AT4G03620.1	bbh	AT4G03620.1	AT4G03620	Arabidopsis thaliana	myosin heavy chain-related	292	60	3e-47	79	50.3333	146.103	146.103	43	23.5	58.3239	58.3239	reads1+reads2	1.32482	1.32482	#31.1.1.3	cell.organisation.cytoskeleton.Myosin	at4g03620	TAIR release 10	myosin heavy chain-related; Has 2049 Blast hits to 1675 proteins in 293 species: Archae - 28; Bacteria - 210; Metazoa - 903; Fungi - 186; Plants - 47; Viruses - 4; Other Eukaryotes - 671 (source: NCBI BLink).
isogroup00907	isotig02875	754	-	-	-	AT5G59210	Arabidopsis thaliana	myosin heavy chain-related	203	70	7e-55	81	75	332.617	332.617	95	83	314.73	314.73	reads1+reads2	0.079749	0.079749	#31.1.1.3	cell.organisation.cytoskeleton.Myosin	at5g59210	TAIR release 10	myosin heavy chain-related; Has 60083 Blast hits to 34721 proteins in 2231 species: Archae - 693; Bacteria - 7635; Metazoa - 30612; Fungi - 4945; Plants - 2863; Viruses - 142; Other Eukaryotes - 13193 (source: NCBI BLink).
isogroup00624	isotig02592	1590	AT5G59210.1	bbh	AT5G59210.1	AT5G59210	Arabidopsis thaliana	myosin heavy chain-related	332	62	1e-74	160	154	323.876	323.876	161	149	267.929	267.929	reads1+reads2	0.273588	0.273588	#31.1.1.3	cell.organisation.cytoskeleton.Myosin	at5g59210	TAIR release 10	myosin heavy chain-related; Has 60083 Blast hits to 34721 proteins in 2231 species: Archae - 693; Bacteria - 7635; Metazoa - 30612; Fungi - 4945; Plants - 2863; Viruses - 142; Other Eukaryotes - 13193 (source: NCBI BLink).
isogroup02575	isotig04543	369	-	-	-	AT3G19960	Arabidopsis thaliana	myosin 1	68	95	1e-30	2	2	18.1242	18.1242	14	14	108.476	108.476	reads1+reads2	-2.58138	-2.58138	#31.1.1.3.8	cell.organisation.cytoskeleton.Myosin.Class VII	at3g19960	TAIR release 10	member of Myosin-like proteins; myosin 1 (ATM1); CONTAINS InterPro DOMAIN/s: Myosin head, motor domain (InterPro:IPR001609), IQ calmodulin-binding region (InterPro:IPR000048); BEST Arabidopsis thaliana protein match is: P-loop containing nucleoside triphosphate hydrolases superfamily protein (TAIR:AT1G50360.1); Has 7421 Blast hits to 6650 proteins in 772 species: Archae - 0; Bacteria - 19; Metazo…
isogroup02660	isotig04628	343	-	-	-	AT3G19960	Arabidopsis thaliana	myosin 1	83	78	1e-26	0	0	0.1	0.1	7	6.5	54.1814	54.1814	reads2	-9.08165	-9.08165	#31.1.1.3.8	cell.organisation.cytoskeleton.Myosin.Class VII	at3g19960	TAIR release 10	member of Myosin-like proteins; myosin 1 (ATM1); CONTAINS InterPro DOMAIN/s: Myosin head, motor domain (InterPro:IPR001609), IQ calmodulin-binding region (InterPro:IPR000048); BEST Arabidopsis thaliana protein match is: P-loop containing nucleoside triphosphate hydrolases superfamily protein (TAIR:AT1G50360.1); Has 7421 Blast hits to 6650 proteins in 772 species: Archae - 0; Bacteria - 19; Metazo…
isogroup00724	isotig02692	955	AT3G19960.1	bbh	AT3G19960.1	AT3G19960	Arabidopsis thaliana	myosin 1	285	70	2e-77	18	18	63.0266	63.0266	26	25.5	76.3428	76.3428	reads1+reads2	-0.276531	-0.276531	#31.1.1.3.8	cell.organisation.cytoskeleton.Myosin.Class VII	at3g19960	TAIR release 10	member of Myosin-like proteins; myosin 1 (ATM1); CONTAINS InterPro DOMAIN/s: Myosin head, motor domain (InterPro:IPR001609), IQ calmodulin-binding region (InterPro:IPR000048); BEST Arabidopsis thaliana protein match is: P-loop containing nucleoside triphosphate hydrolases superfamily protein (TAIR:AT1G50360.1); Has 7421 Blast hits to 6650 proteins in 772 species: Archae - 0; Bacteria - 19; Metazo…
isogroup00873	isotig02841	776	-	-	-	AT1G54560	Arabidopsis thaliana	Myosin family protein with Dil domain	206	66	9e-48	2	2	8.6183	8.6183	7	7	25.791	25.791	reads1+reads2	-1.58139	-1.58139	#31.1.1.3.11	cell.organisation.cytoskeleton.Myosin.Class XI	at1g54560	TAIR release 10	member of Myosin-like proteins; XIE; CONTAINS InterPro DOMAIN/s: Dil domain (InterPro:IPR018444), Dilute (InterPro:IPR002710), Myosin, N-terminal, SH3-like (InterPro:IPR004009), Myosin head, motor domain (InterPro:IPR001609), IQ calmodulin-binding region (InterPro:IPR000048); BEST Arabidopsis thaliana protein match is: Myosin family protein with Dil domain (TAIR:AT1G08730.1); Has 72336 Blast hits…
isogroup00814	isotig02782	832	AT1G04600.1	unique_fbh	-	AT1G04600	Arabidopsis thaliana	myosin XI A	187	62	9e-37	11	11	44.2104	44.2104	29	29	99.6565	99.6565	reads1+reads2	-1.17258	-1.17258	#31.1.1.3.11	cell.organisation.cytoskeleton.Myosin.Class XI	at1g04600	TAIR release 10	member of Myosin-like proteins; myosin XI A (XIA); FUNCTIONS IN: motor activity; INVOLVED IN: actin filament-based movement; LOCATED IN: myosin complex; EXPRESSED IN: 18 plant structures; EXPRESSED DURING: 9 growth stages; CONTAINS InterPro DOMAIN/s: Dil domain (InterPro:IPR018444), Dilute (InterPro:IPR002710), Prefoldin (InterPro:IPR009053), Myosin, N-terminal, SH3-like (InterPro:IPR004009), Myo…
isogroup01060	isotig03028	657	-	-	-	AT4G28710	Arabidopsis thaliana	Myosin family protein with Dil domain	148	60	3e-24	7	7	35.6277	35.6277	4	4	17.4071	17.4071	reads1+reads2	1.03332	1.03332	#31.1.1.3.11	cell.organisation.cytoskeleton.Myosin.Class XI	at4g28710	TAIR release 10	member of Myosin-like proteins; XIH; FUNCTIONS IN: motor activity; INVOLVED IN: actin filament-based movement; LOCATED IN: myosin complex; EXPRESSED IN: 20 plant structures; EXPRESSED DURING: 11 growth stages; CONTAINS InterPro DOMAIN/s: Dil domain (InterPro:IPR018444), Dilute (InterPro:IPR002710), Myosin, N-terminal, SH3-like (InterPro:IPR004009), Myosin head, motor domain (InterPro:IPR001609), …
isogroup00911	isotig02879	748	AT5G20490.1	unique_fbh	-	AT5G20490	Arabidopsis thaliana	Myosin family protein with Dil domain	53	73	4e-15	11	11	49.1752	49.1752	17	17	64.9798	64.9798	reads1+reads2	-0.40206	-0.40206	#31.1.1.3.11	cell.organisation.cytoskeleton.Myosin.Class XI	at5g20490	TAIR release 10	Encodes a member of the type XI myosin protein family involved in root hair growth, trichome development, and organelle trafficking. This gene appears to be expressed at low levels throughout the plant.; XIK; FUNCTIONS IN: motor activity; INVOLVED IN: in 11 processes; LOCATED IN: myosin complex; EXPRESSED IN: stem, fruit, flower, root, leaf; EXPRESSED DURING: seedling growth; CONTAINS InterPro DO…
isogroup01066	isotig03034	651	AT4G28710.1	bbh	AT4G28710.1	AT4G28710	Arabidopsis thaliana	Myosin family protein with Dil domain	183	77	6e-62	8	8	41.0926	41.0926	9	9	39.5269	39.5269	reads1+reads2	0.0560438	0.0560438	#31.1.1.3.11	cell.organisation.cytoskeleton.Myosin.Class XI	at4g28710	TAIR release 10	member of Myosin-like proteins; XIH; FUNCTIONS IN: motor activity; INVOLVED IN: actin filament-based movement; LOCATED IN: myosin complex; EXPRESSED IN: 20 plant structures; EXPRESSED DURING: 11 growth stages; CONTAINS InterPro DOMAIN/s: Dil domain (InterPro:IPR018444), Dilute (InterPro:IPR002710), Myosin, N-terminal, SH3-like (InterPro:IPR004009), Myosin head, motor domain (InterPro:IPR001609), …
isogroup01231	isotig03199	602	-	-	-	AT1G54560	Arabidopsis thaliana	Myosin family protein with Dil domain	83	96	1e-38	2	2	11.1093	11.1093	11	11	52.2429	52.2429	reads1+reads2	-2.23347	-2.23347	#31.1.1.3.11	cell.organisation.cytoskeleton.Myosin.Class XI	at1g54560	TAIR release 10	member of Myosin-like proteins; XIE; CONTAINS InterPro DOMAIN/s: Dil domain (InterPro:IPR018444), Dilute (InterPro:IPR002710), Myosin, N-terminal, SH3-like (InterPro:IPR004009), Myosin head, motor domain (InterPro:IPR001609), IQ calmodulin-binding region (InterPro:IPR000048); BEST Arabidopsis thaliana protein match is: Myosin family protein with Dil domain (TAIR:AT1G08730.1); Has 72336 Blast hits…
isogroup01835	isotig03803	483	-	-	-	AT1G54560	Arabidopsis thaliana	Myosin family protein with Dil domain	145	81	1e-53	2	2	13.8464	13.8464	12	12	71.0338	71.0338	reads1+reads2	-2.35899	-2.35899	#31.1.1.3.11	cell.organisation.cytoskeleton.Myosin.Class XI	at1g54560	TAIR release 10	member of Myosin-like proteins; XIE; CONTAINS InterPro DOMAIN/s: Dil domain (InterPro:IPR018444), Dilute (InterPro:IPR002710), Myosin, N-terminal, SH3-like (InterPro:IPR004009), Myosin head, motor domain (InterPro:IPR001609), IQ calmodulin-binding region (InterPro:IPR000048); BEST Arabidopsis thaliana protein match is: Myosin family protein with Dil domain (TAIR:AT1G08730.1); Has 72336 Blast hits…
isogroup01110	isotig03078	634	AT1G54460.1	bbh	AT1G54460.1	AT1G54460	Arabidopsis thaliana	TPX2 (targeting protein for Xklp2) protein family	113	52	2e-15	20	20	105.486	105.486	21	21	94.7024	94.7024	reads1+reads2	0.155581	0.155581	#31.1.1.3.11	cell.organisation.cytoskeleton.Myosin.Class XI	at1g54560	TAIR release 10	member of Myosin-like proteins; XIE; CONTAINS InterPro DOMAIN/s: Dil domain (InterPro:IPR018444), Dilute (InterPro:IPR002710), Myosin, N-terminal, SH3-like (InterPro:IPR004009), Myosin head, motor domain (InterPro:IPR001609), IQ calmodulin-binding region (InterPro:IPR000048); BEST Arabidopsis thaliana protein match is: Myosin family protein with Dil domain (TAIR:AT1G08730.1); Has 72336 Blast hits…
isogroup02109	isotig04077	445	-	-	-	AT1G54560	Arabidopsis thaliana	Myosin family protein with Dil domain	77	90	3e-37	4	4	30.0576	30.0576	3	3	19.2749	19.2749	reads1+reads2	0.641006	0.641006	#31.1.1.3.11	cell.organisation.cytoskeleton.Myosin.Class XI	at1g54560	TAIR release 10	member of Myosin-like proteins; XIE; CONTAINS InterPro DOMAIN/s: Dil domain (InterPro:IPR018444), Dilute (InterPro:IPR002710), Myosin, N-terminal, SH3-like (InterPro:IPR004009), Myosin head, motor domain (InterPro:IPR001609), IQ calmodulin-binding region (InterPro:IPR000048); BEST Arabidopsis thaliana protein match is: Myosin family protein with Dil domain (TAIR:AT1G08730.1); Has 72336 Blast hits…
isogroup02282	isotig04250	424	-	-	-	AT1G54560	Arabidopsis thaliana	Myosin family protein with Dil domain	71	77	8e-17	2	2	15.7732	15.7732	7	7	47.2023	47.2023	reads1+reads2	-1.58138	-1.58138	#31.1.1.3.11	cell.organisation.cytoskeleton.Myosin.Class XI	at1g54560	TAIR release 10	member of Myosin-like proteins; XIE; CONTAINS InterPro DOMAIN/s: Dil domain (InterPro:IPR018444), Dilute (InterPro:IPR002710), Myosin, N-terminal, SH3-like (InterPro:IPR004009), Myosin head, motor domain (InterPro:IPR001609), IQ calmodulin-binding region (InterPro:IPR000048); BEST Arabidopsis thaliana protein match is: Myosin family protein with Dil domain (TAIR:AT1G08730.1); Has 72336 Blast hits…
isogroup01986	isotig03954	465	AT5G43900.2	unique_fbh	-	AT5G43900	Arabidopsis thaliana	myosin 2	126	73	3e-37	2	2	14.3824	14.3824	6	6	36.8918	36.8918	reads1+reads2	-1.359	-1.359	#31.1.1.3.11	cell.organisation.cytoskeleton.Myosin.Class XI	at5g43900	TAIR release 10	Encodes a member of the type XI myosin protein family that binds F-actin and co-localizes with actin filaments and peroxisomes. Homozygous mutants are reported to have pleiotropic effects in growth and fertility and may also be lethal. This protein is also involved in root hair growth and organelle trafficking. This protein interacts with RabC2a and RabD1 in a GTP-dependent manner.; myosin 2 (MYA…
isogroup00290	isotig01845	1002	AT5G47180.2	bbh	AT5G47180.2	AT5G47180	Arabidopsis thaliana	Plant VAMP (vesicle-associated membrane protein) family protein	215	73	1e-67	91	38.5	128.484	128.484	57	25.25	72.0485	72.0485	reads1+reads2	0.834544	0.834544	#31.4	cell.vesicle transport	at5g47180	TAIR release 10	Plant VAMP (vesicle-associated membrane protein) family protein; FUNCTIONS IN: structural molecule activity; LOCATED IN: plasma membrane; EXPRESSED IN: 24 plant structures; EXPRESSED DURING: 15 growth stages; CONTAINS InterPro DOMAIN/s: PapD-like (InterPro:IPR008962), Major sperm protein (InterPro:IPR000535), Vesicle-associated membrane protein (InterPro:IPR016763); BEST Arabidopsis thaliana prot…
isogroup00301	isotig01879	941	AT4G32150.1	bbh	AT4G32150.1	AT4G32150	Arabidopsis thaliana	vesicle-associated membrane protein 711	219	80	2e-85	6	3	10.6607	10.6607	48	30.8333	93.6833	93.6833	reads1+reads2	-3.13549	-3.13549	#31.4	cell.vesicle transport	at4g32150	TAIR release 10	AtVAMP711 is a member of Synaptobrevin-like AtVAMP7C, v-SNARE (soluble N-ethyl-maleimide sensitive factor attachment protein receptors) protein family. SNAREs have been divided into four subgroups: Qa-, Qb-, Qc- and R-SNAREs. R-SNAREs are classified into three groups, the Sec22-, YKT6- and VAMP7-like R-SNAREs. One R-SNARE and three Q-SNAREs (one of each subgroup) form the trans-SNARE complex, whi…
isogroup00525	isotig02401	533	AT1G04760.1	unique_fbh	-	AT1G04760	Arabidopsis thaliana	vesicle-associated membrane protein 726	75	69	6e-20	346	332	2082.89	2082.89	278	260	1394.69	1394.69	reads1+reads2	0.578641	0.578641	#31.4	cell.vesicle transport	at1g04760	TAIR release 10	member of Synaptobrevin -like protein family; vesicle-associated membrane protein 726 (VAMP726); FUNCTIONS IN: molecular_function unknown; INVOLVED IN: transport, vesicle-mediated transport; LOCATED IN: endosome, plasma membrane, chloroplast, membrane; EXPRESSED IN: 22 plant structures; EXPRESSED DURING: 13 growth stages; CONTAINS InterPro DOMAIN/s: Longin (InterPro:IPR010908), Longin-like (Inter…
isogroup00805	isotig02773	838	-	-	-	AT1G11250	Arabidopsis thaliana	syntaxin of plants 125	231	82	7e-93	618	618	2466.03	2466.03	754	754	2572.52	2572.52	reads1+reads2	-0.060988	-0.060988	#31.4	cell.vesicle transport	at1g11250	TAIR release 10	member of SYP12 Gene Family; syntaxin of plants 125 (SYP125); FUNCTIONS IN: SNAP receptor activity; INVOLVED IN: intracellular protein transport, cellular membrane fusion; LOCATED IN: membrane; EXPRESSED IN: 6 plant structures; EXPRESSED DURING: L mature pollen stage, M germinated pollen stage, 4 anthesis, petal differentiation and expansion stage; CONTAINS InterPro DOMAIN/s: Target SNARE coiled-…
isogroup00775	isotig02743	864	AT1G11250.1	bbh	AT1G11250.1	AT1G11250	Arabidopsis thaliana	syntaxin of plants 125	247	87	e-108	90	90	348.324	348.324	54	54	178.695	178.695	reads1+reads2	0.962935	0.962935	#31.4	cell.vesicle transport	at1g11250	TAIR release 10	member of SYP12 Gene Family; syntaxin of plants 125 (SYP125); FUNCTIONS IN: SNAP receptor activity; INVOLVED IN: intracellular protein transport, cellular membrane fusion; LOCATED IN: membrane; EXPRESSED IN: 6 plant structures; EXPRESSED DURING: L mature pollen stage, M germinated pollen stage, 4 anthesis, petal differentiation and expansion stage; CONTAINS InterPro DOMAIN/s: Target SNARE coiled-…
isogroup00915	isotig02883	746	AT1G15880.1	bbh	AT1G15880.1	AT1G15880	Arabidopsis thaliana	golgi snare 11	224	81	1e-85	3	3	13.4474	13.4474	8	8	30.6607	30.6607	reads1+reads2	-1.18906	-1.18906	#31.4	cell.vesicle transport	at1g15880	TAIR release 10	Golgi SNARE 11 protein (GOS11); golgi snare 11 (GOS11); BEST Arabidopsis thaliana protein match is: golgi snare 12 (TAIR:AT2G45200.1); Has 412 Blast hits to 412 proteins in 171 species: Archae - 0; Bacteria - 0; Metazoa - 161; Fungi - 123; Plants - 99; Viruses - 0; Other Eukaryotes - 29 (source: NCBI BLink).
isogroup01559	isotig03527	529	AT3G11130.1	bbh	AT3G11130.1	AT3G11130	Arabidopsis thaliana	Clathrin, heavy chain	54	79	9e-18	9	8.5	53.7301	53.7301	11	11	59.4522	59.4522	reads1+reads2	-0.146	-0.146	#31.4	cell.vesicle transport	at3g11130	TAIR release 10	Clathrin, heavy chain; FUNCTIONS IN: structural molecule activity, binding; INVOLVED IN: intracellular protein transport, vesicle-mediated transport; LOCATED IN: plasma membrane, vacuole; EXPRESSED IN: male gametophyte, guard cell, cultured cell, pollen tube; EXPRESSED DURING: L mature pollen stage, M germinated pollen stage; CONTAINS InterPro DOMAIN/s: Clathrin, heavy chain (InterPro:IPR016341),…
isogroup01775	isotig03743	490	-	-	-	AT5G47180	Arabidopsis thaliana	Plant VAMP (vesicle-associated membrane protein) family protein	104	56	3e-15	17	17	116.013	116.013	21	21	122.533	122.533	reads1+reads2	-0.0788861	-0.0788861	#31.4	cell.vesicle transport	at5g47180	TAIR release 10	Plant VAMP (vesicle-associated membrane protein) family protein; FUNCTIONS IN: structural molecule activity; LOCATED IN: plasma membrane; EXPRESSED IN: 24 plant structures; EXPRESSED DURING: 15 growth stages; CONTAINS InterPro DOMAIN/s: PapD-like (InterPro:IPR008962), Major sperm protein (InterPro:IPR000535), Vesicle-associated membrane protein (InterPro:IPR016763); BEST Arabidopsis thaliana prot…
isogroup01710	isotig03678	503	AT1G08820.1	unique_fbh	-	AT1G08820	Arabidopsis thaliana	vamp/synaptobrevin-associated protein 27-2	130	70	3e-37	3	3	19.9438	19.9438	5	5	28.4206	28.4206	reads1+reads2	-0.510997	-0.510997	#31.4	cell.vesicle transport	at1g08820	TAIR release 10	Encodes VAP33-like protein that interacts with cowpea mosaic virus protein 60K. Is a SNARE-like protein that may be involved in vesicular transport to or from the ER.; vamp/synaptobrevin-associated protein 27-2 (VAP27-2); FUNCTIONS IN: structural molecule activity; INVOLVED IN: intracellular transport; LOCATED IN: plasma membrane, endoplasmic reticulum membrane; EXPRESSED IN: cultured cell; CONTA…
isogroup01881	isotig03849	479	AT5G03540.2	unique_fbh	-	AT5G03540	Arabidopsis thaliana	exocyst subunit exo70 family protein A1	43	90	5e-13	4	4	27.9241	27.9241	8	8	47.7513	47.7513	reads1+reads2	-0.774029	-0.774029	#31.4	cell.vesicle transport	at5g03540	TAIR release 10	AtEXO70A1 is a member of EXO70 gene family, putative exocyst subunits, conserved in land plants. Arabidopsis thaliana contains 23 putative EXO70 genes, which can be classified into nine clusters on the phylogenetic tree; exocyst subunit exo70 family protein A1 (EXO70A1); CONTAINS InterPro DOMAIN/s: Exo70 exocyst complex subunit (InterPro:IPR004140); BEST Arabidopsis thaliana protein match is: exo…
isogroup02235	isotig04203	431	-	-	-	AT1G11250	Arabidopsis thaliana	syntaxin of plants 125	85	94	5e-38	470	470	3646.49	3646.49	401	401	2660.1	2660.1	reads1+reads2	0.455028	0.455028	#31.4	cell.vesicle transport	at1g11250	TAIR release 10	member of SYP12 Gene Family; syntaxin of plants 125 (SYP125); FUNCTIONS IN: SNAP receptor activity; INVOLVED IN: intracellular protein transport, cellular membrane fusion; LOCATED IN: membrane; EXPRESSED IN: 6 plant structures; EXPRESSED DURING: L mature pollen stage, M germinated pollen stage, 4 anthesis, petal differentiation and expansion stage; CONTAINS InterPro DOMAIN/s: Target SNARE coiled-…
isogroup01952	isotig03920	471	AT4G08180.2	bbh	AT4G08180.2	AT4G08180	Arabidopsis thaliana	OSBP(oxysterol binding protein)-related protein 1C	113	70	2e-31	4	4	28.3984	28.3984	4	4	24.2812	24.2812	reads1+reads2	0.22597	0.22597	#31.4	cell.vesicle transport	at4g08180	TAIR release 10	OSBP(oxysterol binding protein)-related protein 1C (ORP1C); FUNCTIONS IN: phosphoinositide binding, oxysterol binding; INVOLVED IN: steroid metabolic process, signal transduction; LOCATED IN: cellular_component unknown; EXPRESSED IN: 25 plant structures; EXPRESSED DURING: 15 growth stages; CONTAINS InterPro DOMAIN/s: Pleckstrin homology-type (InterPro:IPR011993), Oxysterol-binding protein (InterP…
isogroup01488	isotig03456	539	AT2G16710.1	bbh	AT2G16710.1	AT2G16710	Arabidopsis thaliana	Iron-sulphur cluster biosynthesis family protein	106	96	4e-52	5	5	31.0196	31.0196	1	1	5.3045	0.1	reads1	2.54789	8.27704	#18.7	Co-factor and vitamine metabolism.iron-sulphur clusters	at2g16710	TAIR release 10	Iron-sulphur cluster biosynthesis family protein; FUNCTIONS IN: iron-sulfur cluster binding, structural molecule activity; INVOLVED IN: iron-sulfur cluster assembly; EXPRESSED IN: 24 plant structures; EXPRESSED DURING: 15 growth stages; CONTAINS InterPro DOMAIN/s: FeS cluster insertion, C-terminal, conserved site (InterPro:IPR017870), FeS cluster biogenesis (InterPro:IPR000361), FeS cluster inser…
isogroup02708	isotig04676	325	-	-	-	AT4G35360	Arabidopsis thaliana	Uncharacterised conserved protein (UCP030210)	84	86	2e-34	8	8	82.3117	82.3117	16	16	140.756	140.756	reads1+reads2	-0.77403	-0.77403	#18.4.5	Co-factor and vitamine metabolism.pantothenate.pantothenate kinase (PANK)	at4g35360	TAIR release 10	Uncharacterised conserved protein (UCP030210); CONTAINS InterPro DOMAIN/s: Domain of unknown function DUF89 (InterPro:IPR002791), Uncharacterised conserved protein UCP030210 (InterPro:IPR016949); BEST Arabidopsis thaliana protein match is: Uncharacterised conserved protein (UCP030210) (TAIR:AT2G17340.1); Has 30201 Blast hits to 17322 proteins in 780 species: Archae - 12; Bacteria - 1396; Metazoa …
isogroup01519	isotig03487	534	AT4G35360.1	bbh	AT4G35360.1	AT4G35360	Arabidopsis thaliana	Uncharacterised conserved protein (UCP030210)	89	95	4e-44	0	0	0.1	0.1	7	7	37.479	37.479	reads2	-8.54994	-8.54994	#18.4.5	Co-factor and vitamine metabolism.pantothenate.pantothenate kinase (PANK)	at4g35360	TAIR release 10	Uncharacterised conserved protein (UCP030210); CONTAINS InterPro DOMAIN/s: Domain of unknown function DUF89 (InterPro:IPR002791), Uncharacterised conserved protein UCP030210 (InterPro:IPR016949); BEST Arabidopsis thaliana protein match is: Uncharacterised conserved protein (UCP030210) (TAIR:AT2G17340.1); Has 30201 Blast hits to 17322 proteins in 780 species: Archae - 12; Bacteria - 1396; Metazoa …
isogroup01078	isotig03046	650	AT1G01470.1	bbh	AT1G01470.1	AT1G01470	Arabidopsis thaliana	Late embryogenesis abundant protein	151	77	2e-50	4	4	20.5779	20.5779	11	11	48.385	48.385	reads1+reads2	-1.23346	-1.23346	#33.2	development.late embryogenesis abundant	at1g01470	TAIR release 10	Encodes late-embryogenesis abundant protein whose mRNA levels are induced in response to wounding and light stress. Might be involved in protection against dessication.; LATE EMBRYOGENESIS ABUNDANT 14 (LEA14); CONTAINS InterPro DOMAIN/s: Water stress and hypersensitive response domain (InterPro:IPR013990), Late embryogenesis abundant protein, group 2 (InterPro:IPR004864); BEST Arabidopsis thalian…
isogroup02071	isotig04039	455	AT1G52690.2	bbh	AT1G52690.2	AT1G52690	Arabidopsis thaliana	Late embryogenesis abundant protein (LEA) family protein	124	53	8e-12	5	5	36.7463	36.7463	11	11	69.1214	69.1214	reads1+reads2	-0.911533	-0.911533	#33.2	development.late embryogenesis abundant	at1g52690	TAIR release 10	Late embryogenesis abundant protein (LEA) family protein; BEST Arabidopsis thaliana protein match is: Late embryogenesis abundant protein (LEA) family protein (TAIR:AT3G15670.1); Has 35333 Blast hits to 34131 proteins in 2444 species: Archae - 798; Bacteria - 22429; Metazoa - 974; Fungi - 991; Plants - 531; Viruses - 0; Other Eukaryotes - 9610 (source: NCBI BLink).
isogroup02673	isotig04641	329	AT5G06760.1	bbh	AT5G06760.1	AT5G06760	Arabidopsis thaliana	Late Embryogenesis Abundant 4-5	61	83	9e-17	7	7	71.147	71.147	4	4	34.7612	34.7612	reads1+reads2	1.03333	1.03333	#33.2	development.late embryogenesis abundant	at5g06760	TAIR release 10	Encodes LEA4-5, a member of the Late Embryogenesis Abundant (LEA) proteins which typically accumulate in response to low water availability conditions imposed during development or by the environment. Most of thediverse set of LEA proteins can be grouped according to properties such as high hydrophilicity and high content of glycine or other small amino acids in what has been termed hydrophilins.…
isogroup00135	isotig00445	490	AT4G13560.1	bbh	AT4G13560.1	AT4G13560	Arabidopsis thaliana	Late embryogenesis abundant protein (LEA) family protein	58	67	2e-08	3869	922.4	6294.74	6294.74	4452	1153.98	6733.4	6733.4	reads1+reads2	-0.0971883	-0.0971883	#33.99	development.unspecified	at4g13560	TAIR release 10	unfertilized embryo sac 15 (UNE15); FUNCTIONS IN: molecular_function unknown; INVOLVED IN: double fertilization forming a zygote and endosperm, embryo development ending in seed dormancy; LOCATED IN: cellular_component unknown; EXPRESSED IN: 15 plant structures; EXPRESSED DURING: 11 growth stages; BEST Arabidopsis thaliana protein match is: Late embryogenesis abundant protein (LEA) family protein…
isogroup00173	isotig01087	577	-	-	-	AT3G61790	Arabidopsis thaliana	Protein with RING/U-box and TRAF-like domains	55	98	4e-27	17	4.75	27.5279	27.5279	52	13.9306	69.0278	69.0278	reads1+reads2	-1.32628	-1.32628	#33.99	development.unspecified	at3g61790	TAIR release 10	Protein with RING/U-box and TRAF-like domains; FUNCTIONS IN: ubiquitin-protein ligase activity, zinc ion binding; INVOLVED IN: multicellular organismal development, ubiquitin-dependent protein catabolic process, protein ubiquitination; LOCATED IN: nucleus; EXPRESSED IN: 24 plant structures; EXPRESSED DURING: 13 growth stages; CONTAINS InterPro DOMAIN/s: TRAF-like (InterPro:IPR008974), Seven-in-ab…
isogroup00150	isotig00730	1945	AT3G13400.1	bbh	AT3G13400.1	AT3G13400	Arabidopsis thaliana	SKU5 similar 13	536	75	-	370	119.305	205.113	205.113	372	125.238	184.097	184.097	reads1+reads2	0.155948	0.155948	#33.99	development.unspecified	at3g13400	TAIR release 10	SKU5 similar 13 (sks13); FUNCTIONS IN: oxidoreductase activity, copper ion binding; INVOLVED IN: oxidation reduction; LOCATED IN: endomembrane system; EXPRESSED IN: 11 plant structures; EXPRESSED DURING: L mature pollen stage, M germinated pollen stage, 4 anthesis, C globular stage, petal differentiation and expansion stage; CONTAINS InterPro DOMAIN/s: Multicopper oxidase, type 3 (InterPro:IPR011…
isogroup00178	isotig01151	857	AT3G61230.1	bbh	AT3G61230.1	AT3G61230	Arabidopsis thaliana	GATA type zinc finger transcription factor family protein	159	84	1e-65	94	9.4458	36.8565	36.8565	58	7.425	24.7712	24.7712	reads1+reads2	0.573255	0.573255	#33.99	development.unspecified	at3g61230	TAIR release 10	GATA type zinc finger transcription factor family protein; FUNCTIONS IN: zinc ion binding; INVOLVED IN: biological_process unknown; LOCATED IN: cellular_component unknown; EXPRESSED IN: 9 plant structures; EXPRESSED DURING: L mature pollen stage, M germinated pollen stage, 4 anthesis, C globular stage, petal differentiation and expansion stage; CONTAINS InterPro DOMAIN/s: Zinc finger, LIM-type (I…
isogroup00353	isotig02035	463	AT4G27880.1	unique_fbh	-	AT4G27880	Arabidopsis thaliana	Protein with RING/U-box and TRAF-like domains	80	57	1e-09	993	993	7171.71	7171.71	1669	1669	10306.4	10306.4	reads1+reads2	-0.523149	-0.523149	#33.99	development.unspecified	at4g27880	TAIR release 10	Protein with RING/U-box and TRAF-like domains; FUNCTIONS IN: ubiquitin-protein ligase activity, zinc ion binding; INVOLVED IN: multicellular organismal development, protein ubiquitination, ubiquitin-dependent protein catabolic process; LOCATED IN: mitochondrion, nucleus; EXPRESSED IN: 24 plant structures; EXPRESSED DURING: 15 growth stages; CONTAINS InterPro DOMAIN/s: TRAF-like (InterPro:IPR00897…
isogroup00457	isotig02265	1044	AT5G62850.1	bbh	AT5G62850.1	AT5G62850	Arabidopsis thaliana	Nodulin MtN3 family protein	226	68	1e-64	124	113	361.937	361.937	226	185.5	508.013	508.013	reads1+reads2	-0.489126	-0.489126	#33.99	development.unspecified	at5g62850	TAIR release 10	Encodes a protein that is expressed in vegetative cells of pollen.; VEGETATIVE CELL EXPRESSED1 (AtVEX1); INVOLVED IN: biological_process unknown; LOCATED IN: integral to membrane, membrane; EXPRESSED IN: 8 plant structures; EXPRESSED DURING: L mature pollen stage, M germinated pollen stage, 4 anthesis, petal differentiation and expansion stage; CONTAINS InterPro DOMAIN/s: MtN3/saliva-related tran…
isogroup00837	isotig02805	811	-	-	-	AT3G61790	Arabidopsis thaliana	Protein with RING/U-box and TRAF-like domains	147	91	4e-74	300	300	1236.96	1236.96	368	368	1297.35	1297.35	reads1+reads2	-0.0687736	-0.0687736	#33.99	development.unspecified	at3g61790	TAIR release 10	Protein with RING/U-box and TRAF-like domains; FUNCTIONS IN: ubiquitin-protein ligase activity, zinc ion binding; INVOLVED IN: multicellular organismal development, ubiquitin-dependent protein catabolic process, protein ubiquitination; LOCATED IN: nucleus; EXPRESSED IN: 24 plant structures; EXPRESSED DURING: 13 growth stages; CONTAINS InterPro DOMAIN/s: TRAF-like (InterPro:IPR008974), Seven-in-ab…
isogroup00701	isotig02669	1010	AT3G13870.2	bbh	AT3G13870.2	AT3G13870	Arabidopsis thaliana	Root hair defective 3 GTP-binding protein (RHD3)	312	78	e-111	13	12.5	41.385	41.385	15	15	42.4621	42.4621	reads1+reads2	-0.0370678	-0.0370678	#33.99	development.unspecified	at3g13870	TAIR release 10	required for regulated cell expansion and normal root hair development. Encodes an evolutionarily conserved protein with putative GTP-binding motifs that is implicated in the control of vesicle trafficking between the endoplasmic reticulum and the Golgi compartments.; ROOT HAIR DEFECTIVE 3 (RHD3); FUNCTIONS IN: GTP binding; INVOLVED IN: root epidermal cell differentiation, plant-type cell wall bi…
isogroup00869	isotig02837	779	-	-	-	AT1G72960	Arabidopsis thaliana	Root hair defective 3 GTP-binding protein (RHD3)	218	82	2e-85	20	20	85.8514	85.8514	42	42	154.15	154.15	reads1+reads2	-0.844419	-0.844419	#33.99	development.unspecified	at1g72960	TAIR release 10	Root hair defective 3 GTP-binding protein (RHD3); CONTAINS InterPro DOMAIN/s: Root hair defective 3 GTP-binding (InterPro:IPR008803); BEST Arabidopsis thaliana protein match is: Root hair defective 3 GTP-binding protein (RHD3) (TAIR:AT3G13870.1); Has 479 Blast hits to 469 proteins in 183 species: Archae - 0; Bacteria - 2; Metazoa - 24; Fungi - 185; Plants - 127; Viruses - 0; Other Eukaryotes - 14…
isogroup00845	isotig02813	805	AT2G39900.1	bbh	AT2G39900.1	AT2G39900	Arabidopsis thaliana	GATA type zinc finger transcription factor family protein	179	77	1e-60	70	70	290.775	290.775	50	50	177.585	177.585	reads1+reads2	0.711396	0.711396	#33.99	development.unspecified	at2g39900	TAIR release 10	GATA type zinc finger transcription factor family protein; FUNCTIONS IN: zinc ion binding; INVOLVED IN: biological_process unknown; LOCATED IN: cellular_component unknown; EXPRESSED IN: 22 plant structures; EXPRESSED DURING: 15 growth stages; CONTAINS InterPro DOMAIN/s: Zinc finger, LIM-type (InterPro:IPR001781), Zinc finger, RING-type (InterPro:IPR001841); BEST Arabidopsis thaliana protein match…
isogroup00922	isotig02890	739	AT4G23410.1	bbh	AT4G23410.1	AT4G23410	Arabidopsis thaliana	tetraspanin5	190	42	1e-08	52	50	226.246	226.246	27	26.5	102.526	102.526	reads1+reads2	1.1419	1.1419	#33.99	development.unspecified	at4g23410	TAIR release 10	Member of TETRASPANIN family; tetraspanin5 (TET5); INVOLVED IN: aging; LOCATED IN: endomembrane system, integral to membrane; EXPRESSED IN: 10 plant structures; EXPRESSED DURING: LP.06 six leaves visible, 4 anthesis, petal differentiation and expansion stage, LP.08 eight leaves visible; CONTAINS InterPro DOMAIN/s: Tetraspanin (InterPro:IPR018499); BEST Arabidopsis thaliana protein match is: tetra…
isogroup01098	isotig03066	641	-	-	-	AT1G72960	Arabidopsis thaliana	Root hair defective 3 GTP-binding protein (RHD3)	93	63	1e-19	11	11	57.3838	57.3838	15	15	66.9059	66.9059	reads1+reads2	-0.22149	-0.22149	#33.99	development.unspecified	at1g72960	TAIR release 10	Root hair defective 3 GTP-binding protein (RHD3); CONTAINS InterPro DOMAIN/s: Root hair defective 3 GTP-binding (InterPro:IPR008803); BEST Arabidopsis thaliana protein match is: Root hair defective 3 GTP-binding protein (RHD3) (TAIR:AT3G13870.1); Has 479 Blast hits to 469 proteins in 183 species: Archae - 0; Bacteria - 2; Metazoa - 24; Fungi - 185; Plants - 127; Viruses - 0; Other Eukaryotes - 14…
isogroup01156	isotig03124	626	-	-	-	AT1G13120	Arabidopsis thaliana	embryo defective 1745	120	54	6e-10	5	5	26.7086	26.7086	4	4	18.2691	18.2691	reads1+reads2	0.547899	0.547899	#33.99	development.unspecified	at1g13120	TAIR release 10	embryo defective 1745 (emb1745); FUNCTIONS IN: molecular_function unknown; INVOLVED IN: embryo development ending in seed dormancy; LOCATED IN: nuclear pore; EXPRESSED IN: 24 plant structures; EXPRESSED DURING: 14 growth stages; CONTAINS InterPro DOMAIN/s: GLE1-like (InterPro:IPR012476); BEST Arabidopsis thaliana protein match is: unknown protein (TAIR:AT4G05523.1); Has 36705 Blast hits to 24548 …
isogroup00947	isotig02915	723	AT5G27980.1	bbh	AT5G27980.1	AT5G27980	Arabidopsis thaliana	Seed maturation protein	191	62	9e-39	18	18	83.2509	83.2509	16	16	63.2722	63.2722	reads1+reads2	0.395894	0.395894	#33.99	development.unspecified	at5g27980	TAIR release 10	Seed maturation protein; CONTAINS InterPro DOMAIN/s: Seed maturation protein (InterPro:IPR007011); BEST Arabidopsis thaliana protein match is: Seed maturation protein (TAIR:AT3G22490.1); Has 1807 Blast hits to 1807 proteins in 277 species: Archae - 0; Bacteria - 0; Metazoa - 736; Fungi - 347; Plants - 385; Viruses - 0; Other Eukaryotes - 339 (source: NCBI BLink).
isogroup01355	isotig03323	559	-	-	-	AT3G13340	Arabidopsis thaliana	Transducin/WD40 repeat-like superfamily protein	153	85	2e-63	1	1	5.982	0.1	14	14	71.6057	71.6057	reads2	-3.58137	-9.48393	#33.99	development.unspecified	at3g13340	TAIR release 10	Transducin/WD40 repeat-like superfamily protein; FUNCTIONS IN: molecular_function unknown; INVOLVED IN: biological_process unknown; LOCATED IN: CUL4 RING ubiquitin ligase complex, heterotrimeric G-protein complex; EXPRESSED IN: 24 plant structures; EXPRESSED DURING: 14 growth stages; CONTAINS InterPro DOMAIN/s: WD40 repeat-like-containing domain (InterPro:IPR011046), WD40 repeat 2 (InterPro:IPR01…
isogroup01457	isotig03425	545	-	-	-	AT1G01780	Arabidopsis thaliana	GATA type zinc finger transcription factor family protein	84	88	5e-35	7	7	42.9493	42.9493	2	2	10.4922	10.4922	reads1+reads2	2.03332	2.03332	#10.1.6	development.unspecified	at1g01780	TAIR release 10	GATA type zinc finger transcription factor family protein; FUNCTIONS IN: zinc ion binding; INVOLVED IN: biological_process unknown; LOCATED IN: cellular_component unknown; EXPRESSED IN: 23 plant structures; EXPRESSED DURING: 15 growth stages; CONTAINS InterPro DOMAIN/s: Zinc finger, LIM-type (InterPro:IPR001781); BEST Arabidopsis thaliana protein match is: GATA type zinc finger transcription fact…
isogroup01463	isotig03431	538	-	-	-	AT3G13340	Arabidopsis thaliana	Transducin/WD40 repeat-like superfamily protein	149	85	3e-61	12	12	74.5854	74.5854	11	11	58.4577	58.4577	reads1+reads2	0.3515	0.3515	#33.99	development.unspecified	at3g13340	TAIR release 10	Transducin/WD40 repeat-like superfamily protein; FUNCTIONS IN: molecular_function unknown; INVOLVED IN: biological_process unknown; LOCATED IN: CUL4 RING ubiquitin ligase complex, heterotrimeric G-protein complex; EXPRESSED IN: 24 plant structures; EXPRESSED DURING: 14 growth stages; CONTAINS InterPro DOMAIN/s: WD40 repeat-like-containing domain (InterPro:IPR011046), WD40 repeat 2 (InterPro:IPR01…
isogroup01159	isotig03127	625	AT3G61790.1	bbh	AT3G61790.1	AT3G61790	Arabidopsis thaliana	Protein with RING/U-box and TRAF-like domains	196	82	6e-82	8	8	42.8021	42.8021	14	14	64.0441	64.0441	reads1+reads2	-0.581384	-0.581384	#33.99	development.unspecified	at3g61790	TAIR release 10	Protein with RING/U-box and TRAF-like domains; FUNCTIONS IN: ubiquitin-protein ligase activity, zinc ion binding; INVOLVED IN: multicellular organismal development, ubiquitin-dependent protein catabolic process, protein ubiquitination; LOCATED IN: nucleus; EXPRESSED IN: 24 plant structures; EXPRESSED DURING: 13 growth stages; CONTAINS InterPro DOMAIN/s: TRAF-like (InterPro:IPR008974), Seven-in-ab…
isogroup01517	isotig03485	527	AT2G45800.1	unique_fbh	-	AT2G45800	Arabidopsis thaliana	GATA type zinc finger transcription factor family protein	116	86	8e-47	12	12	76.1422	76.1422	3	3	16.2758	16.2758	reads1+reads2	2.22597	2.22597	#33.99	development.unspecified	at2g45800	TAIR release 10	GATA type zinc finger transcription factor family protein; FUNCTIONS IN: zinc ion binding; INVOLVED IN: biological_process unknown; LOCATED IN: cellular_component unknown; EXPRESSED IN: 9 plant structures; EXPRESSED DURING: L mature pollen stage, M germinated pollen stage, 4 anthesis, C globular stage, petal differentiation and expansion stage; CONTAINS InterPro DOMAIN/s: Zinc finger, LIM-type (I…
isogroup01832	isotig03800	488	-	-	-	AT3G13870	Arabidopsis thaliana	Root hair defective 3 GTP-binding protein (RHD3)	84	90	3e-38	4	4	27.4091	27.4091	7	7	41.0118	41.0118	reads1+reads2	-0.581384	-0.581384	#33.99	development.unspecified	at3g13870	TAIR release 10	required for regulated cell expansion and normal root hair development. Encodes an evolutionarily conserved protein with putative GTP-binding motifs that is implicated in the control of vesicle trafficking between the endoplasmic reticulum and the Golgi compartments.; ROOT HAIR DEFECTIVE 3 (RHD3); FUNCTIONS IN: GTP binding; INVOLVED IN: root epidermal cell differentiation, plant-type cell wall bi…
isogroup02022	isotig03990	460	-	-	-	AT3G13870	Arabidopsis thaliana	Root hair defective 3 GTP-binding protein (RHD3)	103	80	2e-35	6	5.5	39.9815	39.9815	4	4	24.8618	24.8618	reads1+reads2	0.685402	0.685402	#33.99	development.unspecified	at3g13870	TAIR release 10	required for regulated cell expansion and normal root hair development. Encodes an evolutionarily conserved protein with putative GTP-binding motifs that is implicated in the control of vesicle trafficking between the endoplasmic reticulum and the Golgi compartments.; ROOT HAIR DEFECTIVE 3 (RHD3); FUNCTIONS IN: GTP binding; INVOLVED IN: root epidermal cell differentiation, plant-type cell wall bi…
isogroup02232	isotig04200	432	-	-	-	AT3G13870	Arabidopsis thaliana	Root hair defective 3 GTP-binding protein (RHD3)	65	89	3e-27	2	2	15.4811	15.4811	8	8	52.9465	52.9465	reads1+reads2	-1.77403	-1.77403	#33.99	development.unspecified	at3g13870	TAIR release 10	required for regulated cell expansion and normal root hair development. Encodes an evolutionarily conserved protein with putative GTP-binding motifs that is implicated in the control of vesicle trafficking between the endoplasmic reticulum and the Golgi compartments.; ROOT HAIR DEFECTIVE 3 (RHD3); FUNCTIONS IN: GTP binding; INVOLVED IN: root epidermal cell differentiation, plant-type cell wall bi…
isogroup02237	isotig04205	430	-	-	-	AT3G13870	Arabidopsis thaliana	Root hair defective 3 GTP-binding protein (RHD3)	59	79	1e-16	1	1	7.7765	7.7765	6	6	39.8946	39.8946	reads1+reads2	-2.359	-2.359	#33.99	development.unspecified	at3g13870	TAIR release 10	required for regulated cell expansion and normal root hair development. Encodes an evolutionarily conserved protein with putative GTP-binding motifs that is implicated in the control of vesicle trafficking between the endoplasmic reticulum and the Golgi compartments.; ROOT HAIR DEFECTIVE 3 (RHD3); FUNCTIONS IN: GTP binding; INVOLVED IN: root epidermal cell differentiation, plant-type cell wall bi…
isogroup02310	isotig04278	421	-	-	-	AT3G61230	Arabidopsis thaliana	GATA type zinc finger transcription factor family protein	66	84	5e-24	7	7	55.5995	55.5995	1	1	6.7912	0.1	reads1	3.03333	9.11893	#33.99	development.unspecified	at3g61230	TAIR release 10	GATA type zinc finger transcription factor family protein; FUNCTIONS IN: zinc ion binding; INVOLVED IN: biological_process unknown; LOCATED IN: cellular_component unknown; EXPRESSED IN: 9 plant structures; EXPRESSED DURING: L mature pollen stage, M germinated pollen stage, 4 anthesis, C globular stage, petal differentiation and expansion stage; CONTAINS InterPro DOMAIN/s: Zinc finger, LIM-type (I…
isogroup01528	isotig03496	534	AT1G13120.1	bbh	AT1G13120.1	AT1G13120	Arabidopsis thaliana	embryo defective 1745	128	64	3e-25	3	3	18.786	18.786	6	6	32.1248	32.1248	reads1+reads2	-0.77403	-0.77403	#33.99	development.unspecified	at1g13120	TAIR release 10	embryo defective 1745 (emb1745); FUNCTIONS IN: molecular_function unknown; INVOLVED IN: embryo development ending in seed dormancy; LOCATED IN: nuclear pore; EXPRESSED IN: 24 plant structures; EXPRESSED DURING: 14 growth stages; CONTAINS InterPro DOMAIN/s: GLE1-like (InterPro:IPR012476); BEST Arabidopsis thaliana protein match is: unknown protein (TAIR:AT4G05523.1); Has 36705 Blast hits to 24548 …
isogroup02492	isotig04460	384	-	-	-	AT1G01780	Arabidopsis thaliana	GATA type zinc finger transcription factor family protein	94	69	1e-25	7	7	60.9567	60.9567	2	2	14.8912	14.8912	reads1+reads2	2.03332	2.03332	#33.99	development.unspecified	at1g01780	TAIR release 10	GATA type zinc finger transcription factor family protein; FUNCTIONS IN: zinc ion binding; INVOLVED IN: biological_process unknown; LOCATED IN: cellular_component unknown; EXPRESSED IN: 23 plant structures; EXPRESSED DURING: 15 growth stages; CONTAINS InterPro DOMAIN/s: Zinc finger, LIM-type (InterPro:IPR001781); BEST Arabidopsis thaliana protein match is: GATA type zinc finger transcription fact…
isogroup02531	isotig04499	375	-	-	-	AT3G61790	Arabidopsis thaliana	Protein with RING/U-box and TRAF-like domains	86	94	1e-43	3	3	26.7513	26.7513	6	6	45.7458	45.7458	reads1+reads2	-0.77403	-0.77403	#33.99	development.unspecified	at3g61790	TAIR release 10	Protein with RING/U-box and TRAF-like domains; FUNCTIONS IN: ubiquitin-protein ligase activity, zinc ion binding; INVOLVED IN: multicellular organismal development, ubiquitin-dependent protein catabolic process, protein ubiquitination; LOCATED IN: nucleus; EXPRESSED IN: 24 plant structures; EXPRESSED DURING: 13 growth stages; CONTAINS InterPro DOMAIN/s: TRAF-like (InterPro:IPR008974), Seven-in-ab…
isogroup02330	isotig04298	417	AT2G17840.1	bbh	AT2G17840.1	AT2G17840	Arabidopsis thaliana	Senescence/dehydration-associated protein-related	117	68	2e-32	13	13	104.247	104.247	5	5	34.2819	34.2819	reads1+reads2	1.60448	1.60448	#33.99	development.unspecified	at2g17840	TAIR release 10	Identified as drought-inducible gene by differential hybridization. Upregulated by high light, drought, cold and salt stress determined by microarray analysis.; EARLY-RESPONSIVE TO DEHYDRATION 7 (ERD7); FUNCTIONS IN: molecular_function unknown; INVOLVED IN: response to water deprivation, response to high light intensity, response to salt stress, response to cold; LOCATED IN: plasma membrane; EXPR…
isogroup02612	isotig04580	358	AT4G16280.4	bbh	AT4G16280.4	AT4G16280	Arabidopsis thaliana	RNA binding;abscisic acid binding	56	80	2e-15	3	3	28.0216	28.0216	8	8	63.8908	63.8908	reads1+reads2	-1.18907	-1.18907	#33.99	development.unspecified	at4g16280	TAIR release 10	Flowering time control protein (FCA); RNA binding;abscisic acid binding; CONTAINS InterPro DOMAIN/s: RNA recognition motif, RNP-1 (InterPro:IPR000504), WW/Rsp5/WWP (InterPro:IPR001202), Ribonucleoprotein, BRUNO-like (InterPro:IPR015903), Nucleotide-binding, alpha-beta plait (InterPro:IPR012677); BEST Arabidopsis thaliana protein match is: flowering time control protein-related / FCA gamma-related…
isogroup02624	isotig04592	355	AT3G16640.1	bbh	AT3G16640.1	AT3G16640	Arabidopsis thaliana	translationally controlled tumor protein	80	77	5e-27	4	4	37.6779	37.6779	3	3	24.1615	24.1615	reads1+reads2	0.641009	0.641009	#33.99	development.unspecified	at3g16640	TAIR release 10	Encodes a protein homologous to translationally controlled tumor protein (TCTP) from Drosophila. In flies, TCTP functions guanine nucleotide exchange factor in the TOR signaling pathway. TCTP is expressed throughout the plant with highest levels seen in meristematic regions of the shoot and root. Loss of function alleles are not transmitted through the male gametophyte due to defects in pollen tu…
isogroup02802	isotig04770	289	-	-	-	AT2G39900	Arabidopsis thaliana	GATA type zinc finger transcription factor family protein	64	85	5e-24	4	4	46.2825	46.2825	2	2	19.7862	19.7862	reads1+reads2	1.22597	1.22597	#33.99	development.unspecified	at2g39900	TAIR release 10	GATA type zinc finger transcription factor family protein; FUNCTIONS IN: zinc ion binding; INVOLVED IN: biological_process unknown; LOCATED IN: cellular_component unknown; EXPRESSED IN: 22 plant structures; EXPRESSED DURING: 15 growth stages; CONTAINS InterPro DOMAIN/s: Zinc finger, LIM-type (InterPro:IPR001781), Zinc finger, RING-type (InterPro:IPR001841); BEST Arabidopsis thaliana protein match…
isogroup02690	isotig04658	336	AT5G65870.1	unique_fbh	-	AT5G65870	Arabidopsis thaliana	phytosulfokine 5 precursor	69	65	1e-06	24	24	238.851	238.851	10	10	85.0926	85.0926	reads1+reads2	1.489	1.489	#33.99	development.unspecified	at5g65870	TAIR release 10	Probable phytosulfokines 5 precursor, coding for a unique plant peptide growth factor.; phytosulfokine 5 precursor (PSK5); FUNCTIONS IN: growth factor activity; INVOLVED IN: cell proliferation, cell differentiation, organ morphogenesis; LOCATED IN: extracellular matrix; EXPRESSED IN: 25 plant structures; EXPRESSED DURING: 10 growth stages; CONTAINS InterPro DOMAIN/s: Phytosulfokine (InterPro:IPR0…
isogroup02942	isotig04910	214	AT4G35985.1	unique_fbh	-	AT4G35985	Arabidopsis thaliana	Senescence/dehydration-associated protein-related	68	76	2e-18	4	4	62.503	62.503	3	3	40.081	40.081	reads1+reads2	0.641007	0.641007	#33.99	development.unspecified	at4g35985	TAIR release 10	Senescence/dehydration-associated protein-related; LOCATED IN: chloroplast; EXPRESSED IN: 19 plant structures; EXPRESSED DURING: 10 growth stages; CONTAINS InterPro DOMAIN/s: Senescence/spartin-associated (InterPro:IPR009686); BEST Arabidopsis thaliana protein match is: Senescence/dehydration-associated protein-related (TAIR:AT2G17840.1); Has 30201 Blast hits to 17322 proteins in 780 species: Arc…
isogroup00188	isotig01268	994	AT3G18950.1	bbh	AT3G18950.1	AT3G18950	Arabidopsis thaliana	Transducin/WD40 repeat-like superfamily protein	241	65	2e-68	145	28.6905	96.5175	96.5175	332	67.8095	195.045	195.045	reads1+reads2	-1.01495	-1.01495	#28.1	DNA.synthesis/chromatin structure	at3g18950	TAIR release 10	Transducin/WD40 repeat-like superfamily protein; CONTAINS InterPro DOMAIN/s: WD40 repeat 2 (InterPro:IPR019782), WD40 repeat-like-containing domain (InterPro:IPR011046), WD40-repeat-containing domain (InterPro:IPR017986), WD40/YVTN repeat-like-containing domain (InterPro:IPR015943), WD40 repeat (InterPro:IPR001680), WD40 repeat, subgroup (InterPro:IPR019781), G-protein beta WD-40 repeat, region (…
isogroup00665	isotig02633	1117	AT5G62410.1	bbh	AT5G62410.1	AT5G62410	Arabidopsis thaliana	structural maintenance of chromosomes 2	330	75	e-123	18	18	53.8858	53.8858	10	10	25.5963	25.5963	reads1+reads2	1.07397	1.07397	#28.1	DNA.synthesis/chromatin structure	at5g62410	TAIR release 10	SMC2-1 (SMC2); structural maintenance of chromosomes 2 (SMC2); FUNCTIONS IN: transporter activity; INVOLVED IN: chromosome organization; LOCATED IN: condensin complex; EXPRESSED IN: 22 plant structures; EXPRESSED DURING: 13 growth stages; CONTAINS InterPro DOMAIN/s: SMCs flexible hinge (InterPro:IPR010935), RecF/RecN/SMC protein, N-terminal (InterPro:IPR003395); BEST Arabidopsis thaliana protein …
isogroup00773	isotig02741	870	AT2G47330.1	bbh	AT2G47330.1	AT2G47330	Arabidopsis thaliana	P-loop containing nucleoside triphosphate hydrolases superfamily protein	162	70	7e-47	9	9	34.5922	34.5922	17	17	55.8677	55.8677	reads1+reads2	-0.691568	-0.691568	#28.1	DNA.synthesis/chromatin structure	at2g47330	TAIR release 10	P-loop containing nucleoside triphosphate hydrolases superfamily protein; FUNCTIONS IN: helicase activity, nucleic acid binding, ATP binding, ATP-dependent helicase activity; INVOLVED IN: biological_process unknown; LOCATED IN: cellular_component unknown; EXPRESSED IN: 24 plant structures; EXPRESSED DURING: 15 growth stages; CONTAINS InterPro DOMAIN/s: RNA helicase, DEAD-box type, Q motif (InterP…
isogroup01782	isotig03750	493	AT2G13370.1	unique_fbh	-	AT2G13370	Arabidopsis thaliana	chromatin remodeling 5	111	83	2e-44	8	8	54.2623	54.2623	2	2	11.5988	11.5988	reads1+reads2	2.22597	2.22597	#28.1	DNA.synthesis/chromatin structure	at2g13370	TAIR release 10	chromatin remodeling 5 (CHR5); FUNCTIONS IN: chromatin binding, helicase activity, DNA binding, nucleic acid binding, ATP binding; INVOLVED IN: chromatin assembly or disassembly; LOCATED IN: chromatin, nucleus; EXPRESSED IN: 26 plant structures; EXPRESSED DURING: 15 growth stages; CONTAINS InterPro DOMAIN/s: Chromo domain (InterPro:IPR000953), SNF2-related (InterPro:IPR000330), Homeodomain-like (…
isogroup02320	isotig04288	416	AT5G55310.1	bbh	AT5G55310.1	AT5G55310	Arabidopsis thaliana	DNA topoisomerase 1 beta	64	96	9e-31	2	2	16.0765	16.0765	7	7	48.1101	48.1101	reads1+reads2	-1.58139	-1.58139	#28.1	DNA.synthesis/chromatin structure	at5g55310	TAIR release 10	Encodes one of two Arabidopsis type-I DNA topoisomerase I genes. Reducing the level of expression of this gene in a top1alpha (At5g55300) mutant background causes seedling lethality.; DNA topoisomerase 1 beta (TOP1BETA); FUNCTIONS IN: DNA topoisomerase type I activity; INVOLVED IN: DNA topological change; LOCATED IN: membrane; EXPRESSED IN: 26 plant structures; EXPRESSED DURING: 15 growth stages;…
isogroup01358	isotig03326	566	-	-	-	AT5G02560	Arabidopsis thaliana	histone H2A 12	109	78	3e-39	11	11	64.9877	64.9877	8	8	40.4115	40.4115	reads1+reads2	0.685401	0.685401	#28.1.3.2.1	DNA.synthesis/chromatin structure.histone.core.H2A	at5g02560	TAIR release 10	Encodes HTA12, a histone H2A protein.; histone H2A 12 (HTA12); FUNCTIONS IN: DNA binding; INVOLVED IN: nucleosome assembly; LOCATED IN: nucleus, nucleosome; EXPRESSED IN: 22 plant structures; EXPRESSED DURING: 13 growth stages; CONTAINS InterPro DOMAIN/s: Histone H2A (InterPro:IPR002119), Histone-fold (InterPro:IPR009072), Histone core (InterPro:IPR007125); BEST Arabidopsis thaliana protein match…
isogroup00568	isotig02487	449	AT5G02560.1	bbh	AT5G02560.1	AT5G02560	Arabidopsis thaliana	histone H2A 12	98	78	5e-36	6	5	37.2373	37.2373	1	1	6.3677	0.1	reads1	2.5479	8.5406	#28.1.3.2.1	DNA.synthesis/chromatin structure.histone.core.H2A	at5g02560	TAIR release 10	Encodes HTA12, a histone H2A protein.; histone H2A 12 (HTA12); FUNCTIONS IN: DNA binding; INVOLVED IN: nucleosome assembly; LOCATED IN: nucleus, nucleosome; EXPRESSED IN: 22 plant structures; EXPRESSED DURING: 13 growth stages; CONTAINS InterPro DOMAIN/s: Histone H2A (InterPro:IPR002119), Histone-fold (InterPro:IPR009072), Histone core (InterPro:IPR007125); BEST Arabidopsis thaliana protein match…
isogroup00569	isotig02489	509	AT1G07790.1	bbh	AT1G07790.1	AT1G07790	Arabidopsis thaliana	Histone superfamily protein	43	100	2e-20	7	6	39.4174	39.4174	6	6	33.7027	33.7027	reads1+reads2	0.225968	0.225968	#28.1.3.2.2	DNA.synthesis/chromatin structure.histone.core.H2B	at1g07790	TAIR release 10	Encodes a histone 2B (H2B) protein.; HTB1; FUNCTIONS IN: DNA binding; INVOLVED IN: nucleosome assembly; LOCATED IN: chloroplast; EXPRESSED IN: 23 plant structures; EXPRESSED DURING: 13 growth stages; CONTAINS InterPro DOMAIN/s: Histone H2B (InterPro:IPR000558), Histone-fold (InterPro:IPR009072), Histone core (InterPro:IPR007125); BEST Arabidopsis thaliana protein match is: Histone superfamily pro…
isogroup00958	isotig02926	709	AT4G40030.2	bbh	AT4G40030.2	AT4G40030	Arabidopsis thaliana	Histone superfamily protein	136	100	9e-75	23	23	108.477	108.477	10	10	40.326	40.326	reads1+reads2	1.4276	1.4276	#28.1.3.2.3	DNA.synthesis/chromatin structure.histone.core.H3	at4g40030	TAIR release 10	Histone superfamily protein; FUNCTIONS IN: DNA binding; INVOLVED IN: nucleosome assembly; LOCATED IN: nucleosome; EXPRESSED IN: 25 plant structures; EXPRESSED DURING: 16 growth stages; CONTAINS InterPro DOMAIN/s: Histone H3 (InterPro:IPR000164), Histone-fold (InterPro:IPR009072), Histone core (InterPro:IPR007125); BEST Arabidopsis thaliana protein match is: Histone superfamily protein (TAIR:AT5G1…
isogroup02395	isotig04363	404	-	-	-	AT1G07820	Arabidopsis thaliana	Histone superfamily protein	82	100	2e-41	4	4	33.108	33.108	1	1	7.077	7.077	reads1+reads2	2.22597	2.22597	#28.1.3.2.4	DNA.synthesis/chromatin structure.histone.core.H4	at1g07820	TAIR release 10	Histone superfamily protein; FUNCTIONS IN: DNA binding; INVOLVED IN: nucleosome assembly; LOCATED IN: nucleus, nucleosome; CONTAINS InterPro DOMAIN/s: Histone H4, conserved site (InterPro:IPR019809), Histone-fold (InterPro:IPR009072), Histone core (InterPro:IPR007125), Histone H4 (InterPro:IPR001951); BEST Arabidopsis thaliana protein match is: Histone superfamily protein (TAIR:AT5G59690.1); Has …
isogroup00447	isotig02245	968	-	-	-	AT4G34490	Arabidopsis thaliana	cyclase associated protein 1	168	68	1e-51	34	21.5	74.2708	74.2708	67	43.5	128.483	128.483	reads1+reads2	-0.790708	-0.790708	#28.99	DNA.unspecified	at4g34490	TAIR release 10	CYCLASE ASSOCIATED PROTEIN; cyclase associated protein 1 (CAP1); CONTAINS InterPro DOMAIN/s: Cyclase-associated protein CAP/septum formation inhibitor MinC, C-terminal (InterPro:IPR016098), CAP, conserved site (InterPro:IPR018106), Adenylate cyclase-associated CAP (InterPro:IPR001837), CARP motif (InterPro:IPR006599), Adenylate cyclase-associated CAP, N-terminal (InterPro:IPR013992), C-CAP/cofact…
isogroup01350	isotig03318	569	AT1G07820.1	bbh	AT1G07820.1	AT1G07820	Arabidopsis thaliana	Histone superfamily protein	82	100	1e-41	7	7	41.1377	41.1377	6	6	30.1488	30.1488	reads1+reads2	0.448361	0.448361	#28.1.3.2.4	DNA.synthesis/chromatin structure.histone.core.H4	at1g07820	TAIR release 10	Histone superfamily protein; FUNCTIONS IN: DNA binding; INVOLVED IN: nucleosome assembly; LOCATED IN: nucleus, nucleosome; CONTAINS InterPro DOMAIN/s: Histone H4, conserved site (InterPro:IPR019809), Histone-fold (InterPro:IPR009072), Histone core (InterPro:IPR007125), Histone H4 (InterPro:IPR001951); BEST Arabidopsis thaliana protein match is: Histone superfamily protein (TAIR:AT5G59690.1); Has …
isogroup00668	isotig02636	1098	AT4G34490.1	bbh	AT4G34490.1	AT4G34490	Arabidopsis thaliana	cyclase associated protein 1	192	83	7e-80	46	46	140.091	140.091	68	68	177.067	177.067	reads1+reads2	-0.337931	-0.337931	#28.99	DNA.unspecified	at4g34490	TAIR release 10	CYCLASE ASSOCIATED PROTEIN; cyclase associated protein 1 (CAP1); CONTAINS InterPro DOMAIN/s: Cyclase-associated protein CAP/septum formation inhibitor MinC, C-terminal (InterPro:IPR016098), CAP, conserved site (InterPro:IPR018106), Adenylate cyclase-associated CAP (InterPro:IPR001837), CARP motif (InterPro:IPR006599), Adenylate cyclase-associated CAP, N-terminal (InterPro:IPR013992), C-CAP/cofact…
isogroup00678	isotig02646	1082	AT2G25910.2	bbh	AT2G25910.2	AT2G25910	Arabidopsis thaliana	3'-5' exonuclease domain-containing protein / K homology domain-containing protein / KH domain-containing protein	120	88	2e-50	9	9	27.8144	27.8144	7	7	18.497	18.497	reads1+reads2	0.588541	0.588541	#28.99	DNA.unspecified	at2g25910	TAIR release 10	3'-5' exonuclease domain-containing protein / K homology domain-containing protein / KH domain-containing protein; FUNCTIONS IN: 3'-5' exonuclease activity, RNA binding, nucleic acid binding; INVOLVED IN: nucleobase, nucleoside, nucleotide and nucleic acid metabolic process; LOCATED IN: intracellular; EXPRESSED IN: 23 plant structures; EXPRESSED DURING: 15 growth stages; CONTAINS InterPro DOMAIN/…
isogroup01083	isotig03051	647	-	-	-	AT5G63460	Arabidopsis thaliana	SAP domain-containing protein	77	76	2e-14	9	9	46.515	46.515	13	12.5	55.2379	55.2379	reads1+reads2	-0.247962	-0.247962	#28.99	DNA.unspecified	at5g63460	TAIR release 10	SAP domain-containing protein; FUNCTIONS IN: DNA binding, nucleic acid binding; INVOLVED IN: biological_process unknown; LOCATED IN: nucleus, chloroplast; EXPRESSED IN: male gametophyte, pollen tube; EXPRESSED DURING: L mature pollen stage; CONTAINS InterPro DOMAIN/s: DNA-binding SAP (InterPro:IPR003034), Ubiquitin ligase, Det1/DDB1-complexing (InterPro:IPR018276).
isogroup00710	isotig02678	983	AT4G29090.1	bbh	AT4G29090.1	AT4G29090	Arabidopsis thaliana	Ribonuclease H-like superfamily protein	175	45	1e-07	6	6	20.4104	20.4104	12	12	34.9027	34.9027	reads1+reads2	-0.774034	-0.774034	#28.99	DNA.unspecified	at4g29090	TAIR release 10	Ribonuclease H-like superfamily protein; FUNCTIONS IN: RNA binding, RNA-directed DNA polymerase activity, nucleic acid binding; INVOLVED IN: RNA-dependent DNA replication; LOCATED IN: endomembrane system; CONTAINS InterPro DOMAIN/s: Polynucleotidyl transferase, ribonuclease H fold (InterPro:IPR012337), RNA-directed DNA polymerase (reverse transcriptase), related (InterPro:IPR015706); BEST Arabido…
isogroup01264	isotig03232	592	-	-	-	AT5G63460	Arabidopsis thaliana	SAP domain-containing protein	97	61	8e-14	11	11	62.1335	62.1335	2	2	9.6592	9.6592	reads1+reads2	2.6854	2.6854	#28.99	DNA.unspecified	at5g63460	TAIR release 10	SAP domain-containing protein; FUNCTIONS IN: DNA binding, nucleic acid binding; INVOLVED IN: biological_process unknown; LOCATED IN: nucleus, chloroplast; EXPRESSED IN: male gametophyte, pollen tube; EXPRESSED DURING: L mature pollen stage; CONTAINS InterPro DOMAIN/s: DNA-binding SAP (InterPro:IPR003034), Ubiquitin ligase, Det1/DDB1-complexing (InterPro:IPR018276).
isogroup01198	isotig03166	612	AT3G42170.1	bbh	AT3G42170.1	AT3G42170	Arabidopsis thaliana	BED zinc finger ;hAT family dimerisation domain	69	59	6e-09	17	17	92.8864	92.8864	9	9	42.0458	42.0458	reads1+reads2	1.14351	1.14351	#28.99	DNA.unspecified	at3g42170	TAIR release 10	transposase-like gene with conserved domains from the family of hAT transposases that includes hobo from Drosophila melanogaster, Activator (Ac) from maize, and Tam3 from snapdragon but lacks several amino acids known to be essential for Ac transposition5. The DAYSLEEPER gene lacks 8 bp duplications and TIRs (a common feature of transcriptionally silent hAT transposases), however, DAYSLEEPER expr…
isogroup01447	isotig03415	548	AT5G63460.1	bbh	AT5G63460.1	AT5G63460	Arabidopsis thaliana	SAP domain-containing protein	133	70	2e-31	11	11	67.1223	67.1223	11	10.5	54.7822	54.7822	reads1+reads2	0.293085	0.293085	#28.99	DNA.unspecified	at5g63460	TAIR release 10	SAP domain-containing protein; FUNCTIONS IN: DNA binding, nucleic acid binding; INVOLVED IN: biological_process unknown; LOCATED IN: nucleus, chloroplast; EXPRESSED IN: male gametophyte, pollen tube; EXPRESSED DURING: L mature pollen stage; CONTAINS InterPro DOMAIN/s: DNA-binding SAP (InterPro:IPR003034), Ubiquitin ligase, Det1/DDB1-complexing (InterPro:IPR018276).
isogroup01757	isotig03725	494	AT3G60600.1	bbh	AT3G60600.1	AT3G60600	Arabidopsis thaliana	vesicle associated protein	133	87	3e-57	5	5	33.8453	33.8453	4	4	23.1507	23.1507	reads1+reads2	0.5479	0.5479	#28.99	DNA.unspecified	at3g60600	TAIR release 10	Encodes VAP27 (for Vesicle-Associated Protein). VAP27 has high homology to the VAP33 family of SNARE-like proteins from animals. May be involved in vesicular transport to or from the ER. Located exclusively in limiting membrane of protein storage vacuoles. Binds SRC2.; VAMP/SYNAPTOBREVIN-ASSOCIATED PROTEIN 27-1 (VAP27-1); FUNCTIONS IN: protein binding; INVOLVED IN: intracellular transport; LOCATE…
isogroup02102	isotig04070	451	-	-	-	AT3G60600	Arabidopsis thaliana	vesicle associated protein	105	93	2e-47	3	3	22.2433	22.2433	9	9	57.0554	57.0554	reads1+reads2	-1.35899	-1.35899	#28.99	DNA.unspecified	at3g60600	TAIR release 10	Encodes VAP27 (for Vesicle-Associated Protein). VAP27 has high homology to the VAP33 family of SNARE-like proteins from animals. May be involved in vesicular transport to or from the ER. Located exclusively in limiting membrane of protein storage vacuoles. Binds SRC2.; VAMP/SYNAPTOBREVIN-ASSOCIATED PROTEIN 27-1 (VAP27-1); FUNCTIONS IN: protein binding; INVOLVED IN: intracellular transport; LOCATE…
isogroup02083	isotig04051	449	AT2G21520.1	unique_fbh	-	AT2G21520	Arabidopsis thaliana	Sec14p-like phosphatidylinositol transfer family protein	140	65	3e-34	124	124	923.486	923.486	169	169	1076.15	1076.15	reads1+reads2	-0.220714	-0.220714	#28.99	DNA.unspecified	at2g21520	TAIR release 10	Sec14p-like phosphatidylinositol transfer family protein; FUNCTIONS IN: transporter activity; INVOLVED IN: transport; LOCATED IN: intracellular; EXPRESSED IN: 23 plant structures; EXPRESSED DURING: 15 growth stages; CONTAINS InterPro DOMAIN/s: Cellular retinaldehyde-binding/triple function, C-terminal (InterPro:IPR001251), Cellular retinaldehyde-binding/triple function, N-terminal (InterPro:IPR00…
isogroup01681	isotig03649	500	AT1G77120.1	bbh	AT1G77120.1	AT1G77120	Arabidopsis thaliana	alcohol dehydrogenase 1	130	93	9e-63	3	3	20.0635	20.0635	4	4	22.8729	22.8729	reads1+reads2	-0.189066	-0.189066	#5.3	fermentation.ADH	at1g77120	TAIR release 10	Catalyzes the reduction of acetaldehyde using NADH as reductant. Requires zinc for activity. Dimer. Anaerobic response polypeptide (ANP). Fermentation. The protein undergoes thiolation following treatment with the oxidant tert-butylhydroperoxide.; alcohol dehydrogenase 1 (ADH1); FUNCTIONS IN: alcohol dehydrogenase (NAD) activity; INVOLVED IN: response to cadmium ion, cellular respiration, respons…
isogroup00286	isotig01830	1266	AT5G54960.1	bbh	AT5G54960.1	AT5G54960	Arabidopsis thaliana	pyruvate decarboxylase-2	314	84	e-149	15	6.5	17.1686	17.1686	24	9	20.3254	20.3254	reads1+reads2	-0.243511	-0.243511	#5.2	fermentation.PDC	at5g54960	TAIR release 10	pyruvate decarboxylase-2; pyruvate decarboxylase-2 (PDC2); FUNCTIONS IN: pyruvate decarboxylase activity, magnesium ion binding, carboxy-lyase activity, thiamin pyrophosphate binding, catalytic activity; INVOLVED IN: response to hypoxia; LOCATED IN: cellular_component unknown; EXPRESSED IN: 24 plant structures; EXPRESSED DURING: 13 growth stages; CONTAINS InterPro DOMAIN/s: Thiamine pyrophosphate…
isogroup01777	isotig03745	493	AT5G01320.1	unique_fbh	-	AT5G01320	Arabidopsis thaliana	Thiamine pyrophosphate dependent pyruvate decarboxylase family protein	143	95	4e-73	4	4	27.1311	27.1311	5	5	28.9971	28.9971	reads1+reads2	-0.0959611	-0.0959611	#5.2	fermentation.PDC	at5g01320	TAIR release 10	Thiamine pyrophosphate dependent pyruvate decarboxylase family protein; FUNCTIONS IN: in 6 functions; LOCATED IN: cellular_component unknown; CONTAINS InterPro DOMAIN/s: TPP-binding enzyme, conserved site (InterPro:IPR000399), Thiamine pyrophosphate enzyme, central domain (InterPro:IPR012000), Pyruvate decarboxylase/indolepyruvate decarboxylase (InterPro:IPR012110), Thiamine pyrophosphate enzyme,…
isogroup02125	isotig04093	437	AT1G79550.1	bbh	AT1G79550.1	AT1G79550	Arabidopsis thaliana	phosphoglycerate kinase	78	98	5e-35	5	5	38.2599	38.2599	4	4	26.1704	26.1704	reads1+reads2	0.547897	0.547897	#4.1.11	glycolysis.cytosolic branch.3-phosphoglycerate kinase (PGK)	at1g79550	TAIR release 10	Encodes cytosolic phosphoglycerate kinase (PGK).; phosphoglycerate kinase (PGK); FUNCTIONS IN: phosphoglycerate kinase activity; INVOLVED IN: glycolysis; LOCATED IN: cytosol, apoplast, plasma membrane, nucleus, membrane; EXPRESSED IN: 26 plant structures; EXPRESSED DURING: 15 growth stages; CONTAINS InterPro DOMAIN/s: Phosphoglycerate kinase, N-terminal (InterPro:IPR015824), Phosphoglycerate kina…
isogroup00214	isotig01458	1450	AT2G36460.1	bbh	AT2G36460.1	AT2G36460	Arabidopsis thaliana	Aldolase superfamily protein	339	91	e-171	191	97.3333	224.465	224.465	201	101.333	199.809	199.809	reads1+reads2	0.167866	0.167866	#4.1.10	glycolysis.cytosolic branch.aldolase	at2g36460	TAIR release 10	Aldolase superfamily protein; FUNCTIONS IN: copper ion binding; INVOLVED IN: response to salt stress, pentose-phosphate shunt; LOCATED IN: mitochondrion, plasma membrane, membrane; EXPRESSED IN: 24 plant structures; EXPRESSED DURING: 14 growth stages; CONTAINS InterPro DOMAIN/s: Aldolase-type TIM barrel (InterPro:IPR013785), Fructose-bisphosphate aldolase, class-I (InterPro:IPR000741); BEST Arabi…
isogroup01926	isotig03894	469	-	-	-	AT1G68750	Arabidopsis thaliana	phosphoenolpyruvate carboxylase 4	134	88	1e-57	5	5	35.6494	35.6494	2	2	12.1924	12.1924	reads1+reads2	1.5479	1.5479	#4.1.15	glycolysis.cytosolic branch.phospho-enol-pyruvate carboxylase (PEPC)	at1g68750	TAIR release 10	Encodes one of four Arabidopsis phosphoenolpyruvate (PEP) carboxylase proteins. But, it is more similar to bacterial PEP carboxylase than plant PEP carboxylase. Efforts to express this enzyme and to demonstrate its enzymatic activity in E.coli failed.; phosphoenolpyruvate carboxylase 4 (PPC4); CONTAINS InterPro DOMAIN/s: Pyruvate/Phosphoenolpyruvate kinase, catalytic core (InterPro:IPR015813), Ph…
isogroup00794	isotig02762	849	AT1G68750.1	bbh	AT1G68750.1	AT1G68750	Arabidopsis thaliana	phosphoenolpyruvate carboxylase 4	277	87	e-131	14	14	55.1411	55.1411	7	7	23.5734	23.5734	reads1+reads2	1.22597	1.22597	#4.1.15	glycolysis.cytosolic branch.phospho-enol-pyruvate carboxylase (PEPC)	at1g68750	TAIR release 10	Encodes one of four Arabidopsis phosphoenolpyruvate (PEP) carboxylase proteins. But, it is more similar to bacterial PEP carboxylase than plant PEP carboxylase. Efforts to express this enzyme and to demonstrate its enzymatic activity in E.coli failed.; phosphoenolpyruvate carboxylase 4 (PPC4); CONTAINS InterPro DOMAIN/s: Pyruvate/Phosphoenolpyruvate kinase, catalytic core (InterPro:IPR015813), Ph…
isogroup01220	isotig03188	600	AT3G52990.2	bbh	AT3G52990.2	AT3G52990	Arabidopsis thaliana	Pyruvate kinase family protein	137	99	1e-73	10	10	55.7319	55.7319	1	1	4.7652	0.1	reads1	3.54789	9.12236	#4.1.14	glycolysis.cytosolic branch.pyruvate kinase (PK)	at3g52990	TAIR release 10	Pyruvate kinase family protein; FUNCTIONS IN: pyruvate kinase activity, magnesium ion binding, potassium ion binding, catalytic activity; INVOLVED IN: glycolysis; LOCATED IN: membrane; EXPRESSED IN: guard cell, cultured cell, leaf; CONTAINS InterPro DOMAIN/s: Pyruvate/Phosphoenolpyruvate kinase, catalytic core (InterPro:IPR015813), Pyruvate kinase, alpha/beta (InterPro:IPR015794), Pyruvate kinase…
isogroup00366	isotig02065	726	-	-	-	AT2G22475	Arabidopsis thaliana	GRAM domain family protein	88	86	2e-35	145	51.9167	239.125	239.125	167	55.3333	217.912	217.912	reads1+reads2	0.134019	0.134019	#17.1.3	hormone metabolism.abscisic acid.induced-regulated-responsive-activated	at2g22475	TAIR release 10	Encodes GL2-expression modulator (GEM). Involved in the spatial control of cell division, patterning and differentiation of Arabidopsis root epidermal cells. GEM interacts with CDT1, a DNA replication protein and TTG1 (TRANSPARENT TESTA GLABRA1), a WD40-repeat protein involved in GL2-dependent cell fate decision. GEM seems to participate in the maintenance of a repressor histone H3 epigenetics st…
isogroup01482	isotig03450	544	-	-	-	AT5G13200	Arabidopsis thaliana	GRAM domain family protein	101	79	4e-32	62	62	381.108	381.108	70	70	367.9	367.9	reads1+reads2	0.0508828	0.0508828	#17.1.3	hormone metabolism.abscisic acid.induced-regulated-responsive-activated	at5g13200	TAIR release 10	GRAM domain family protein; CONTAINS InterPro DOMAIN/s: GRAM (InterPro:IPR004182); BEST Arabidopsis thaliana protein match is: GRAM domain family protein (TAIR:AT2G22475.1); Has 1807 Blast hits to 1807 proteins in 277 species: Archae - 0; Bacteria - 0; Metazoa - 736; Fungi - 347; Plants - 385; Viruses - 0; Other Eukaryotes - 339 (source: NCBI BLink).
isogroup00071	contig26440	675	AT2G22475.1	bbh	AT2G22475.1	AT2G22475	Arabidopsis thaliana	GRAM domain family protein	177	81	7e-71	484	474.25	2349.41	2349.41	560	545	2308.47	2308.47	reads1+reads2	0.0253612	0.0253612	#17.1.3	hormone metabolism.abscisic acid.induced-regulated-responsive-activated	at2g22475	TAIR release 10	Encodes GL2-expression modulator (GEM). Involved in the spatial control of cell division, patterning and differentiation of Arabidopsis root epidermal cells. GEM interacts with CDT1, a DNA replication protein and TTG1 (TRANSPARENT TESTA GLABRA1), a WD40-repeat protein involved in GL2-dependent cell fate decision. GEM seems to participate in the maintenance of a repressor histone H3 epigenetics st…
isogroup01800	isotig03768	486	AT5G13200.1	bbh	AT5G13200.1	AT5G13200	Arabidopsis thaliana	GRAM domain family protein	148	81	3e-53	7	7	48.1633	48.1633	5	5	29.4147	29.4147	reads1+reads2	0.711397	0.711397	#17.1.3	hormone metabolism.abscisic acid.induced-regulated-responsive-activated	at5g13200	TAIR release 10	GRAM domain family protein; CONTAINS InterPro DOMAIN/s: GRAM (InterPro:IPR004182); BEST Arabidopsis thaliana protein match is: GRAM domain family protein (TAIR:AT2G22475.1); Has 1807 Blast hits to 1807 proteins in 277 species: Archae - 0; Bacteria - 0; Metazoa - 736; Fungi - 347; Plants - 385; Viruses - 0; Other Eukaryotes - 339 (source: NCBI BLink).
isogroup02264	isotig04232	427	AT4G36720.1	bbh	AT4G36720.1	AT4G36720	Arabidopsis thaliana	HVA22-like protein K	117	84	1e-47	4	4	31.3247	31.3247	6	6	40.1749	40.1749	reads1+reads2	-0.358994	-0.358994	#17.1.3	hormone metabolism.abscisic acid.induced-regulated-responsive-activated	at4g36720	TAIR release 10	HVA22-like protein K (HVA22K); CONTAINS InterPro DOMAIN/s: TB2/DP1/HVA22 related protein (InterPro:IPR004345); BEST Arabidopsis thaliana protein match is: HVA22 homologue B (TAIR:AT5G62490.1); Has 1515 Blast hits to 1515 proteins in 211 species: Archae - 0; Bacteria - 0; Metazoa - 701; Fungi - 226; Plants - 493; Viruses - 0; Other Eukaryotes - 95 (source: NCBI BLink).
isogroup02358	isotig04326	414	AT5G38760.1	bbh	AT5G38760.1	AT5G38760	Arabidopsis thaliana	Late embryogenesis abundant protein (LEA) family protein	48	91	4e-13	82	82	662.321	662.321	34	34	234.806	234.806	reads1+reads2	1.49606	1.49606	#17.1.3	hormone metabolism.abscisic acid.induced-regulated-responsive-activated	at5g38760	TAIR release 10	Late embryogenesis abundant protein (LEA) family protein; BEST Arabidopsis thaliana protein match is: Late embryogenesis abundant protein (LEA) family protein (TAIR:AT5G53820.1); Has 1807 Blast hits to 1807 proteins in 277 species: Archae - 0; Bacteria - 0; Metazoa - 736; Fungi - 347; Plants - 385; Viruses - 0; Other Eukaryotes - 339 (source: NCBI BLink).
isogroup00408	isotig02171	885	AT5G42560.1	bbh	AT5G42560.1	AT5G42560	Arabidopsis thaliana	Abscisic acid-responsive (TB2/DP1, HVA22) family protein	156	72	7e-49	49	31	117.131	117.131	90	58.5	188.992	188.992	reads1+reads2	-0.690198	-0.690198	#17.1.1	hormone metabolism.abscisic acid.synthesis-degradation	at5g42560	TAIR release 10	Abscisic acid-responsive (TB2/DP1, HVA22) family protein; FUNCTIONS IN: molecular_function unknown; INVOLVED IN: biological_process unknown; LOCATED IN: cellular_component unknown; EXPRESSED IN: 24 plant structures; EXPRESSED DURING: 14 growth stages; CONTAINS InterPro DOMAIN/s: TB2/DP1/HVA22 related protein (InterPro:IPR004345); BEST Arabidopsis thaliana protein match is: HVA22-like protein H (A…
isogroup00648	isotig02616	1237	AT1G52340.1	bbh	AT1G52340.1	AT1G52340	Arabidopsis thaliana	NAD(P)-binding Rossmann-fold superfamily protein	245	58	4e-52	0	0	0.1	0.1	36	36	83.2078	83.2078	reads2	-9.70057	-9.70057	#17.1.1.1.11	hormone metabolism.abscisic acid.synthesis-degradation.synthesis.short chain alcohol dehydrogenmase (ABA2)	at1g52340	TAIR release 10	Encodes a cytosolic short-chain dehydrogenase/reductase involved in the conversion of xanthoxin to ABA-aldehyde during ABA biosynthesis. Mutants are insensitive to sucrose and glucose.; ABA DEFICIENT 2 (ABA2); CONTAINS InterPro DOMAIN/s: NAD(P)-binding domain (InterPro:IPR016040), Glucose/ribitol dehydrogenase (InterPro:IPR002347), Short-chain dehydrogenase/reductase SDR (InterPro:IPR002198); BES…
isogroup00332	isotig01979	905	AT3G54100.1	bbh	AT3G54100.1	AT3G54100	Arabidopsis thaliana	O-fucosyltransferase family protein	203	84	1e-86	12	10	36.9493	36.9493	7	5	15.7962	15.7962	reads1+reads2	1.22597	1.22597	#17.2.3	hormone metabolism.auxin.induced-regulated-responsive-activated	at3g54100	TAIR release 10	O-fucosyltransferase family protein; CONTAINS InterPro DOMAIN/s: GDP-fucose protein O-fucosyltransferase (InterPro:IPR019378); BEST Arabidopsis thaliana protein match is: O-fucosyltransferase family protein (TAIR:AT2G37980.1); Has 847 Blast hits to 824 proteins in 30 species: Archae - 0; Bacteria - 0; Metazoa - 0; Fungi - 0; Plants - 847; Viruses - 0; Other Eukaryotes - 0 (source: NCBI BLink).
isogroup00795	isotig02763	851	AT1G60690.1	bbh	AT1G60690.1	AT1G60690	Arabidopsis thaliana	NAD(P)-linked oxidoreductase superfamily protein	203	92	3e-97	7	7	27.5057	27.5057	12	12	40.3165	40.3165	reads1+reads2	-0.55164	-0.55164	#17.2.3	hormone metabolism.auxin.induced-regulated-responsive-activated	at1g60690	TAIR release 10	NAD(P)-linked oxidoreductase superfamily protein; FUNCTIONS IN: oxidoreductase activity, aldo-keto reductase activity; INVOLVED IN: oxidation reduction; LOCATED IN: plasma membrane, chloroplast envelope; EXPRESSED IN: 22 plant structures; EXPRESSED DURING: 13 growth stages; CONTAINS InterPro DOMAIN/s: Aldo/keto reductase (InterPro:IPR001395); BEST Arabidopsis thaliana protein match is: NAD(P)-lin…
isogroup01849	isotig03817	482	AT5G01100.1	unique_fbh	-	AT5G01100	Arabidopsis thaliana	O-fucosyltransferase family protein	92	80	9e-33	3	3	20.8127	20.8127	3	3	17.7953	17.7953	reads1+reads2	0.225968	0.225968	#17.2.3	hormone metabolism.auxin.induced-regulated-responsive-activated	at5g01100	TAIR release 10	O-fucosyltransferase family protein; CONTAINS InterPro DOMAIN/s: GDP-fucose protein O-fucosyltransferase (InterPro:IPR019378); BEST Arabidopsis thaliana protein match is: O-fucosyltransferase family protein (TAIR:AT3G54100.1); Has 1807 Blast hits to 1807 proteins in 277 species: Archae - 0; Bacteria - 0; Metazoa - 736; Fungi - 347; Plants - 385; Viruses - 0; Other Eukaryotes - 339 (source: NCBI B…
isogroup00640	isotig02608	1326	AT3G28970.1	bbh	AT3G28970.1	AT3G28970	Arabidopsis thaliana	Domain of unknown function (DUF298)	297	62	5e-67	74	74	186.613	186.613	69	69	148.777	148.777	reads1+reads2	0.326898	0.326898	#17.2.2	hormone metabolism.auxin.signal transduction	at3g28970	TAIR release 10	Identified in a screen for mutants resistant to an anti-auxin. Encodes a protein with unknown function that shares homology with DCN protein family.; antiauxin-resistant 3 (AAR3); CONTAINS InterPro DOMAIN/s: Defective-in-cullin neddylation protein (InterPro:IPR014764), Protein of unknown function DUF298 (InterPro:IPR005176); BEST Arabidopsis thaliana protein match is: unknown protein (TAIR:AT3G12…
isogroup01136	isotig03104	636	AT1G55150.1	bbh	AT1G55150.1	AT1G55150	Arabidopsis thaliana	DEA(D/H)-box RNA helicase family protein	168	85	3e-74	1	1	5.2577	0.1	8	8	35.9637	35.9637	reads2	-2.77404	-8.4904	#17.5.3	hormone metabolism.ethylene.induced-regulated-responsive-activated	at1g55150	TAIR release 10	DEA(D/H)-box RNA helicase family protein; FUNCTIONS IN: helicase activity, ATP-dependent helicase activity, ATP binding, nucleic acid binding; LOCATED IN: cellular_component unknown; EXPRESSED IN: 22 plant structures; EXPRESSED DURING: 13 growth stages; CONTAINS InterPro DOMAIN/s: RNA helicase, DEAD-box type, Q motif (InterPro:IPR014014), DNA/RNA helicase, DEAD/DEAH box type, N-terminal (InterPro…
isogroup00275	isotig01780	825	AT3G15210.1	bbh	AT3G15210.1	AT3G15210	Arabidopsis thaliana	ethylene responsive element binding factor 4	62	74	2e-20	35	20	81.0645	81.0645	50	33.75	116.964	116.964	reads1+reads2	-0.528919	-0.528919	#17.5.2	hormone metabolism.ethylene.signal transduction	at3g15210	TAIR release 10	Encodes a member of the ERF (ethylene response factor) subfamily B-1 of ERF/AP2 transcription factor family (ATERF-4). The protein contains one AP2 domain. Acts as a negative regulator of JA-responsive defense gene expression and resistance to the necrotrophic fungal pathogen Fusarium oxysporum and antagonizes JA inhibition of root elongation.; ethylene responsive element binding factor 4 (ERF4);…
isogroup02210	isotig04178	432	-	-	-	AT3G20310	Arabidopsis thaliana	ethylene response factor 7	61	67	8e-14	12	12	92.8864	92.8864	5	5	33.0916	33.0916	reads1+reads2	1.489	1.489	#17.5.2	hormone metabolism.ethylene.signal transduction	at3g20310	TAIR release 10	Encodes a member of the ERF (ethylene response factor) subfamily B-1 of ERF/AP2 transcription factor family (ATERF-7). The protein contains one AP2 domain. Phosphorylated by PKS3 in vitro. Involved in ABA-mediated responses. Acts as a repressor of GCC boxñmediated transcription together with AtSin3 and HDA19.; ethylene response factor 7 (ERF7); CONTAINS InterPro DOMAIN/s: DNA-binding, integrase-t…
isogroup00664	isotig02632	1116	AT3G20310.1	bbh	AT3G20310.1	AT3G20310	Arabidopsis thaliana	ethylene response factor 7	80	77	1e-24	27	27	80.9011	80.9011	45	45	115.287	115.287	reads1+reads2	-0.510996	-0.510996	#17.5.2	hormone metabolism.ethylene.signal transduction	at3g20310	TAIR release 10	Encodes a member of the ERF (ethylene response factor) subfamily B-1 of ERF/AP2 transcription factor family (ATERF-7). The protein contains one AP2 domain. Phosphorylated by PKS3 in vitro. Involved in ABA-mediated responses. Acts as a repressor of GCC boxñmediated transcription together with AtSin3 and HDA19.; ethylene response factor 7 (ERF7); CONTAINS InterPro DOMAIN/s: DNA-binding, integrase-t…
isogroup02111	isotig04079	448	AT1G02400.1	bbh	AT1G02400.1	AT1G02400	Arabidopsis thaliana	gibberellin 2-oxidase 6	116	66	9e-25	9	9	67.1768	67.1768	14	14	89.3472	89.3472	reads1+reads2	-0.411459	-0.411459	#17.6.1.13	hormone metabolism.gibberelin.synthesis-degradation.GA2 oxidase	at1g02400	TAIR release 10	Encodes a gibberellin 2-oxidase that acts on C19 gibberellins but not C20 gibberellins.; gibberellin 2-oxidase 6 (GA2OX6); CONTAINS InterPro DOMAIN/s: Oxoglutarate/iron-dependent oxygenase (InterPro:IPR005123); BEST Arabidopsis thaliana protein match is: gibberellin 2-oxidase 4 (TAIR:AT1G47990.1); Has 8143 Blast hits to 8109 proteins in 973 species: Archae - 0; Bacteria - 1087; Metazoa - 68; Fung…
isogroup01994	isotig03962	462	-	-	-	AT3G45140	Arabidopsis thaliana	lipoxygenase 2	129	77	4e-50	10	10	72.379	72.379	9	9	55.697	55.697	reads1+reads2	0.377972	0.377972	#17.7.1.2	hormone metabolism.jasmonate.synthesis-degradation.lipoxygenase	at3g45140	TAIR release 10	Chloroplast lipoxygenase required for wound-induced jasmonic acid accumulation in Arabidopsis.Mutants are resistant to Staphylococcus aureus and accumulate salicylic acid upon infection.; lipoxygenase 2 (LOX2); FUNCTIONS IN: lipoxygenase activity; INVOLVED IN: in 7 processes; LOCATED IN: chloroplast thylakoid membrane, chloroplast stroma, chloroplast, chloroplast envelope; EXPRESSED IN: 24 plant …
isogroup01613	isotig03581	517	AT3G45140.1	bbh	AT3G45140.1	AT3G45140	Arabidopsis thaliana	lipoxygenase 2	140	82	6e-59	5	5	32.3396	32.3396	4	4	22.1208	22.1208	reads1+reads2	0.547898	0.547898	#17.7.1.2	hormone metabolism.jasmonate.synthesis-degradation.lipoxygenase	at3g45140	TAIR release 10	Chloroplast lipoxygenase required for wound-induced jasmonic acid accumulation in Arabidopsis.Mutants are resistant to Staphylococcus aureus and accumulate salicylic acid upon infection.; lipoxygenase 2 (LOX2); FUNCTIONS IN: lipoxygenase activity; INVOLVED IN: in 7 processes; LOCATED IN: chloroplast thylakoid membrane, chloroplast stroma, chloroplast, chloroplast envelope; EXPRESSED IN: 24 plant …
isogroup02052	isotig04020	451	-	-	-	AT5G13640	Arabidopsis thaliana	phospholipid:diacylglycerol acyltransferase	49	87	6e-23	2	2	14.8289	14.8289	6	6	38.037	38.037	reads1+reads2	-1.35899	-1.35899	#11.8.10	lipid metabolism.'exotics' (steroids, squalene etc).phosphatidylcholinesterol O-acyltransferase	at5g13640	TAIR release 10	arabidopsis phospholipid:diacylglycerol acyltransferase (PDAT); phospholipid:diacylglycerol acyltransferase (PDAT); FUNCTIONS IN: phosphatidylcholine-sterol O-acyltransferase activity, phospholipid:diacylglycerol acyltransferase activity; INVOLVED IN: lipid metabolic process; LOCATED IN: endoplasmic reticulum, vacuole; EXPRESSED IN: 25 plant structures; EXPRESSED DURING: 15 growth stages; CONTAIN…
isogroup01120	isotig03088	638	AT5G13640.1	bbh	AT5G13640.1	AT5G13640	Arabidopsis thaliana	phospholipid:diacylglycerol acyltransferase	214	82	2e-87	5	5	26.2062	26.2062	7	7	31.3696	31.3696	reads1+reads2	-0.259459	-0.259459	#11.8.10	lipid metabolism.'exotics' (steroids, squalene etc).phosphatidylcholinesterol O-acyltransferase	at5g13640	TAIR release 10	arabidopsis phospholipid:diacylglycerol acyltransferase (PDAT); phospholipid:diacylglycerol acyltransferase (PDAT); FUNCTIONS IN: phosphatidylcholine-sterol O-acyltransferase activity, phospholipid:diacylglycerol acyltransferase activity; INVOLVED IN: lipid metabolic process; LOCATED IN: endoplasmic reticulum, vacuole; EXPRESSED IN: 25 plant structures; EXPRESSED DURING: 15 growth stages; CONTAIN…
isogroup01089	isotig03057	649	AT3G12120.2	bbh	AT3G12120.2	AT3G12120	Arabidopsis thaliana	fatty acid desaturase 2	136	69	3e-41	8	8	41.2192	41.2192	11	11	48.4595	48.4595	reads1+reads2	-0.233463	-0.233463	#11.2.4	lipid metabolism.FA desaturation.omega 6 desaturase	at3g12120	TAIR release 10	Major enzyme responsible for the synthesis of 18:2 fatty acids in the endoplasmic reticulum. Contains His-rich motifs, which contribute to the interaction with the electron donor cytochrome b5. Mutations in this gene suppress the low temperature-induced phenotype of Arabidopsis tocopherol-deficient mutant vte2.; fatty acid desaturase 2 (FAD2); FUNCTIONS IN: omega-6 fatty acid desaturase activity,…
isogroup01625	isotig03593	516	-	-	-	AT1G08510	Arabidopsis thaliana	fatty acyl-ACP thioesterases B	147	72	9e-41	6	6	38.8827	38.8827	6	6	33.2455	33.2455	reads1+reads2	0.225969	0.225969	#11.1.7	lipid metabolism.FA synthesis and FA elongation.ACP thioesterase	at1g08510	TAIR release 10	Encodes an acyl-acyl carrier protein thioesterase. Hydrolyzes primarily saturated acyl-ACPs with chain lengths that vary between 8 and 18 carbons. Involved in saturated fatty acid synthesis. Nuclear-encoded, plastid-targeted globular protein that is functional as dimer.; fatty acyl-ACP thioesterases B (FATB); CONTAINS InterPro DOMAIN/s: Acyl-ACP-thioesterase, N-terminal domain (InterPro:IPR021113…
isogroup00323	isotig01952	1879	AT1G08510.1	bbh	AT1G08510.1	AT1G08510	Arabidopsis thaliana	fatty acyl-ACP thioesterases B	231	74	4e-74	50	30.5	54.2785	54.2785	52	24.6667	37.5331	37.5331	reads1+reads2	0.532217	0.532217	#11.1.7	lipid metabolism.FA synthesis and FA elongation.ACP thioesterase	at1g08510	TAIR release 10	Encodes an acyl-acyl carrier protein thioesterase. Hydrolyzes primarily saturated acyl-ACPs with chain lengths that vary between 8 and 18 carbons. Involved in saturated fatty acid synthesis. Nuclear-encoded, plastid-targeted globular protein that is functional as dimer.; fatty acyl-ACP thioesterases B (FATB); CONTAINS InterPro DOMAIN/s: Acyl-ACP-thioesterase, N-terminal domain (InterPro:IPR021113…
isogroup01305	isotig03273	580	-	-	-	AT4G23850	Arabidopsis thaliana	AMP-dependent synthetase and ligase family protein	134	76	1e-48	7	7	40.3575	40.3575	10	10	49.295	49.295	reads1+reads2	-0.288605	-0.288605	#11.1.9	lipid metabolism.FA synthesis and FA elongation.long chain fatty acid CoA ligase	at4g23850	TAIR release 10	long-chain acyl-CoA synthetase 4 (LACS4); FUNCTIONS IN: catalytic activity; INVOLVED IN: fatty acid biosynthetic process; LOCATED IN: plasma membrane; EXPRESSED IN: 26 plant structures; EXPRESSED DURING: 13 growth stages; CONTAINS InterPro DOMAIN/s: AMP-binding, conserved site (InterPro:IPR020845), AMP-dependent synthetase/ligase (InterPro:IPR000873); BEST Arabidopsis thaliana protein match is: A…
isogroup00193	isotig01297	1265	AT4G23850.1	bbh	AT4G23850.1	AT4G23850	Arabidopsis thaliana	AMP-dependent synthetase and ligase family protein	350	85	e-158	79	17.5516	46.396	46.396	64	11.7183	26.4852	26.4852	reads1+reads2	0.808814	0.808814	#11.1.9	lipid metabolism.FA synthesis and FA elongation.long chain fatty acid CoA ligase	at4g23850	TAIR release 10	long-chain acyl-CoA synthetase 4 (LACS4); FUNCTIONS IN: catalytic activity; INVOLVED IN: fatty acid biosynthetic process; LOCATED IN: plasma membrane; EXPRESSED IN: 26 plant structures; EXPRESSED DURING: 13 growth stages; CONTAINS InterPro DOMAIN/s: AMP-binding, conserved site (InterPro:IPR020845), AMP-dependent synthetase/ligase (InterPro:IPR000873); BEST Arabidopsis thaliana protein match is: A…
isogroup01271	isotig03239	589	AT1G80460.1	bbh	AT1G80460.1	AT1G80460	Arabidopsis thaliana	Actin-like ATPase superfamily protein	151	93	2e-74	11	11	62.45	62.45	6	6	29.1251	29.1251	reads1+reads2	1.10044	1.10044	#11.5.1	lipid metabolism.glyceral metabolism.glycerol kinase	at1g80460	TAIR release 10	Encodes a protein similar to glycerol kinase, which converts glycerol to glycerol 3-phosphate and performs a rate-limiting step in glycerol metabolism. This gene is required for both general and specific resistance against bacteria and fungi. Arabidopsis thaliana glycerol kinase (GLR1) mRNA.Involved in flagellin-induced non-host resistance to Pseudomonas. Coronatine partially suppresses flagellin…
isogroup00677	isotig02645	1082	-	-	-	AT2G44970	Arabidopsis thaliana	alpha/beta-Hydrolases superfamily protein	154	85	6e-63	22	20.5	63.3551	63.3551	27	26.5	70.0245	70.0245	reads1+reads2	-0.144399	-0.144399	#11.9.2	lipid metabolism.lipid degradation.lipases	at2g44970	TAIR release 10	alpha/beta-Hydrolases superfamily protein; FUNCTIONS IN: hydrolase activity, acting on ester bonds; INVOLVED IN: intracellular protein transport, GPI anchor metabolic process; LOCATED IN: intrinsic to endoplasmic reticulum membrane; EXPRESSED IN: 25 plant structures; EXPRESSED DURING: 15 growth stages; CONTAINS InterPro DOMAIN/s: PGAP1-like (InterPro:IPR012908); Has 178 Blast hits to 178 proteins…
isogroup01223	isotig03191	605	AT5G40610.1	bbh	AT5G40610.1	AT5G40610	Arabidopsis thaliana	NAD-dependent glycerol-3-phosphate dehydrogenase family protein	171	92	9e-85	4	4	22.1085	22.1085	6	6	28.3548	28.3548	reads1+reads2	-0.358992	-0.358992	#11.5.2	lipid metabolism.glyceral metabolism.Glycerol-3-phosphate dehydrogenase (NAD+)	at5g40610	TAIR release 10	NAD-dependent glycerol-3-phosphate dehydrogenase family protein; FUNCTIONS IN: in 9 functions; INVOLVED IN: oxidation reduction, glycerol-3-phosphate metabolic process, glycerol-3-phosphate catabolic process, carbohydrate metabolic process, metabolic process; LOCATED IN: chloroplast, glycerol-3-phosphate dehydrogenase complex, cytoplasm; EXPRESSED IN: 24 plant structures; EXPRESSED DURING: 15 gro…
isogroup00757	isotig02725	897	AT2G44970.1	bbh	AT2G44970.1	AT2G44970	Arabidopsis thaliana	alpha/beta-Hydrolases superfamily protein	156	84	2e-70	15	13.5	50.3264	50.3264	17	16.5	52.5924	52.5924	reads1+reads2	-0.0635389	-0.0635389	#11.9.2	lipid metabolism.lipid degradation.lipases	at2g44970	TAIR release 10	alpha/beta-Hydrolases superfamily protein; FUNCTIONS IN: hydrolase activity, acting on ester bonds; INVOLVED IN: intracellular protein transport, GPI anchor metabolic process; LOCATED IN: intrinsic to endoplasmic reticulum membrane; EXPRESSED IN: 25 plant structures; EXPRESSED DURING: 15 growth stages; CONTAINS InterPro DOMAIN/s: PGAP1-like (InterPro:IPR012908); Has 178 Blast hits to 178 proteins…
isogroup00272	isotig01769	1556	AT4G10955.2	bbh	AT4G10955.2	AT4G10955	Arabidopsis thaliana	alpha/beta-Hydrolases superfamily protein	352	70	e-112	206	165.2	355.022	355.022	150	123	226.01	226.01	reads1+reads2	0.651525	0.651525	#11.9.2.1	lipid metabolism.lipid degradation.lipases.triacylglycerol lipase	at4g10955	TAIR release 10	alpha/beta-Hydrolases superfamily protein; FUNCTIONS IN: triglyceride lipase activity; INVOLVED IN: lipid metabolic process; LOCATED IN: cellular_component unknown; CONTAINS InterPro DOMAIN/s: Lipase, class 3 (InterPro:IPR002921); BEST Arabidopsis thaliana protein match is: alpha/beta-Hydrolases superfamily protein (TAIR:AT2G05260.1).
isogroup00654	isotig02622	1185	-	-	-	AT3G61680	Arabidopsis thaliana	alpha/beta-Hydrolases superfamily protein	131	52	1e-13	17	17	47.9717	47.9717	61	61	147.178	147.178	reads1+reads2	-1.61731	-1.61731	#11.9.2.1	lipid metabolism.lipid degradation.lipases.triacylglycerol lipase	at3g61680	TAIR release 10	alpha/beta-Hydrolases superfamily protein; FUNCTIONS IN: triglyceride lipase activity; INVOLVED IN: lipid metabolic process; LOCATED IN: chloroplast; CONTAINS InterPro DOMAIN/s: Lipase, class 3 (InterPro:IPR002921); BEST Arabidopsis thaliana protein match is: alpha/beta-Hydrolases superfamily protein (TAIR:AT1G02660.1); Has 210 Blast hits to 205 proteins in 59 species: Archae - 0; Bacteria - 15; …
isogroup00937	isotig02905	734	-	-	-	AT3G61680	Arabidopsis thaliana	alpha/beta-Hydrolases superfamily protein	217	74	2e-76	16	16	72.8918	72.8918	14	14	54.5335	54.5335	reads1+reads2	0.418614	0.418614	#11.9.2.1	lipid metabolism.lipid degradation.lipases.triacylglycerol lipase	at3g61680	TAIR release 10	alpha/beta-Hydrolases superfamily protein; FUNCTIONS IN: triglyceride lipase activity; INVOLVED IN: lipid metabolic process; LOCATED IN: chloroplast; CONTAINS InterPro DOMAIN/s: Lipase, class 3 (InterPro:IPR002921); BEST Arabidopsis thaliana protein match is: alpha/beta-Hydrolases superfamily protein (TAIR:AT1G02660.1); Has 210 Blast hits to 205 proteins in 59 species: Archae - 0; Bacteria - 15; …
isogroup00641	isotig02609	1318	AT3G61680.1	bbh	AT3G61680.1	AT3G61680	Arabidopsis thaliana	alpha/beta-Hydrolases superfamily protein	309	78	e-123	28	28	71.0391	71.0391	87	87	188.727	188.727	reads1+reads2	-1.40962	-1.40962	#11.9.2.1	lipid metabolism.lipid degradation.lipases.triacylglycerol lipase	at3g61680	TAIR release 10	alpha/beta-Hydrolases superfamily protein; FUNCTIONS IN: triglyceride lipase activity; INVOLVED IN: lipid metabolic process; LOCATED IN: chloroplast; CONTAINS InterPro DOMAIN/s: Lipase, class 3 (InterPro:IPR002921); BEST Arabidopsis thaliana protein match is: alpha/beta-Hydrolases superfamily protein (TAIR:AT1G02660.1); Has 210 Blast hits to 205 proteins in 59 species: Archae - 0; Bacteria - 15; …
isogroup00966	isotig02934	707	AT2G05260.1	unique_fbh	-	AT2G05260	Arabidopsis thaliana	alpha/beta-Hydrolases superfamily protein	140	72	1e-44	9	8.2	38.7837	38.7837	102	101.5	410.466	410.466	reads1+reads2	-3.40374	-3.40374	#11.9.2.1	lipid metabolism.lipid degradation.lipases.triacylglycerol lipase	at2g05260	TAIR release 10	alpha/beta-Hydrolases superfamily protein; FUNCTIONS IN: triglyceride lipase activity; INVOLVED IN: lipid metabolic process; LOCATED IN: cellular_component unknown; EXPRESSED IN: 15 plant structures; EXPRESSED DURING: 8 growth stages; CONTAINS InterPro DOMAIN/s: Lipase, class 3 (InterPro:IPR002921); BEST Arabidopsis thaliana protein match is: alpha/beta-Hydrolases superfamily protein (TAIR:AT4G10…
isogroup01917	isotig03885	477	-	-	-	AT3G61680	Arabidopsis thaliana	alpha/beta-Hydrolases superfamily protein	53	79	4e-15	8	8	56.0824	56.0824	2	2	11.9879	11.9879	reads1+reads2	2.22597	2.22597	#11.9.2.1	lipid metabolism.lipid degradation.lipases.triacylglycerol lipase	at3g61680	TAIR release 10	alpha/beta-Hydrolases superfamily protein; FUNCTIONS IN: triglyceride lipase activity; INVOLVED IN: lipid metabolic process; LOCATED IN: chloroplast; CONTAINS InterPro DOMAIN/s: Lipase, class 3 (InterPro:IPR002921); BEST Arabidopsis thaliana protein match is: alpha/beta-Hydrolases superfamily protein (TAIR:AT1G02660.1); Has 210 Blast hits to 205 proteins in 59 species: Archae - 0; Bacteria - 15; …
isogroup01238	isotig03206	600	AT2G05260.2	unique_fbh	-	AT2G05260	Arabidopsis thaliana	alpha/beta-Hydrolases superfamily protein	82	75	6e-26	20	19.2	107.005	107.005	19	19	90.5385	90.5385	reads1+reads2	0.241078	0.241078	#11.9.2.1	lipid metabolism.lipid degradation.lipases.triacylglycerol lipase	at2g05260	TAIR release 10	alpha/beta-Hydrolases superfamily protein; FUNCTIONS IN: triglyceride lipase activity; INVOLVED IN: lipid metabolic process; LOCATED IN: cellular_component unknown; EXPRESSED IN: 15 plant structures; EXPRESSED DURING: 8 growth stages; CONTAINS InterPro DOMAIN/s: Lipase, class 3 (InterPro:IPR002921); BEST Arabidopsis thaliana protein match is: alpha/beta-Hydrolases superfamily protein (TAIR:AT4G10…
isogroup01915	isotig03883	477	AT1G71340.1	bbh	AT1G71340.1	AT1G71340	Arabidopsis thaliana	PLC-like phosphodiesterases superfamily protein	79	84	9e-27	6	6	42.0618	42.0618	1	1	5.9939	0.1	reads1	2.81094	8.71637	#11.9.3.3	lipid metabolism.lipid degradation.lysophospholipases.glycerophosphodiester phosphodiesterase	at1g71340	TAIR release 10	PLC-like phosphodiesterases superfamily protein; FUNCTIONS IN: phosphoric diester hydrolase activity, glycerophosphodiester phosphodiesterase activity; INVOLVED IN: glycerol metabolic process, lipid metabolic process; LOCATED IN: cellular_component unknown; EXPRESSED IN: 23 plant structures; EXPRESSED DURING: 13 growth stages; CONTAINS InterPro DOMAIN/s: PLC-like phosphodiesterase, TIM beta/alpha…
isogroup02199	isotig04167	431	AT5G41080.1	bbh	AT5G41080.1	AT5G41080	Arabidopsis thaliana	PLC-like phosphodiesterases superfamily protein	123	78	7e-42	172	172	1334.46	1334.46	310	309	2049.8	2049.8	reads1+reads2	-0.619229	-0.619229	#11.9.3.3	lipid metabolism.lipid degradation.lysophospholipases.glycerophosphodiester phosphodiesterase	at5g41080	TAIR release 10	PLC-like phosphodiesterases superfamily protein; FUNCTIONS IN: phosphoric diester hydrolase activity, glycerophosphodiester phosphodiesterase activity; INVOLVED IN: glycerol metabolic process, lipid metabolic process; EXPRESSED IN: 23 plant structures; EXPRESSED DURING: 14 growth stages; CONTAINS InterPro DOMAIN/s: PLC-like phosphodiesterase, TIM beta/alpha-barrel domain (InterPro:IPR017946), Gly…
isogroup02509	isotig04477	380	AT5G41080.2	unique_fbh	-	AT5G41080	Arabidopsis thaliana	PLC-like phosphodiesterases superfamily protein	108	76	3e-34	325	320.5	2820.33	2820.33	388	380.5	2862.87	2862.87	reads1+reads2	-0.0216025	-0.0216025	#11.9.3.3	lipid metabolism.lipid degradation.lysophospholipases.glycerophosphodiester phosphodiesterase	at5g41080	TAIR release 10	PLC-like phosphodiesterases superfamily protein; FUNCTIONS IN: phosphoric diester hydrolase activity, glycerophosphodiester phosphodiesterase activity; INVOLVED IN: glycerol metabolic process, lipid metabolic process; EXPRESSED IN: 23 plant structures; EXPRESSED DURING: 14 growth stages; CONTAINS InterPro DOMAIN/s: PLC-like phosphodiesterase, TIM beta/alpha-barrel domain (InterPro:IPR017946), Gly…
isogroup02138	isotig04106	445	AT3G51460.1	unique_fbh	-	AT3G51460	Arabidopsis thaliana	Phosphoinositide phosphatase family protein	55	72	2e-13	3	3	22.5432	22.5432	11	11	70.6747	70.6747	reads1+reads2	-1.6485	-1.6485	#11.9.3.5	lipid metabolism.lipid degradation.lysophospholipases.phosphoinositide phospholipase C	at3g51460	TAIR release 10	Encodes RHD4 (ROOT HAIR DEFECTIVE4), a phosphatidylinositol-4-phosphate phosphatase required for root hair development.; ROOT HAIR DEFECTIVE4 (RHD4); FUNCTIONS IN: phosphatidylinositol-4,5-bisphosphate 5-phosphatase activity, phosphatidylinositol-4-phosphate phosphatase activity; INVOLVED IN: root hair cell tip growth; LOCATED IN: plasma membrane of cell tip, plasma membrane; EXPRESSED IN: 25 pla…
isogroup00530	isotig02411	626	AT1G52570.1	bbh	AT1G52570.1	AT1G52570	Arabidopsis thaliana	phospholipase D alpha 2	154	89	2e-71	16	11	58.7588	58.7588	2	2	9.1345	9.1345	reads1+reads2	2.68541	2.68541	#11.9.3.1	lipid metabolism.lipid degradation.lysophospholipases.phospholipase D	at1g52570	TAIR release 10	member of C2-PLD subfamily; phospholipase D alpha 2 (PLDALPHA2); FUNCTIONS IN: phospholipase D activity; INVOLVED IN: phosphatidylcholine metabolic process, metabolic process; LOCATED IN: chloroplast envelope; EXPRESSED IN: 20 plant structures; EXPRESSED DURING: 11 growth stages; CONTAINS InterPro DOMAIN/s: C2 calcium/lipid-binding domain, CaLB (InterPro:IPR008973), Phospholipase D (InterPro:IPR0…
isogroup01249	isotig03217	598	-	-	-	AT2G42010	Arabidopsis thaliana	phospholipase D beta 1	140	87	2e-61	6	6	33.5509	33.5509	12	12	57.3735	57.3735	reads1+reads2	-0.774033	-0.774033	#11.9.3.1	lipid metabolism.lipid degradation.lysophospholipases.phospholipase D	at2g42010	TAIR release 10	phospholipase D (PLDbeta); phospholipase D beta 1 (PLDBETA1); FUNCTIONS IN: phospholipase D activity, protein binding, phosphatidylinositol-4,5-bisphosphate binding; INVOLVED IN: response to cadmium ion, defense response to bacterium, incompatible interaction; EXPRESSED IN: 19 plant structures; EXPRESSED DURING: 10 growth stages; CONTAINS InterPro DOMAIN/s: C2 membrane targeting protein (InterPro…
isogroup01557	isotig03525	527	-	-	-	AT2G42010	Arabidopsis thaliana	phospholipase D beta 1	122	93	4e-57	3	3	19.0355	19.0355	9	9	48.8273	48.8273	reads1+reads2	-1.359	-1.359	#11.9.3.1	lipid metabolism.lipid degradation.lysophospholipases.phospholipase D	at2g42010	TAIR release 10	phospholipase D (PLDbeta); phospholipase D beta 1 (PLDBETA1); FUNCTIONS IN: phospholipase D activity, protein binding, phosphatidylinositol-4,5-bisphosphate binding; INVOLVED IN: response to cadmium ion, defense response to bacterium, incompatible interaction; EXPRESSED IN: 19 plant structures; EXPRESSED DURING: 10 growth stages; CONTAINS InterPro DOMAIN/s: C2 membrane targeting protein (InterPro…
isogroup00679	isotig02647	1074	AT2G42010.1	bbh	AT2G42010.1	AT2G42010	Arabidopsis thaliana	phospholipase D beta 1	265	86	e-120	16	16	49.8162	49.8162	29	29	77.2013	77.2013	reads1+reads2	-0.63201	-0.63201	#11.9.3.1	lipid metabolism.lipid degradation.lysophospholipases.phospholipase D	at2g42010	TAIR release 10	phospholipase D (PLDbeta); phospholipase D beta 1 (PLDBETA1); FUNCTIONS IN: phospholipase D activity, protein binding, phosphatidylinositol-4,5-bisphosphate binding; INVOLVED IN: response to cadmium ion, defense response to bacterium, incompatible interaction; EXPRESSED IN: 19 plant structures; EXPRESSED DURING: 10 growth stages; CONTAINS InterPro DOMAIN/s: C2 membrane targeting protein (InterPro…
isogroup01045	isotig03013	664	AT2G38540.1	bbh	AT2G38540.1	AT2G38540	Arabidopsis thaliana	lipid transfer protein 1	115	66	8e-24	6	6	30.2161	30.2161	12	12	51.6707	51.6707	reads1+reads2	-0.774029	-0.774029	#11.6	lipid metabolism.lipid transfer proteins etc	at2g38540	TAIR release 10	Non-specific lipid transfer protein. Binds calmodulin in a Ca2+-independent manner. Localized to the cell wall. Specifically expressed in L1 epidermal layer. Predicted to be a member of PR-14 pathogenesis-related protein family with the following members: At2g38540/LTP1, At2g38530/LTP2, At5g59320/LTP3, At5g59310/LTP4, At3g51600/LTP5, At3g08770/LTP6, At2g15050/LTP7, At2g18370/LTP8, At2g15325/LTP9,…
isogroup02324	isotig04292	418	-	-	-	AT2G39290	Arabidopsis thaliana	phosphatidylglycerolphosphate synthase 1	105	83	2e-37	8	7	55.9985	55.9985	5	5	34.1999	34.1999	reads1+reads2	0.711396	0.711396	#11.3	lipid metabolism.Phospholipid synthesis	at2g39290	TAIR release 10	Encodes a phosphatidylglycerolphosphate synthase 2C which is dual-targeted into chloroplasts and mitochondria. Mutant plants have mutant chloroplasts but normal mitochondria.; phosphatidylglycerolphosphate synthase 1 (PGP1); FUNCTIONS IN: CDP-alcohol phosphatidyltransferase activity, CDP-diacylglycerol-glycerol-3-phosphate 3-phosphatidyltransferase activity; INVOLVED IN: phosphatidylinositol bios…
isogroup00856	isotig02824	795	AT2G39290.1	bbh	AT2G39290.1	AT2G39290	Arabidopsis thaliana	phosphatidylglycerolphosphate synthase 1	154	74	2e-49	15	14	58.8865	58.8865	64	64	230.167	230.167	reads1+reads2	-1.96668	-1.96668	#11.3	lipid metabolism.Phospholipid synthesis	at2g39290	TAIR release 10	Encodes a phosphatidylglycerolphosphate synthase 2C which is dual-targeted into chloroplasts and mitochondria. Mutant plants have mutant chloroplasts but normal mitochondria.; phosphatidylglycerolphosphate synthase 1 (PGP1); FUNCTIONS IN: CDP-alcohol phosphatidyltransferase activity, CDP-diacylglycerol-glycerol-3-phosphate 3-phosphatidyltransferase activity; INVOLVED IN: phosphatidylinositol bios…
isogroup00336	isotig01991	655	AT2G20900.3	bbh	AT2G20900.3	AT2G20900	Arabidopsis thaliana	diacylglycerol kinase 5	190	76	2e-66	14	6	30.6312	30.6312	17	9.1667	40.013	40.013	reads1+reads2	-0.385467	-0.385467	#11.3.5	lipid metabolism.Phospholipid synthesis.diacylglycerol kinase	at2g20900	TAIR release 10	diacylglycerol kinase 5 (DGK5); FUNCTIONS IN: diacylglycerol kinase activity; INVOLVED IN: activation of protein kinase C activity by G-protein coupled receptor protein signaling pathway; LOCATED IN: cellular_component unknown; EXPRESSED IN: 25 plant structures; EXPRESSED DURING: 15 growth stages; CONTAINS InterPro DOMAIN/s: Diacylglycerol kinase, catalytic domain (InterPro:IPR001206), Diacylglyc…
isogroup00645	isotig02613	1250	AT5G57690.1	bbh	AT5G57690.1	AT5G57690	Arabidopsis thaliana	diacylglycerol kinase 4	373	84	e-165	24	24	64.2031	64.2031	48	48	109.79	109.79	reads1+reads2	-0.77403	-0.77403	#11.3.5	lipid metabolism.Phospholipid synthesis.diacylglycerol kinase	at5g57690	TAIR release 10	diacylglycerol kinase 4 (DGK4); FUNCTIONS IN: diacylglycerol kinase activity; INVOLVED IN: activation of protein kinase C activity by G-protein coupled receptor protein signaling pathway; LOCATED IN: chloroplast; EXPRESSED IN: 7 plant structures; EXPRESSED DURING: L mature pollen stage, M germinated pollen stage, 4 anthesis, petal differentiation and expansion stage; CONTAINS InterPro DOMAIN/s: D…
isogroup01361	isotig03329	567	AT4G22340.3	bbh	AT4G22340.3	AT4G22340	Arabidopsis thaliana	cytidinediphosphate diacylglycerol synthase 2	126	87	3e-58	6	6	35.3853	35.3853	7	7	35.2977	35.2977	reads1+reads2	0.00357597	0.00357597	#11.3.3	lipid metabolism.Phospholipid synthesis.phosphatidate cytidylyltransferase	at4g22340	TAIR release 10	cytidinediphosphate diacylglycerol synthase 2 (CDS2); FUNCTIONS IN: phosphatidate cytidylyltransferase activity; LOCATED IN: endomembrane system, membrane; EXPRESSED IN: 22 plant structures; EXPRESSED DURING: 13 growth stages; CONTAINS InterPro DOMAIN/s: Phosphatidate cytidylyltransferase (InterPro:IPR000374), Phosphatidate cytidylyltransferase, eukaryota (InterPro:IPR016720); BEST Arabidopsis th…
isogroup02246	isotig04214	429	AT3G23640.1	bbh	AT3G23640.1	AT3G23640	Arabidopsis thaliana	heteroglycan glucosidase 1	89	74	1e-24	5	5	38.9733	38.9733	1	1	6.6646	0.1	reads1	2.5479	8.60634	#2.2.2.1	major CHO metabolism.degradation.starch.starch cleavage	at3g23640	TAIR release 10	heteroglycan glucosidase 1 (HGL1); FUNCTIONS IN: hydrolase activity, hydrolyzing O-glycosyl compounds; INVOLVED IN: carbohydrate metabolic process; LOCATED IN: chloroplast; EXPRESSED IN: 22 plant structures; EXPRESSED DURING: 13 growth stages; CONTAINS InterPro DOMAIN/s: Glycoside hydrolase, family 31 (InterPro:IPR000322), Glycoside hydrolase, catalytic core (InterPro:IPR017853); BEST Arabidopsis…
isogroup01813	isotig03781	489	AT1G69830.1	bbh	AT1G69830.1	AT1G69830	Arabidopsis thaliana	alpha-amylase-like 3	77	77	1e-25	0	0	0.1	0.1	6	6	35.0811	35.0811	reads2	-8.45455	-8.45455	#2.2.2.1.1	major CHO metabolism.degradation.starch.starch cleavage.alpha amylase	at1g69830	TAIR release 10	Encodes a plastid-localized &#945;-amylase. Expression is reduced in the SEX4 mutant. Loss of function mutations show normal diurnal pattern of starch accumulation/degradation. Expression follows circadian rhythms.; alpha-amylase-like 3 (AMY3); FUNCTIONS IN: alpha-amylase activity; INVOLVED IN: circadian rhythm, starch catabolic process; LOCATED IN: chloroplast stroma, chloroplast; EXPRESSED IN: …
isogroup02040	isotig04008	459	AT4G00490.1	bbh	AT4G00490.1	AT4G00490	Arabidopsis thaliana	beta-amylase 2	112	61	2e-28	8	8	58.2817	58.2817	1	1	6.229	0.1	reads1	3.22597	9.1869	#2.2.2.1.2	major CHO metabolism.degradation.starch.starch cleavage.beta amylase	at4g00490	TAIR release 10	Encodes a chloroplast beta-amylase. The enzyme activity is very weak compared to BAM1 and BAM3. Mutant of BAM2 has no visible phenotype.; beta-amylase 2 (BAM2); FUNCTIONS IN: beta-amylase activity; INVOLVED IN: carbohydrate metabolic process, polysaccharide catabolic process; LOCATED IN: chloroplast; EXPRESSED IN: 22 plant structures; EXPRESSED DURING: 13 growth stages; CONTAINS InterPro DOMAIN/s…
isogroup00655	isotig02623	1184	AT2G19860.1	unique_fbh	-	AT2G19860	Arabidopsis thaliana	hexokinase 2	124	65	2e-29	27	26.5	74.8426	74.8426	30	30	72.4437	72.4437	reads1+reads2	0.0469994	0.0469994	#2.2.1.4	major CHO metabolism.degradation.sucrose.hexokinase	at2g19860	TAIR release 10	Encodes a protein with hexokinase activity (AtHXK2) and acts as a sensor for plant sugar responses.; hexokinase 2 (HXK2); CONTAINS InterPro DOMAIN/s: Hexokinase, N-terminal (InterPro:IPR022672), Hexokinase, conserved site (InterPro:IPR019807), Hexokinase, C-terminal (InterPro:IPR022673), Hexokinase (InterPro:IPR001312); BEST Arabidopsis thaliana protein match is: hexokinase 1 (TAIR:AT4G29130.1); …
isogroup01830	isotig03798	483	AT4G29130.1	bbh	AT4G29130.1	AT4G29130	Arabidopsis thaliana	hexokinase 1	131	78	2e-43	7	6.5	45.0009	45.0009	16	16	94.7118	94.7118	reads1+reads2	-1.07359	-1.07359	#2.2.1.4	major CHO metabolism.degradation.sucrose.hexokinase	at4g29130	TAIR release 10	Encodes a hexokinase (HXK1) in the plant glucose-signaling network. Functions as a glucose sensor to interrelate nutrient, light, and hormone signaling networks for controlling growth and development in response to the changing environment.; hexokinase 1 (HXK1); FUNCTIONS IN: fructokinase activity, hexokinase activity, glucokinase activity, zinc ion binding, ATP binding; INVOLVED IN: sugar mediat…
isogroup01638	isotig03606	514	-	-	-	AT1G56560	Arabidopsis thaliana	Plant neutral invertase family protein	109	95	9e-57	0	0	0.1	0.1	6	6	33.3748	33.3748	reads2	-8.38262	-8.38262	#2.2.1.3.1	major CHO metabolism.degradation.sucrose.invertases.neutral	at1g56560	TAIR release 10	Plant neutral invertase family protein; FUNCTIONS IN: catalytic activity, beta-fructofuranosidase activity; INVOLVED IN: biological_process unknown; EXPRESSED IN: 24 plant structures; EXPRESSED DURING: 14 growth stages; CONTAINS InterPro DOMAIN/s: Plant neutral invertase (InterPro:IPR006937), Six-hairpin glycosidase-like (InterPro:IPR008928); BEST Arabidopsis thaliana protein match is: invertase …
isogroup02399	isotig04367	401	-	-	-	AT1G56560	Arabidopsis thaliana	Plant neutral invertase family protein	81	93	2e-39	56	5.0495	42.1073	42.1073	81	7.8825	56.2022	56.2022	reads1+reads2	-0.416556	-0.416556	#2.2.1.3.1	major CHO metabolism.degradation.sucrose.invertases.neutral	at1g56560	TAIR release 10	Plant neutral invertase family protein; FUNCTIONS IN: catalytic activity, beta-fructofuranosidase activity; INVOLVED IN: biological_process unknown; EXPRESSED IN: 24 plant structures; EXPRESSED DURING: 14 growth stages; CONTAINS InterPro DOMAIN/s: Plant neutral invertase (InterPro:IPR006937), Six-hairpin glycosidase-like (InterPro:IPR008928); BEST Arabidopsis thaliana protein match is: invertase …
isogroup00146	isotig00664	1272	AT1G56560.1	bbh	AT1G56560.1	AT1G56560	Arabidopsis thaliana	Plant neutral invertase family protein	220	95	e-116	159	14.4073	37.8749	37.8749	193	13.9901	31.4459	31.4459	reads1+reads2	0.26837	0.26837	#2.2.1.3.1	major CHO metabolism.degradation.sucrose.invertases.neutral	at1g56560	TAIR release 10	Plant neutral invertase family protein; FUNCTIONS IN: catalytic activity, beta-fructofuranosidase activity; INVOLVED IN: biological_process unknown; EXPRESSED IN: 24 plant structures; EXPRESSED DURING: 14 growth stages; CONTAINS InterPro DOMAIN/s: Plant neutral invertase (InterPro:IPR006937), Six-hairpin glycosidase-like (InterPro:IPR008928); BEST Arabidopsis thaliana protein match is: invertase …
isogroup00422	isotig02199	485	AT5G58640.1	bbh	AT5G58640.1	AT5G58640	Arabidopsis thaliana	Selenoprotein, Rdx type	116	58	5e-23	5	4.5	31.026	31.026	4	3.5	20.6328	20.6328	reads1+reads2	0.588538	0.588538	#15	metal handling	at5g58640	TAIR release 10	Selenoprotein, Rdx type; FUNCTIONS IN: selenium binding; INVOLVED IN: cell redox homeostasis; LOCATED IN: endoplasmic reticulum, plasma membrane; EXPRESSED IN: 25 plant structures; EXPRESSED DURING: 13 growth stages; CONTAINS InterPro DOMAIN/s: Selenoprotein T (InterPro:IPR019389), Selenoprotein, Rdx type (InterPro:IPR011893); BEST Arabidopsis thaliana protein match is: SELT-like protein precurso…
isogroup01005	isotig02973	673	-	-	-	AT2G13680	Arabidopsis thaliana	callose synthase 5	185	78	6e-66	6	6	29.812	29.812	15	15	63.7246	63.7246	reads1+reads2	-1.09596	-1.09596	#3.6	minor CHO metabolism.callose	at2g13680	TAIR release 10	Responsible for the synthesis of callose deposited at the primary cell wall of meiocytes, tetrads and microspores. Required for exine formation during microgametogenesis and for pollen viability. Highest expression in meiocytes, tetrads, microspores and mature pollen.; callose synthase 5 (CALS5); FUNCTIONS IN: 1,3-beta-glucan synthase activity; INVOLVED IN: in 6 processes; LOCATED IN: 1,3-beta-gl…
isogroup01191	isotig03159	604	-	-	-	AT2G13680	Arabidopsis thaliana	callose synthase 5	96	86	1e-37	5	5	27.6814	27.6814	13	13	61.5372	61.5372	reads1+reads2	-1.15254	-1.15254	#3.6	minor CHO metabolism.callose	at2g13680	TAIR release 10	Responsible for the synthesis of callose deposited at the primary cell wall of meiocytes, tetrads and microspores. Required for exine formation during microgametogenesis and for pollen viability. Highest expression in meiocytes, tetrads, microspores and mature pollen.; callose synthase 5 (CALS5); FUNCTIONS IN: 1,3-beta-glucan synthase activity; INVOLVED IN: in 6 processes; LOCATED IN: 1,3-beta-gl…
isogroup01240	isotig03208	600	-	-	-	AT2G13680	Arabidopsis thaliana	callose synthase 5	149	81	3e-54	9	9	50.1587	50.1587	11	11	52.417	52.417	reads1+reads2	-0.0635348	-0.0635348	#3.6	minor CHO metabolism.callose	at2g13680	TAIR release 10	Responsible for the synthesis of callose deposited at the primary cell wall of meiocytes, tetrads and microspores. Required for exine formation during microgametogenesis and for pollen viability. Highest expression in meiocytes, tetrads, microspores and mature pollen.; callose synthase 5 (CALS5); FUNCTIONS IN: 1,3-beta-glucan synthase activity; INVOLVED IN: in 6 processes; LOCATED IN: 1,3-beta-gl…
isogroup01853	isotig03821	485	AT4G14710.3	bbh	AT4G14710.3	AT4G14710	Arabidopsis thaliana	RmlC-like cupins superfamily protein	137	94	8e-70	8	8	55.1573	55.1573	7	7	41.2655	41.2655	reads1+reads2	0.418616	0.418616	#15.3	metal handling.regulation	at4g14710	TAIR release 10	ATARD2; FUNCTIONS IN: acireductone dioxygenase [iron(II)-requiring] activity, metal ion binding; INVOLVED IN: oxidation reduction, L-methionine salvage from methylthioadenosine; LOCATED IN: cellular_component unknown; CONTAINS InterPro DOMAIN/s: Cupin, RmlC-type (InterPro:IPR011051), Acireductone dioxygenase, ARD (InterPro:IPR004313), RmlC-like jelly roll fold (InterPro:IPR014710); BEST Arabidops…
isogroup01399	isotig03367	556	-	-	-	AT2G13680	Arabidopsis thaliana	callose synthase 5	82	91	2e-34	4	4	24.0569	24.0569	9	9	46.2806	46.2806	reads1+reads2	-0.943957	-0.943957	#3.6	minor CHO metabolism.callose	at2g13680	TAIR release 10	Responsible for the synthesis of callose deposited at the primary cell wall of meiocytes, tetrads and microspores. Required for exine formation during microgametogenesis and for pollen viability. Highest expression in meiocytes, tetrads, microspores and mature pollen.; callose synthase 5 (CALS5); FUNCTIONS IN: 1,3-beta-glucan synthase activity; INVOLVED IN: in 6 processes; LOCATED IN: 1,3-beta-gl…
isogroup01419	isotig03387	550	-	-	-	AT2G13680	Arabidopsis thaliana	callose synthase 5	105	78	2e-35	6	6	36.479	36.479	11	11	57.1822	57.1822	reads1+reads2	-0.6485	-0.6485	#3.6	minor CHO metabolism.callose	at2g13680	TAIR release 10	Responsible for the synthesis of callose deposited at the primary cell wall of meiocytes, tetrads and microspores. Required for exine formation during microgametogenesis and for pollen viability. Highest expression in meiocytes, tetrads, microspores and mature pollen.; callose synthase 5 (CALS5); FUNCTIONS IN: 1,3-beta-glucan synthase activity; INVOLVED IN: in 6 processes; LOCATED IN: 1,3-beta-gl…
isogroup01257	isotig03225	595	AT2G13680.1	bbh	AT2G13680.1	AT2G13680	Arabidopsis thaliana	callose synthase 5	160	93	5e-82	5	5	28.1001	28.1001	13	13	62.468	62.468	reads1+reads2	-1.15254	-1.15254	#3.6	minor CHO metabolism.callose	at2g13680	TAIR release 10	Responsible for the synthesis of callose deposited at the primary cell wall of meiocytes, tetrads and microspores. Required for exine formation during microgametogenesis and for pollen viability. Highest expression in meiocytes, tetrads, microspores and mature pollen.; callose synthase 5 (CALS5); FUNCTIONS IN: 1,3-beta-glucan synthase activity; INVOLVED IN: in 6 processes; LOCATED IN: 1,3-beta-gl…
isogroup02032	isotig04000	458	AT1G14520.2	bbh	AT1G14520.2	AT1G14520	Arabidopsis thaliana	myo-inositol oxygenase 1	115	93	2e-58	26	26	189.829	189.829	47	47	293.402	293.402	reads1+reads2	-0.62818	-0.62818	#3.4.4	minor CHO metabolism.myo-inositol.myo inositol oxygenases	at1g14520	TAIR release 10	Encodes MIOX1. Belongs to myo-inositol oxygenase gene family.; myo-inositol oxygenase 1 (MIOX1); FUNCTIONS IN: inositol oxygenase activity, oxidoreductase activity; INVOLVED IN: syncytium formation; LOCATED IN: cytoplasm; EXPRESSED IN: 6 plant structures; CONTAINS InterPro DOMAIN/s: Protein of unknown function DUF706 (InterPro:IPR007828); BEST Arabidopsis thaliana protein match is: myo-inositol o…
isogroup00681	isotig02649	1070	AT5G57330.1	bbh	AT5G57330.1	AT5G57330	Arabidopsis thaliana	Galactose mutarotase-like superfamily protein	287	78	e-108	26	26	81.2539	81.2539	18	18	48.0972	48.0972	reads1+reads2	0.756484	0.756484	#3.5	minor CHO metabolism.others	at5g57330	TAIR release 10	Galactose mutarotase-like superfamily protein; FUNCTIONS IN: isomerase activity, carbohydrate binding, aldose 1-epimerase activity, catalytic activity; INVOLVED IN: galactose metabolic process, carbohydrate metabolic process; LOCATED IN: cellular_component unknown; EXPRESSED IN: 26 plant structures; EXPRESSED DURING: 15 growth stages; CONTAINS InterPro DOMAIN/s: Glycoside hydrolase-type carbohydr…
isogroup00684	isotig02652	1052	-	-	-	AT3G06260	Arabidopsis thaliana	galacturonosyltransferase-like 4	271	86	e-124	10	10	31.7862	31.7862	13	13	35.3312	35.3312	reads1+reads2	-0.152542	-0.152542	#3.1.1.2	minor CHO metabolism.raffinose family.galactinol synthases.putative	at3g06260	TAIR release 10	Encodes a protein with putative galacturonosyltransferase activity.; galacturonosyltransferase-like 4 (GATL4); FUNCTIONS IN: transferase activity, transferring hexosyl groups, polygalacturonate 4-alpha-galacturonosyltransferase activity, transferase activity, transferring glycosyl groups; INVOLVED IN: carbohydrate biosynthetic process; LOCATED IN: endomembrane system; EXPRESSED IN: 10 plant struc…
isogroup01820	isotig03788	489	-	-	-	AT3G06260	Arabidopsis thaliana	galacturonosyltransferase-like 4	75	76	1e-20	7	7	47.8679	47.8679	9	9	52.6217	52.6217	reads1+reads2	-0.136599	-0.136599	#3.1.1.2	minor CHO metabolism.raffinose family.galactinol synthases.putative	at3g06260	TAIR release 10	Encodes a protein with putative galacturonosyltransferase activity.; galacturonosyltransferase-like 4 (GATL4); FUNCTIONS IN: transferase activity, transferring hexosyl groups, polygalacturonate 4-alpha-galacturonosyltransferase activity, transferase activity, transferring glycosyl groups; INVOLVED IN: carbohydrate biosynthetic process; LOCATED IN: endomembrane system; EXPRESSED IN: 10 plant struc…
isogroup00418	isotig02192	475	-	-	-	AT5G51970	Arabidopsis thaliana	GroES-like zinc-binding alcohol dehydrogenase family protein	64	89	2e-25	5	5	35.1991	35.1991	2	1.3333	8.0256	8.0256	reads1+reads2	2.13286	2.13286	#3.3	minor CHO metabolism.sugar alcohols	at5g51970	TAIR release 10	Encodes a putative sorbitol dehydrogenase that can be thiolated in vitro.; GroES-like zinc-binding alcohol dehydrogenase family protein; FUNCTIONS IN: oxidoreductase activity, zinc ion binding; INVOLVED IN: oxidation reduction; EXPRESSED IN: 24 plant structures; EXPRESSED DURING: 15 growth stages; CONTAINS InterPro DOMAIN/s: GroES-like (InterPro:IPR011032), Alcohol dehydrogenase GroES-like (Inter…
isogroup00267	isotig01749	1379	AT3G06260.1	bbh	AT3G06260.1	AT3G06260	Arabidopsis thaliana	galacturonosyltransferase-like 4	301	80	e-128	116	67.3333	163.275	163.275	166	108.417	224.783	224.783	reads1+reads2	-0.461224	-0.461224	#3.1.1.2	minor CHO metabolism.raffinose family.galactinol synthases.putative	at3g06260	TAIR release 10	Encodes a protein with putative galacturonosyltransferase activity.; galacturonosyltransferase-like 4 (GATL4); FUNCTIONS IN: transferase activity, transferring hexosyl groups, polygalacturonate 4-alpha-galacturonosyltransferase activity, transferase activity, transferring glycosyl groups; INVOLVED IN: carbohydrate biosynthetic process; LOCATED IN: endomembrane system; EXPRESSED IN: 10 plant struc…
isogroup00791	isotig02759	857	AT5G51970.2	bbh	AT5G51970.2	AT5G51970	Arabidopsis thaliana	GroES-like zinc-binding alcohol dehydrogenase family protein	280	83	e-121	22	22	85.8414	85.8414	25	24.3333	81.1805	81.1805	reads1+reads2	0.0805404	0.0805404	#3.3	minor CHO metabolism.sugar alcohols	at5g51970	TAIR release 10	Encodes a putative sorbitol dehydrogenase that can be thiolated in vitro.; GroES-like zinc-binding alcohol dehydrogenase family protein; FUNCTIONS IN: oxidoreductase activity, zinc ion binding; INVOLVED IN: oxidation reduction; EXPRESSED IN: 24 plant structures; EXPRESSED DURING: 15 growth stages; CONTAINS InterPro DOMAIN/s: GroES-like (InterPro:IPR011032), Alcohol dehydrogenase GroES-like (Inter…
isogroup00041	contig22827	550	AT2G01180.1	bbh	AT2G01180.1	AT2G01180	Arabidopsis thaliana	phosphatidic acid phosphatase 1	103	73	5e-29	126	126	766.06	766.06	179	179	930.511	930.511	reads1+reads2	-0.280566	-0.280566	#26.13	misc.acid and other phosphatases	at2g01180	TAIR release 10	Encodes phosphatidate phosphatase. Up-regulated by genotoxic stress (gamma ray or UV-B) and elicitor treatments with mastoparan and harpin. Expressed in roots and leaves.; phosphatidic acid phosphatase 1 (PAP1); FUNCTIONS IN: phosphatidate phosphatase activity; INVOLVED IN: phospholipid metabolic process, response to stress; LOCATED IN: plasma membrane, integral to plasma membrane; EXPRESSED IN: …
isogroup00264	isotig01736	935	AT3G02600.3	unique_fbh	-	AT3G02600	Arabidopsis thaliana	lipid phosphate phosphatase 3	76	73	2e-24	928	630.969	2256.58	2256.58	1380	1059.1	3238.59	3238.59	reads1+reads2	-0.521229	-0.521229	#26.13	misc.acid and other phosphatases	at3g02600	TAIR release 10	Encodes phosphatidic acid phosphatase. Expressed during germination.; lipid phosphate phosphatase 3 (LPP3); FUNCTIONS IN: phosphatidate phosphatase activity; INVOLVED IN: phospholipid metabolic process; LOCATED IN: plasma membrane, integral to plasma membrane; EXPRESSED IN: 24 plant structures; EXPRESSED DURING: 14 growth stages; CONTAINS InterPro DOMAIN/s: Phosphatidic acid phosphatase/chloroper…
isogroup00271	isotig01765	945	AT5G39400.1	bbh	AT5G39400.1	AT5G39400	Arabidopsis thaliana	Calcium/lipid-binding (CaLB) phosphatase	244	63	7e-62	15	15	53.078	53.078	36	35.5	107.406	107.406	reads1+reads2	-1.01689	-1.01689	#26.13	misc.acid and other phosphatases	at5g39400	TAIR release 10	PTEN1; CONTAINS InterPro DOMAIN/s: Protein-tyrosine phosphatase, active site (InterPro:IPR016130), Phosphatase tensin type (InterPro:IPR014019), Dual specificity phosphatase, catalytic domain (InterPro:IPR000340), C2 calcium/lipid-binding domain, CaLB (InterPro:IPR008973), Tensin phosphatase, C2 domain (InterPro:IPR014020); BEST Arabidopsis thaliana protein match is: PTEN 2 (TAIR:AT3G19420.1); Ha…
isogroup00739	isotig02707	933	AT5G15070.2	bbh	AT5G15070.2	AT5G15070	Arabidopsis thaliana	Phosphoglycerate mutase-like family protein	306	87	e-140	3	3	10.7521	10.7521	7	7	21.451	21.451	reads1+reads2	-0.996426	-0.996426	#26.13	misc.acid and other phosphatases	at5g15070	TAIR release 10	Phosphoglycerate mutase-like family protein; FUNCTIONS IN: oxidoreductase activity, transition metal ion binding, acid phosphatase activity; INVOLVED IN: oxidation reduction; LOCATED IN: cellular_component unknown; EXPRESSED IN: petal, embryo, leaf whorl, flower, seed; EXPRESSED DURING: 4 anthesis, F mature embryo stage, petal differentiation and expansion stage, E expanded cotyledon stage, D bil…
isogroup01154	isotig03122	617	AT1G72880.2	bbh	AT1G72880.2	AT1G72880	Arabidopsis thaliana	Survival protein SurE-like phosphatase/nucleotidase	140	59	7e-30	10	10	54.1963	54.1963	6	6	27.8034	27.8034	reads1+reads2	0.962933	0.962933	#26.13	misc.acid and other phosphatases	at1g72880	TAIR release 10	Survival protein SurE-like phosphatase/nucleotidase; FUNCTIONS IN: hydrolase activity, acid phosphatase activity; INVOLVED IN: biological_process unknown; LOCATED IN: cellular_component unknown; CONTAINS InterPro DOMAIN/s: Survival protein SurE-like phosphatase/nucleotidase (InterPro:IPR002828); BEST Arabidopsis thaliana protein match is: Survival protein SurE-like phosphatase/nucleotidase (TAIR:…
isogroup02289	isotig04257	421	AT3G17790.1	bbh	AT3G17790.1	AT3G17790	Arabidopsis thaliana	purple acid phosphatase 17	58	82	1e-18	3	3	23.8283	23.8283	2	2	13.5825	13.5825	reads1+reads2	0.810927	0.810927	#26.13	misc.acid and other phosphatases	at3g17790	TAIR release 10	purple acid phosphatase 17 (PAP17); CONTAINS InterPro DOMAIN/s: Metallophosphoesterase (InterPro:IPR004843); BEST Arabidopsis thaliana protein match is: purple acid phosphatase 3 (TAIR:AT1G14700.1); Has 1229 Blast hits to 1218 proteins in 312 species: Archae - 4; Bacteria - 345; Metazoa - 336; Fungi - 8; Plants - 191; Viruses - 0; Other Eukaryotes - 345 (source: NCBI BLink).
isogroup02340	isotig04308	417	AT4G14930.1	bbh	AT4G14930.1	AT4G14930	Arabidopsis thaliana	Survival protein SurE-like phosphatase/nucleotidase	63	73	3e-14	1	1	8.019	8.019	7	7	47.9947	47.9947	reads1+reads2	-2.58138	-2.58138	#26.13	misc.acid and other phosphatases	at4g14930	TAIR release 10	Survival protein SurE-like phosphatase/nucleotidase; FUNCTIONS IN: hydrolase activity, acid phosphatase activity; INVOLVED IN: biological_process unknown; LOCATED IN: cellular_component unknown; EXPRESSED IN: 22 plant structures; EXPRESSED DURING: 15 growth stages; CONTAINS InterPro DOMAIN/s: Survival protein SurE-like phosphatase/nucleotidase (InterPro:IPR002828); BEST Arabidopsis thaliana prote…
isogroup02609	isotig04577	359	AT3G52780.1	bbh	AT3G52780.1	AT3G52780	Arabidopsis thaliana	Purple acid phosphatases superfamily protein	109	86	2e-46	6	6	55.8871	55.8871	1	1	7.9641	7.9641	reads1+reads2	2.81093	2.81093	#26.13	misc.acid and other phosphatases	at3g52780	TAIR release 10	PAP20; FUNCTIONS IN: protein serine/threonine phosphatase activity, acid phosphatase activity; INVOLVED IN: biological_process unknown; LOCATED IN: endomembrane system; EXPRESSED IN: 10 plant structures; EXPRESSED DURING: 4 anthesis, petal differentiation and expansion stage; CONTAINS InterPro DOMAIN/s: Metallophosphoesterase (InterPro:IPR004843), Purple acid phosphatase-like, N-terminal (InterPr…
isogroup00243	isotig01643	2268	AT4G30210.2	bbh	AT4G30210.2	AT4G30210	Arabidopsis thaliana	P450 reductase 2	700	77	-	144	45.7333	67.4287	67.4287	274	87.4667	110.263	110.263	reads1+reads2	-0.709517	-0.709517	#26.10	misc.cytochrome P450	at4g30210	TAIR release 10	Encodes NADPH-cytochrome P450 reductase that catalyzes the first oxidative step of the phenylpropanoid general pathway.; P450 reductase 2 (ATR2); FUNCTIONS IN: NADPH-hemoprotein reductase activity; INVOLVED IN: phenylpropanoid metabolic process; LOCATED IN: endoplasmic reticulum, chloroplast; EXPRESSED IN: 24 plant structures; EXPRESSED DURING: 15 growth stages; CONTAINS InterPro DOMAIN/s: Ferred…
isogroup01109	isotig03077	642	AT3G14630.1	bbh	AT3G14630.1	AT3G14630	Arabidopsis thaliana	cytochrome P450, family 72, subfamily A, polypeptide 9	200	67	3e-49	4	4	20.8343	20.8343	10	10	44.5344	44.5344	reads1+reads2	-1.09596	-1.09596	#26.10	misc.cytochrome P450	at3g14630	TAIR release 10	putative cytochrome P450; "cytochrome P450, family 72, subfamily A, polypeptide 9" (CYP72A9); FUNCTIONS IN: electron carrier activity, monooxygenase activity, iron ion binding, oxygen binding, heme binding; INVOLVED IN: oxidation reduction; LOCATED IN: endomembrane system; EXPRESSED IN: stem, sepal, leaf, stamen; EXPRESSED DURING: LP.04 four leaves visible, 4 anthesis, petal differentiation and e…
isogroup01067	isotig03035	654	AT1G60500.1	bbh	AT1G60500.1	AT1G60500	Arabidopsis thaliana	Dynamin related protein 4C	164	75	2e-54	6	6	30.6781	30.6781	3	3	13.1152	13.1152	reads1+reads2	1.22597	1.22597	#26.17	misc.dynamin	at1g60500	TAIR release 10	Dynamin related protein 4C (DRP4C); FUNCTIONS IN: GTP binding, GTPase activity; INVOLVED IN: biological_process unknown; LOCATED IN: cellular_component unknown; EXPRESSED IN: egg cell; CONTAINS InterPro DOMAIN/s: Dynamin GTPase effector (InterPro:IPR003130), Dynamin, GTPase domain (InterPro:IPR001401), GTPase effector domain, GED (InterPro:IPR020850), Dynamin central region (InterPro:IPR000375), …
isogroup01440	isotig03408	538	AT2G14120.3	bbh	AT2G14120.3	AT2G14120	Arabidopsis thaliana	dynamin related protein	130	67	2e-24	4	4	24.8618	24.8618	2	2	10.6287	10.6287	reads1+reads2	1.22597	1.22597	#26.17	misc.dynamin	at2g14120	TAIR release 10	Encodes a dynamin related protein. DRPs are self-assembling GTPasse involved in fission and fusion of membranes. DRP3B functions in mitochondrion and peroxisome fission in combination with DRP3A.; dynamin related protein (DRP3B); FUNCTIONS IN: GTP binding, GTPase activity; INVOLVED IN: post-embryonic development, peroxisome fission, mitochondrial fission; LOCATED IN: mitochondrion, peroxisome; EX…
isogroup01848	isotig03816	481	AT4G33650.1	bbh	AT4G33650.1	AT4G33650	Arabidopsis thaliana	dynamin-related protein 3A	59	83	7e-19	6	6	41.712	41.712	5	5	29.7205	29.7205	reads1+reads2	0.489004	0.489004	#26.17	misc.dynamin	at4g33650	TAIR release 10	Encodes a protein with high sequence similarity to the dynamin superfamily. Among those members ADL2 was most closely related to Dnm1p of yeast and likely a member of the Vps1p subfamily. Widely expressed in various tissues with highest expression in flower tissues. Localizes to the chloroplast, mitochondrion and peroxisome. Involved in peroxisome and mitochondria fission in combination with DRP3…
isogroup01080	isotig03048	650	AT2G06025.1	bbh	AT2G06025.1	AT2G06025	Arabidopsis thaliana	Acyl-CoA N-acyltransferases (NAT) superfamily protein	183	73	5e-51	5	5	25.7224	25.7224	8	8	35.1891	35.1891	reads1+reads2	-0.452103	-0.452103	#26.24	misc.GCN5-related N-acetyltransferase	at2g06025	TAIR release 10	Acyl-CoA N-acyltransferases (NAT) superfamily protein; FUNCTIONS IN: N-acetyltransferase activity; INVOLVED IN: metabolic process; LOCATED IN: cellular_component unknown; CONTAINS InterPro DOMAIN/s: GCN5-related N-acetyltransferase, C-terminal (InterPro:IPR022610), GCN5-related N-acetyltransferase (InterPro:IPR000182), Acyl-CoA N-acyltransferase (InterPro:IPR016181); BEST Arabidopsis thaliana pro…
isogroup00221	isotig01513	839	-	-	-	AT3G48460	Arabidopsis thaliana	GDSL-like Lipase/Acylhydrolase superfamily protein	133	56	3e-17	91	24.7917	98.8095	98.8095	49	16.5	56.2281	56.2281	reads1+reads2	0.813358	0.813358	#26.28	misc.GDSL-motif lipase	at3g48460	TAIR release 10	GDSL-like Lipase/Acylhydrolase superfamily protein; FUNCTIONS IN: hydrolase activity, acting on ester bonds, carboxylesterase activity; INVOLVED IN: glycerol biosynthetic process, lipid metabolic process; LOCATED IN: endomembrane system; EXPRESSED IN: 22 plant structures; EXPRESSED DURING: 14 growth stages; CONTAINS InterPro DOMAIN/s: Lipase, GDSL (InterPro:IPR001087); BEST Arabidopsis thaliana p…
isogroup01386	isotig03354	559	AT5G11340.1	bbh	AT5G11340.1	AT5G11340	Arabidopsis thaliana	Acyl-CoA N-acyltransferases (NAT) superfamily protein	160	90	5e-75	2	2	11.9639	11.9639	10	10	51.1469	51.1469	reads1+reads2	-2.09596	-2.09596	#26.24	misc.GCN5-related N-acetyltransferase	at5g11340	TAIR release 10	Acyl-CoA N-acyltransferases (NAT) superfamily protein; FUNCTIONS IN: N-acetyltransferase activity; INVOLVED IN: metabolic process; LOCATED IN: cellular_component unknown; EXPRESSED IN: 23 plant structures; EXPRESSED DURING: 15 growth stages; CONTAINS InterPro DOMAIN/s: GCN5-related N-acetyltransferase, C-terminal (InterPro:IPR022610), GCN5-related N-acetyltransferase (InterPro:IPR000182), Acyl-Co…
isogroup00373	isotig02085	1120	AT1G29670.1	bbh	AT1G29670.1	AT1G29670	Arabidopsis thaliana	GDSL-like Lipase/Acylhydrolase superfamily protein	287	63	5e-68	84	74.5	222.43	222.43	119	100	255.278	255.278	reads1+reads2	-0.198718	-0.198718	#26.28	misc.GDSL-motif lipase	at1g29670	TAIR release 10	GDSL-like Lipase/Acylhydrolase superfamily protein; FUNCTIONS IN: hydrolase activity, acting on ester bonds, carboxylesterase activity; INVOLVED IN: lipid metabolic process; LOCATED IN: apoplast, cell wall, chloroplast; EXPRESSED IN: 23 plant structures; EXPRESSED DURING: 14 growth stages; CONTAINS InterPro DOMAIN/s: Lipase, GDSL (InterPro:IPR001087); BEST Arabidopsis thaliana protein match is: G…
isogroup00750	isotig02718	912	AT3G48460.1	bbh	AT3G48460.1	AT3G48460	Arabidopsis thaliana	GDSL-like Lipase/Acylhydrolase superfamily protein	205	53	1e-42	39	39	142.996	142.996	31	31	97.1847	97.1847	reads1+reads2	0.557176	0.557176	#26.28	misc.GDSL-motif lipase	at3g48460	TAIR release 10	GDSL-like Lipase/Acylhydrolase superfamily protein; FUNCTIONS IN: hydrolase activity, acting on ester bonds, carboxylesterase activity; INVOLVED IN: glycerol biosynthetic process, lipid metabolic process; LOCATED IN: endomembrane system; EXPRESSED IN: 22 plant structures; EXPRESSED DURING: 14 growth stages; CONTAINS InterPro DOMAIN/s: Lipase, GDSL (InterPro:IPR001087); BEST Arabidopsis thaliana p…
isogroup01318	isotig03286	574	-	-	-	AT3G48460	Arabidopsis thaliana	GDSL-like Lipase/Acylhydrolase superfamily protein	68	73	1e-18	16	16	93.2101	93.2101	8	8	39.8482	39.8482	reads1+reads2	1.22597	1.22597	#26.28	misc.GDSL-motif lipase	at3g48460	TAIR release 10	GDSL-like Lipase/Acylhydrolase superfamily protein; FUNCTIONS IN: hydrolase activity, acting on ester bonds, carboxylesterase activity; INVOLVED IN: glycerol biosynthetic process, lipid metabolic process; LOCATED IN: endomembrane system; EXPRESSED IN: 22 plant structures; EXPRESSED DURING: 14 growth stages; CONTAINS InterPro DOMAIN/s: Lipase, GDSL (InterPro:IPR001087); BEST Arabidopsis thaliana p…
isogroup01526	isotig03494	533	-	-	-	AT1G29670	Arabidopsis thaliana	GDSL-like Lipase/Acylhydrolase superfamily protein	83	65	2e-15	12	12	75.2851	75.2851	3	3	16.0926	16.0926	reads1+reads2	2.22597	2.22597	#26.28	misc.GDSL-motif lipase	at1g29670	TAIR release 10	GDSL-like Lipase/Acylhydrolase superfamily protein; FUNCTIONS IN: hydrolase activity, acting on ester bonds, carboxylesterase activity; INVOLVED IN: lipid metabolic process; LOCATED IN: apoplast, cell wall, chloroplast; EXPRESSED IN: 23 plant structures; EXPRESSED DURING: 14 growth stages; CONTAINS InterPro DOMAIN/s: Lipase, GDSL (InterPro:IPR001087); BEST Arabidopsis thaliana protein match is: G…
isogroup01601	isotig03569	519	-	-	-	AT1G29670	Arabidopsis thaliana	GDSL-like Lipase/Acylhydrolase superfamily protein	158	58	2e-26	6	6	38.6579	38.6579	5	5	27.5444	27.5444	reads1+reads2	0.489004	0.489004	#26.28	misc.GDSL-motif lipase	at1g29670	TAIR release 10	GDSL-like Lipase/Acylhydrolase superfamily protein; FUNCTIONS IN: hydrolase activity, acting on ester bonds, carboxylesterase activity; INVOLVED IN: lipid metabolic process; LOCATED IN: apoplast, cell wall, chloroplast; EXPRESSED IN: 23 plant structures; EXPRESSED DURING: 14 growth stages; CONTAINS InterPro DOMAIN/s: Lipase, GDSL (InterPro:IPR001087); BEST Arabidopsis thaliana protein match is: G…
isogroup01193	isotig03161	613	AT3G11210.1	bbh	AT3G11210.1	AT3G11210	Arabidopsis thaliana	SGNH hydrolase-type esterase superfamily protein	185	80	2e-68	4	4	21.82	21.82	6	6	27.9848	27.9848	reads1+reads2	-0.358992	-0.358992	#26.28	misc.GDSL-motif lipase	at3g11210	TAIR release 10	SGNH hydrolase-type esterase superfamily protein; FUNCTIONS IN: hydrolase activity, hydrolase activity, acting on ester bonds, carboxylesterase activity; INVOLVED IN: lipid metabolic process; LOCATED IN: cellular_component unknown; EXPRESSED IN: 20 plant structures; EXPRESSED DURING: 12 growth stages; CONTAINS InterPro DOMAIN/s: Esterase, SGNH hydrolase-type, subgroup (InterPro:IPR013831), Lipase…
isogroup01718	isotig03686	502	AT5G45950.1	bbh	AT5G45950.1	AT5G45950	Arabidopsis thaliana	GDSL-like Lipase/Acylhydrolase superfamily protein	154	64	4e-40	5	5	33.3059	33.3059	5	5	28.4772	28.4772	reads1+reads2	0.22597	0.22597	#26.28	misc.GDSL-motif lipase	at5g45950	TAIR release 10	GDSL-like Lipase/Acylhydrolase superfamily protein; FUNCTIONS IN: hydrolase activity, acting on ester bonds, carboxylesterase activity; INVOLVED IN: lipid metabolic process; LOCATED IN: endomembrane system; EXPRESSED IN: 20 plant structures; EXPRESSED DURING: 13 growth stages; CONTAINS InterPro DOMAIN/s: Lipase, GDSL (InterPro:IPR001087); BEST Arabidopsis thaliana protein match is: GDSL-like Lipa…
isogroup02292	isotig04260	421	AT1G29660.1	unique_fbh	-	AT1G29660	Arabidopsis thaliana	GDSL-like Lipase/Acylhydrolase superfamily protein	37	86	2e-11	5	5	39.7139	39.7139	7	7	47.5387	47.5387	reads1+reads2	-0.259458	-0.259458	#26.28	misc.GDSL-motif lipase	at1g29660	TAIR release 10	GDSL-like Lipase/Acylhydrolase superfamily protein; FUNCTIONS IN: hydrolase activity, acting on ester bonds, carboxylesterase activity; INVOLVED IN: lipid metabolic process; LOCATED IN: apoplast, nucleus; EXPRESSED IN: 19 plant structures; EXPRESSED DURING: 10 growth stages; CONTAINS InterPro DOMAIN/s: Lipase, GDSL (InterPro:IPR001087); BEST Arabidopsis thaliana protein match is: GDSL-like Lipase…
isogroup02163	isotig04131	441	AT5G02790.1	bbh	AT5G02790.1	AT5G02790	Arabidopsis thaliana	Glutathione S-transferase family protein	67	80	6e-20	7	7	53.078	53.078	2	2	12.9665	12.9665	reads1+reads2	2.03332	2.03332	#26.9	misc.glutathione S transferases	at5g02790	TAIR release 10	Glutathione transferase L3 (GSTL3); INVOLVED IN: response to cadmium ion; EXPRESSED IN: 24 plant structures; EXPRESSED DURING: 14 growth stages; CONTAINS InterPro DOMAIN/s: Thioredoxin fold (InterPro:IPR012335), Glutathione S-transferase, C-terminal (InterPro:IPR004046), Glutathione S-transferase, C-terminal-like (InterPro:IPR010987), Glutathione S-transferase/chloride channel, C-terminal (InterP…
isogroup01015	isotig02983	675	AT2G47340.1	bbh	AT2G47340.1	AT2G47340	Arabidopsis thaliana	Plant invertase/pectin methylesterase inhibitor superfamily protein	129	48	4e-06	42	42	208.066	208.066	31	31	131.307	131.307	reads1+reads2	0.664091	0.664091	#26.18	misc.invertase/pectin methylesterase inhibitor family protein	at2g47340	TAIR release 10	Plant invertase/pectin methylesterase inhibitor superfamily protein; FUNCTIONS IN: enzyme inhibitor activity, pectinesterase inhibitor activity, pectinesterase activity; INVOLVED IN: biological_process unknown; EXPRESSED IN: sepal, male gametophyte, flower, pollen tube; EXPRESSED DURING: L mature pollen stage, M germinated pollen stage, 4 anthesis; CONTAINS InterPro DOMAIN/s: Pectinesterase inhib…
isogroup00698	isotig02666	1012	AT1G11770.1	bbh	AT1G11770.1	AT1G11770	Arabidopsis thaliana	FAD-binding Berberine family protein	144	76	1e-46	25	25	82.6065	82.6065	16	16	45.2033	45.2033	reads1+reads2	0.869827	0.869827	#26.8	misc.nitrilases, *nitrile lyases, berberine bridge enzymes, reticuline oxidases, troponine reductases	at1g11770	TAIR release 10	FAD-binding Berberine family protein; FUNCTIONS IN: electron carrier activity, oxidoreductase activity, FAD binding, catalytic activity; LOCATED IN: endomembrane system; EXPRESSED IN: 9 plant structures; EXPRESSED DURING: L mature pollen stage, M germinated pollen stage, 4 anthesis, C globular stage, petal differentiation and expansion stage; CONTAINS InterPro DOMAIN/s: FAD-binding, type 2 (Inter…
isogroup00998	isotig02966	684	AT1G12990.1	bbh	AT1G12990.1	AT1G12990	Arabidopsis thaliana	beta-1,4-N-acetylglucosaminyltransferase family protein	173	89	1e-82	24	24	117.33	117.33	12	12	50.1599	50.1599	reads1+reads2	1.22597	1.22597	#26.8	misc.nitrilases, *nitrile lyases, berberine bridge enzymes, reticuline oxidases, troponine reductases	at1g12990	TAIR release 10	beta-1,4-N-acetylglucosaminyltransferase family protein; FUNCTIONS IN: transferase activity, transferring glycosyl groups, acetylglucosaminyltransferase activity; INVOLVED IN: protein amino acid N-linked glycosylation; LOCATED IN: membrane; EXPRESSED IN: 23 plant structures; EXPRESSED DURING: 13 growth stages; CONTAINS InterPro DOMAIN/s: Glycosyl transferase, family 17 (InterPro:IPR006813); BEST …
isogroup02424	isotig04392	400	AT4G20830.1	unique_fbh	-	AT4G20830	Arabidopsis thaliana	FAD-binding Berberine family protein	70	61	1e-08	82	82	685.502	685.502	19	19	135.808	135.808	reads1+reads2	2.33559	2.33559	#26.8	misc.nitrilases, *nitrile lyases, berberine bridge enzymes, reticuline oxidases, troponine reductases	at4g20830	TAIR release 10	FAD-binding Berberine family protein; FUNCTIONS IN: electron carrier activity, oxidoreductase activity, FAD binding, catalytic activity; INVOLVED IN: response to oxidative stress; LOCATED IN: apoplast, plasma membrane, plant-type cell wall; EXPRESSED IN: 26 plant structures; EXPRESSED DURING: 14 growth stages; CONTAINS InterPro DOMAIN/s: FAD-binding, type 2 (InterPro:IPR016166), Berberine/berberi…
isogroup00320	isotig01945	387	AT2G32300.1	bbh	AT2G32300.1	AT2G32300	Arabidopsis thaliana	uclacyanin 1	100	52	5e-12	12840	10446	90259.7	90259.7	18536	15187.8	112205	112205	reads1+reads2	-0.313988	-0.313988	#26.7	misc.oxidases - copper, flavone etc	at2g32300	TAIR release 10	Encodes a uclacyanin, a protein precursor that is closely related to precursors of stellacyanins and a blue copper protein from pea pods.; uclacyanin 1 (UCC1); FUNCTIONS IN: electron carrier activity, copper ion binding; LOCATED IN: anchored to membrane; EXPRESSED IN: 7 plant structures; EXPRESSED DURING: F mature embryo stage, petal differentiation and expansion stage, D bilateral stage; CONTAIN…
isogroup00639	isotig02607	1317	AT1G55570.1	unique_fbh	-	AT1G55570	Arabidopsis thaliana	SKU5 similar 12	381	79	e-151	50	50	126.952	126.952	26	26	56.4441	56.4441	reads1+reads2	1.16939	1.16939	#26.7	misc.oxidases - copper, flavone etc	at1g55570	TAIR release 10	SKU5 similar 12 (sks12); FUNCTIONS IN: oxidoreductase activity, copper ion binding; INVOLVED IN: oxidation reduction; LOCATED IN: endomembrane system; EXPRESSED IN: 9 plant structures; EXPRESSED DURING: L mature pollen stage, M germinated pollen stage, 4 anthesis, C globular stage, petal differentiation and expansion stage; CONTAINS InterPro DOMAIN/s: Multicopper oxidase, type 3 (InterPro:IPR0117…
isogroup01008	isotig02976	660	-	-	-	AT2G32300	Arabidopsis thaliana	uclacyanin 1	136	44	5e-10	44	44	222.927	222.927	9	9	38.9879	38.9879	reads1+reads2	2.51548	2.51548	#26.7	misc.oxidases - copper, flavone etc	at2g32300	TAIR release 10	Encodes a uclacyanin, a protein precursor that is closely related to precursors of stellacyanins and a blue copper protein from pea pods.; uclacyanin 1 (UCC1); FUNCTIONS IN: electron carrier activity, copper ion binding; LOCATED IN: anchored to membrane; EXPRESSED IN: 7 plant structures; EXPRESSED DURING: F mature embryo stage, petal differentiation and expansion stage, D bilateral stage; CONTAIN…
isogroup00808	isotig02776	836	AT5G61510.1	bbh	AT5G61510.1	AT5G61510	Arabidopsis thaliana	GroES-like zinc-binding alcohol dehydrogenase family protein	122	76	3e-37	23	23	91.9976	91.9976	3	3	10.26	10.26	reads1+reads2	3.16457	3.16457	#26.7	misc.oxidases - copper, flavone etc	at5g61510	TAIR release 10	GroES-like zinc-binding alcohol dehydrogenase family protein; FUNCTIONS IN: oxidoreductase activity, binding, catalytic activity, zinc ion binding; INVOLVED IN: cell differentiation, response to high light intensity; EXPRESSED IN: 22 plant structures; EXPRESSED DURING: 14 growth stages; CONTAINS InterPro DOMAIN/s: GroES-like (InterPro:IPR011032), NAD(P)-binding domain (InterPro:IPR016040), Alcoho…
isogroup01459	isotig03427	548	-	-	-	AT2G32300	Arabidopsis thaliana	uclacyanin 1	130	50	3e-11	10	10	61.0203	61.0203	21	21	109.564	109.564	reads1+reads2	-0.844419	-0.844419	#26.7	misc.oxidases - copper, flavone etc	at2g32300	TAIR release 10	Encodes a uclacyanin, a protein precursor that is closely related to precursors of stellacyanins and a blue copper protein from pea pods.; uclacyanin 1 (UCC1); FUNCTIONS IN: electron carrier activity, copper ion binding; LOCATED IN: anchored to membrane; EXPRESSED IN: 7 plant structures; EXPRESSED DURING: F mature embryo stage, petal differentiation and expansion stage, D bilateral stage; CONTAIN…
isogroup01243	isotig03211	600	AT5G66060.1	bbh	AT5G66060.1	AT5G66060	Arabidopsis thaliana	2-oxoglutarate (2OG) and Fe(II)-dependent oxygenase superfamily protein	164	91	4e-82	8	8	44.5855	44.5855	14	14	66.7126	66.7126	reads1+reads2	-0.581385	-0.581385	#26.7	misc.oxidases - copper, flavone etc	at5g66060	TAIR release 10	2-oxoglutarate (2OG) and Fe(II)-dependent oxygenase superfamily protein; FUNCTIONS IN: oxidoreductase activity, acting on paired donors, with incorporation or reduction of molecular oxygen, 2-oxoglutarate as one donor, and incorporation of one atom each of oxygen into both donors, oxidoreductase activity, oxidoreductase activity, acting on paired donors, with incorporation or reduction of molecul…
isogroup02034	isotig04002	457	-	-	-	AT5G66060	Arabidopsis thaliana	2-oxoglutarate (2OG) and Fe(II)-dependent oxygenase superfamily protein	71	78	2e-19	6	6	43.9026	43.9026	12	12	75.0751	75.0751	reads1+reads2	-0.774028	-0.774028	#26.7	misc.oxidases - copper, flavone etc	at5g66060	TAIR release 10	2-oxoglutarate (2OG) and Fe(II)-dependent oxygenase superfamily protein; FUNCTIONS IN: oxidoreductase activity, acting on paired donors, with incorporation or reduction of molecular oxygen, 2-oxoglutarate as one donor, and incorporation of one atom each of oxygen into both donors, oxidoreductase activity, oxidoreductase activity, acting on paired donors, with incorporation or reduction of molecul…
isogroup01912	isotig03880	476	AT5G11330.1	bbh	AT5G11330.1	AT5G11330	Arabidopsis thaliana	FAD/NAD(P)-binding oxidoreductase family protein	147	74	1e-45	5	5	35.1251	35.1251	2	2	12.0131	12.0131	reads1+reads2	1.54789	1.54789	#26.7	misc.oxidases - copper, flavone etc	at5g11330	TAIR release 10	FAD/NAD(P)-binding oxidoreductase family protein; FUNCTIONS IN: oxidoreductase activity, monooxygenase activity; INVOLVED IN: oxidation reduction; LOCATED IN: endomembrane system; CONTAINS InterPro DOMAIN/s: Monooxygenase, FAD-binding (InterPro:IPR002938); BEST Arabidopsis thaliana protein match is: FAD/NAD(P)-binding oxidoreductase family protein (TAIR:AT2G35660.1).
isogroup02272	isotig04240	423	AT5G66060.2	unique_fbh	-	AT5G66060	Arabidopsis thaliana	2-oxoglutarate (2OG) and Fe(II)-dependent oxygenase superfamily protein	123	86	9e-55	5	5	39.5261	39.5261	7	7	47.3139	47.3139	reads1+reads2	-0.259458	-0.259458	#26.7	misc.oxidases - copper, flavone etc	at5g66060	TAIR release 10	2-oxoglutarate (2OG) and Fe(II)-dependent oxygenase superfamily protein; FUNCTIONS IN: oxidoreductase activity, acting on paired donors, with incorporation or reduction of molecular oxygen, 2-oxoglutarate as one donor, and incorporation of one atom each of oxygen into both donors, oxidoreductase activity, oxidoreductase activity, acting on paired donors, with incorporation or reduction of molecul…
isogroup00751	isotig02719	905	AT4G17690.1	bbh	AT4G17690.1	AT4G17690	Arabidopsis thaliana	Peroxidase superfamily protein	180	73	7e-57	6	6	22.1696	22.1696	9	9	28.4332	28.4332	reads1+reads2	-0.358994	-0.358994	#26.12	misc.peroxidases	at4g17690	TAIR release 10	Peroxidase superfamily protein; FUNCTIONS IN: peroxidase activity, heme binding; INVOLVED IN: response to oxidative stress, oxidation reduction; LOCATED IN: endomembrane system; EXPRESSED IN: 21 plant structures; EXPRESSED DURING: 11 growth stages; CONTAINS InterPro DOMAIN/s: Haem peroxidase (InterPro:IPR010255), Plant peroxidase (InterPro:IPR000823), Peroxidases heam-ligand binding site (InterPr…
isogroup00531	isotig02413	576	AT1G72230.1	bbh	AT1G72230.1	AT1G72230	Arabidopsis thaliana	Cupredoxin superfamily protein	107	48	4e-13	9	8	46.4432	46.4432	7	5.5	27.3005	27.3005	reads1+reads2	0.76654	0.76654	#26.19	misc.plastocyanin-like	at1g72230	TAIR release 10	Cupredoxin superfamily protein; FUNCTIONS IN: electron carrier activity, copper ion binding; LOCATED IN: anchored to membrane; EXPRESSED IN: 17 plant structures; EXPRESSED DURING: 9 growth stages; CONTAINS InterPro DOMAIN/s: Plastocyanin-like (InterPro:IPR003245), Cupredoxin (InterPro:IPR008972), Blue (type 1) copper domain (InterPro:IPR000923); BEST Arabidopsis thaliana protein match is: Cupredo…
isogroup00557	isotig02465	537	AT2G02850.1	unique_fbh	-	AT2G02850	Arabidopsis thaliana	plantacyanin	121	52	7e-10	5	4.5	28.0216	28.0216	2	2	10.6485	10.6485	reads1+reads2	1.39589	1.39589	#26.19	misc.plastocyanin-like	at2g02850	TAIR release 10	Encodes plantacyanin one of blue copper proteins. Involved in anther development and pollination. Expressed in the transmitting tract of the pistil.; plantacyanin (ARPN); FUNCTIONS IN: electron carrier activity, copper ion binding; INVOLVED IN: pollination, anther development; LOCATED IN: middle lamella-containing extracellular matrix, apoplast; EXPRESSED IN: 21 plant structures; EXPRESSED DURING…
isogroup01024	isotig02992	672	AT5G03455.1	bbh	AT5G03455.1	AT5G03455	Arabidopsis thaliana	Rhodanese/Cell cycle control phosphatase superfamily protein	131	83	9e-52	48	48	238.851	238.851	40	40	170.185	170.185	reads1+reads2	0.489004	0.489004	#26.23	misc.rhodanese	at5g03455	TAIR release 10	Encodes a homolog of yeast cell cycle regulator CDC25. It has a sole catalytic domain and devoid of the N-terminal regulatory region found in the human CDC25 and is capable of reducing the mitotic cell length of transformed fission yeast. Non-plant CDC25 proteins have been shown to do this. However, the gene is more or less constant, regardless of whether the tissue examined contained proliferati…
isogroup00263	isotig01733	992	AT5G51030.1	bbh	AT5G51030.1	AT5G51030	Arabidopsis thaliana	NAD(P)-binding Rossmann-fold superfamily protein	292	81	e-117	19	4.2	14.1577	14.1577	27	6.6	19.0223	19.0223	reads1+reads2	-0.426105	-0.426105	#26.22	misc.short chain dehydrogenase/reductase (SDR)	at5g51030	TAIR release 10	NAD(P)-binding Rossmann-fold superfamily protein; FUNCTIONS IN: oxidoreductase activity, binding, catalytic activity; INVOLVED IN: oxidation reduction, metabolic process; LOCATED IN: cellular_component unknown; EXPRESSED IN: 9 plant structures; EXPRESSED DURING: L mature pollen stage, M germinated pollen stage, 4 anthesis, petal differentiation and expansion stage; CONTAINS InterPro DOMAIN/s: NAD…
isogroup00948	isotig02916	724	AT1G54870.1	bbh	AT1G54870.1	AT1G54870	Arabidopsis thaliana	NAD(P)-binding Rossmann-fold superfamily protein	152	90	2e-71	18	18	83.1359	83.1359	7	7	27.6433	27.6433	reads1+reads2	1.58854	1.58854	#26.22	misc.short chain dehydrogenase/reductase (SDR)	at1g54870	TAIR release 10	NAD(P)-binding Rossmann-fold superfamily protein; FUNCTIONS IN: oxidoreductase activity, binding, catalytic activity; INVOLVED IN: oxidation reduction, metabolic process; LOCATED IN: chloroplast; EXPRESSED IN: 8 plant structures; EXPRESSED DURING: M germinated pollen stage, 4 anthesis, petal differentiation and expansion stage; CONTAINS InterPro DOMAIN/s: Short-chain dehydrogenase/reductase, cons…
isogroup01414	isotig03382	553	AT2G17845.1	bbh	AT2G17845.1	AT2G17845	Arabidopsis thaliana	NAD(P)-binding Rossmann-fold superfamily protein	175	72	4e-52	5	5	30.2343	30.2343	7	7	36.1913	36.1913	reads1+reads2	-0.259457	-0.259457	#26.22	misc.short chain dehydrogenase/reductase (SDR)	at2g17845	TAIR release 10	NAD(P)-binding Rossmann-fold superfamily protein; FUNCTIONS IN: oxidoreductase activity, binding, catalytic activity; INVOLVED IN: oxidation reduction, metabolic process; EXPRESSED IN: sepal, male gametophyte, carpel; EXPRESSED DURING: 4 anthesis, petal differentiation and expansion stage; CONTAINS InterPro DOMAIN/s: Short-chain dehydrogenase/reductase, conserved site (InterPro:IPR020904), NAD(P)…
isogroup02714	isotig04682	324	AT2G24190.2	unique_fbh	-	AT2G24190	Arabidopsis thaliana	NAD(P)-binding Rossmann-fold superfamily protein	63	66	1e-10	3	3	30.9621	30.9621	5	5	44.1221	44.1221	reads1+reads2	-0.510998	-0.510998	#26.22	misc.short chain dehydrogenase/reductase (SDR)	at2g24190	TAIR release 10	NAD(P)-binding Rossmann-fold superfamily protein; FUNCTIONS IN: oxidoreductase activity, binding, catalytic activity; INVOLVED IN: oxidation reduction, metabolic process; LOCATED IN: cellular_component unknown; EXPRESSED IN: 22 plant structures; EXPRESSED DURING: 13 growth stages; CONTAINS InterPro DOMAIN/s: NAD(P)-binding domain (InterPro:IPR016040), Glucose/ribitol dehydrogenase (InterPro:IPR00…
isogroup00697	isotig02665	1010	AT3G62660.1	unique_fbh	-	AT3G62660	Arabidopsis thaliana	galacturonosyltransferase-like 7	138	73	2e-37	9	9	29.7972	29.7972	7	7	19.8156	19.8156	reads1+reads2	0.58854	0.58854	#26.2	misc.UDP glucosyl and glucoronyl transferases	at3g62660	TAIR release 10	Encodes a protein with putative galacturonosyltransferase activity.; galacturonosyltransferase-like 7 (GATL7); FUNCTIONS IN: transferase activity, transferring hexosyl groups, polygalacturonate 4-alpha-galacturonosyltransferase activity, transferase activity, transferring glycosyl groups; INVOLVED IN: carbohydrate biosynthetic process; LOCATED IN: endomembrane system; EXPRESSED IN: 23 plant struc…
isogroup01048	isotig03016	661	AT1G67410.1	bbh	AT1G67410.1	AT1G67410	Arabidopsis thaliana	Exostosin family protein	205	80	7e-81	6	6	30.3532	30.3532	8	8	34.6035	34.6035	reads1+reads2	-0.189069	-0.189069	#26.2	misc.UDP glucosyl and glucoronyl transferases	at1g67410	TAIR release 10	Exostosin family protein; FUNCTIONS IN: catalytic activity; INVOLVED IN: biological_process unknown; LOCATED IN: endomembrane system, membrane; EXPRESSED IN: 22 plant structures; EXPRESSED DURING: 13 growth stages; CONTAINS InterPro DOMAIN/s: Exostosin-like (InterPro:IPR004263); BEST Arabidopsis thaliana protein match is: Exostosin family protein (TAIR:AT1G74680.1); Has 1249 Blast hits to 1240 pr…
isogroup01072	isotig03040	653	AT2G22900.1	bbh	AT2G22900.1	AT2G22900	Arabidopsis thaliana	Galactosyl transferase GMA12/MNN10 family protein	195	71	5e-59	12	12	61.4501	61.4501	22	22	96.3254	96.3254	reads1+reads2	-0.648501	-0.648501	#26.2	misc.UDP glucosyl and glucoronyl transferases	at2g22900	TAIR release 10	Galactosyl transferase GMA12/MNN10 family protein; FUNCTIONS IN: transferase activity, transferring hexosyl groups, transferase activity, transferring glycosyl groups, transferase activity; INVOLVED IN: biological_process unknown; LOCATED IN: Golgi apparatus; EXPRESSED IN: 24 plant structures; EXPRESSED DURING: 15 growth stages; CONTAINS InterPro DOMAIN/s: Galactosyl transferase (InterPro:IPR0086…
isogroup01803	isotig03771	495	AT1G73880.1	bbh	AT1G73880.1	AT1G73880	Arabidopsis thaliana	UDP-glucosyl transferase 89B1	108	72	2e-29	5	5	33.7769	33.7769	5	5	28.8799	28.8799	reads1+reads2	0.225971	0.225971	#26.2	misc.UDP glucosyl and glucoronyl transferases	at1g73880	TAIR release 10	UDP-glucosyl transferase 89B1 (UGT89B1); FUNCTIONS IN: in 7 functions; INVOLVED IN: metabolic process; LOCATED IN: cellular_component unknown; CONTAINS InterPro DOMAIN/s: UDP-glucuronosyl/UDP-glucosyltransferase (InterPro:IPR002213); BEST Arabidopsis thaliana protein match is: UDP-Glycosyltransferase superfamily protein (TAIR:AT1G51210.1); Has 6052 Blast hits to 5982 proteins in 308 species: Arch…
isogroup02240	isotig04208	431	AT3G15350.2	bbh	AT3G15350.2	AT3G15350	Arabidopsis thaliana	Core-2/I-branching beta-1,6-N-acetylglucosaminyltransferase family protein	62	64	1e-11	9	9	69.8265	69.8265	2	2	13.2673	13.2673	reads1+reads2	2.3959	2.3959	#26.2	misc.UDP glucosyl and glucoronyl transferases	at3g15350	TAIR release 10	Core-2/I-branching beta-1,6-N-acetylglucosaminyltransferase family protein; FUNCTIONS IN: transferase activity, transferring glycosyl groups, acetylglucosaminyltransferase activity; INVOLVED IN: carbohydrate biosynthetic process; LOCATED IN: endomembrane system, integral to membrane, membrane; EXPRESSED IN: 23 plant structures; EXPRESSED DURING: 13 growth stages; CONTAINS InterPro DOMAIN/s: Glyco…
isogroup02383	isotig04351	409	AT1G70090.1	unique_fbh	-	AT1G70090	Arabidopsis thaliana	glucosyl transferase family 8	61	59	1e-08	1	1	8.1758	8.1758	9	9	62.9144	62.9144	reads1+reads2	-2.94396	-2.94396	#26.2	misc.UDP glucosyl and glucoronyl transferases	at1g70090	TAIR release 10	Encodes a protein with putative galacturonosyltransferase activity.; glucosyl transferase family 8 (LGT8); FUNCTIONS IN: transferase activity, transferring hexosyl groups, polygalacturonate 4-alpha-galacturonosyltransferase activity, transferase activity, transferring glycosyl groups; INVOLVED IN: carbohydrate biosynthetic process; LOCATED IN: endomembrane system; EXPRESSED IN: 22 plant structure…
isogroup01076	isotig03044	650	AT1G22840.1	bbh	AT1G22840.1	AT1G22840	Arabidopsis thaliana	CYTOCHROME C-1	112	90	9e-54	15	15	77.1672	77.1672	19	19	83.574	83.574	reads1+reads2	-0.115066	-0.115066	#9.6	mitochondrial electron transport / ATP synthesis.cytochrome c	at1g22840	TAIR release 10	Encodes cytochrome c. Contains two site II (TGGGCC/T) elements, which interact with a TCP-domain transcription factor, and a downstream internal telomeric repeat, and are required for expression of the Cytc-1 gene. Promoter directs preferential expression in root and shoot meristems and in anthers.; CYTOCHROME C-1 (CYTC-1); FUNCTIONS IN: electron carrier activity, copper ion binding; INVOLVED IN:…
isogroup01998	isotig03966	457	-	-	-	AT1G49380	Arabidopsis thaliana	cytochrome c biogenesis protein family	60	93	5e-27	1	1	7.3171	7.3171	9	9	56.3064	56.3064	reads1+reads2	-2.94396	-2.94396	#9.6	mitochondrial electron transport / ATP synthesis.cytochrome c	at1g49380	TAIR release 10	cytochrome c biogenesis protein family; FUNCTIONS IN: molecular_function unknown; INVOLVED IN: cytochrome complex assembly; LOCATED IN: chloroplast; EXPRESSED IN: 22 plant structures; EXPRESSED DURING: 13 growth stages; CONTAINS InterPro DOMAIN/s: ResB-like (InterPro:IPR007816); Has 1416 Blast hits to 1414 proteins in 516 species: Archae - 0; Bacteria - 1016; Metazoa - 2; Fungi - 0; Plants - 45; …
isogroup01620	isotig03588	514	AT1G49380.1	bbh	AT1G49380.1	AT1G49380	Arabidopsis thaliana	cytochrome c biogenesis protein family	116	93	1e-52	5	5	32.5283	32.5283	7	7	38.9373	38.9373	reads1+reads2	-0.259457	-0.259457	#9.6	mitochondrial electron transport / ATP synthesis.cytochrome c	at1g49380	TAIR release 10	cytochrome c biogenesis protein family; FUNCTIONS IN: molecular_function unknown; INVOLVED IN: cytochrome complex assembly; LOCATED IN: chloroplast; EXPRESSED IN: 22 plant structures; EXPRESSED DURING: 13 growth stages; CONTAINS InterPro DOMAIN/s: ResB-like (InterPro:IPR007816); Has 1416 Blast hits to 1414 proteins in 516 species: Archae - 0; Bacteria - 1016; Metazoa - 2; Fungi - 0; Plants - 45; …
isogroup02789	isotig04757	289	ATMG00110.1	bbh	ATMG00110.1	ATMG00110	Arabidopsis thaliana	cytochrome C biogenesis 206	53	84	5e-18	2	2	23.1413	23.1413	9	9	89.0381	89.0381	reads1+reads2	-1.94395	-1.94395	#9.6	mitochondrial electron transport / ATP synthesis.cytochrome c	atmg00110	TAIR release 10	Encodes a mitochondria-encoded cytochrome c biogenesis protein.; cytochrome C biogenesis 206 (CCB206); FUNCTIONS IN: heme transporter activity; INVOLVED IN: cytochrome complex assembly, heme transport; LOCATED IN: endomembrane system, membrane; EXPRESSED IN: 18 plant structures; EXPRESSED DURING: 7 growth stages; CONTAINS InterPro DOMAIN/s: Cytochrome c-type biogenesis protein CcmB (InterPro:IPR0…
isogroup01196	isotig03164	607	AT2G07687.1	bbh	AT2G07687.1	AT2G07687	Arabidopsis thaliana	Cytochrome c oxidase, subunit III	95	95	1e-46	11	11	60.5981	60.5981	14	14	65.9433	65.9433	reads1+reads2	-0.121954	-0.121954	#9.7	mitochondrial electron transport / ATP synthesis.cytochrome c oxidase	at2g07687	TAIR release 10	Cytochrome c oxidase, subunit III; FUNCTIONS IN: cytochrome-c oxidase activity; INVOLVED IN: mitochondrial electron transport, cytochrome c to oxygen; LOCATED IN: membrane; CONTAINS InterPro DOMAIN/s: Cytochrome c oxidase, subunit III (InterPro:IPR000298); BEST Arabidopsis thaliana protein match is: cytochrome c oxidase subunit 3 (TAIR:ATMG00730.1); Has 29038 Blast hits to 29025 proteins in 5946 …
isogroup01388	isotig03356	558	ATMG00160.1	bbh	ATMG00160.1	ATMG00160	Arabidopsis thaliana	cytochrome oxidase 2	53	90	1e-21	9	9	53.9341	53.9341	20	20	102.477	102.477	reads1+reads2	-0.926032	-0.926032	#9.7	mitochondrial electron transport / ATP synthesis.cytochrome c oxidase	atmg00160	TAIR release 10	cytochrome c oxidase subunit 2; cytochrome oxidase 2 (COX2); FUNCTIONS IN: cytochrome-c oxidase activity; INVOLVED IN: respiratory electron transport chain; LOCATED IN: mitochondrion, chloroplast, mitochondrial respiratory chain complex IV; EXPRESSED IN: 22 plant structures; EXPRESSED DURING: 12 growth stages; CONTAINS InterPro DOMAIN/s: Cytochrome C oxidase subunit II-like, transmembrane domain …
isogroup01411	isotig03379	554	AT4G37830.1	bbh	AT4G37830.1	AT4G37830	Arabidopsis thaliana	cytochrome c oxidase-related	102	66	1e-26	8	8	48.2875	48.2875	9	9	46.4477	46.4477	reads1+reads2	0.0560426	0.0560426	#9.7	mitochondrial electron transport / ATP synthesis.cytochrome c oxidase	at4g37830	TAIR release 10	cytochrome c oxidase-related; FUNCTIONS IN: cytochrome-c oxidase activity; LOCATED IN: mitochondrion; EXPRESSED IN: 24 plant structures; EXPRESSED DURING: 15 growth stages; CONTAINS InterPro DOMAIN/s: Cytochrome c oxidase, subunit VIa (InterPro:IPR001349); Has 37 Blast hits to 37 proteins in 12 species: Archae - 0; Bacteria - 0; Metazoa - 0; Fungi - 0; Plants - 37; Viruses - 0; Other Eukaryotes -…
isogroup01416	isotig03384	549	AT2G07695.1	bbh	AT2G07695.1	AT2G07695	Arabidopsis thaliana	Cytochrome C oxidase subunit II-like, transmembrane domain	98	62	6e-14	4	4	24.3637	24.3637	9	7	36.455	36.455	reads1+reads2	-0.581383	-0.581383	#9.7	mitochondrial electron transport / ATP synthesis.cytochrome c oxidase	at2g07695	TAIR release 10	Cytochrome C oxidase subunit II-like, transmembrane domain; FUNCTIONS IN: electron carrier activity, cytochrome-c oxidase activity, copper ion binding, heme binding; INVOLVED IN: electron transport chain, respiratory electron transport chain; LOCATED IN: integral to membrane, membrane; EXPRESSED IN: male gametophyte; EXPRESSED DURING: L mature pollen stage; CONTAINS InterPro DOMAIN/s: Cytochrome …
isogroup01593	isotig03561	518	ATMG01360.1	bbh	ATMG01360.1	ATMG01360	Arabidopsis thaliana	cytochrome oxidase	115	100	2e-60	13	13	83.9206	83.9206	5	5	27.5976	27.5976	reads1+reads2	1.60448	1.60448	#9.7	mitochondrial electron transport / ATP synthesis.cytochrome c oxidase	atmg01360	TAIR release 10	cytochrome c oxidase subunit 1; cytochrome oxidase (COX1); CONTAINS InterPro DOMAIN/s: Cytochrome c oxidase, subunit I bacterial type (InterPro:IPR014241), Cytochrome c oxidase, subunit I (InterPro:IPR000883).
isogroup02385	isotig04353	410	AT1G80230.1	bbh	AT1G80230.1	AT1G80230	Arabidopsis thaliana	Rubredoxin-like superfamily protein	43	93	3e-15	1	1	8.1559	8.1559	6	6	41.8407	41.8407	reads1+reads2	-2.35899	-2.35899	#9.7	mitochondrial electron transport / ATP synthesis.cytochrome c oxidase	at1g80230	TAIR release 10	Rubredoxin-like superfamily protein; FUNCTIONS IN: cytochrome-c oxidase activity; LOCATED IN: mitochondrial envelope, mitochondrion; EXPRESSED IN: 24 plant structures; EXPRESSED DURING: 15 growth stages; CONTAINS InterPro DOMAIN/s: Cytochrome c oxidase, subunit Vb (InterPro:IPR002124); BEST Arabidopsis thaliana protein match is: Rubredoxin-like superfamily protein (TAIR:AT3G15640.1); Has 455 Blas…
isogroup00394	isotig02142	509	AT2G07727.1	bbh	AT2G07727.1	AT2G07727	Arabidopsis thaliana	Di-haem cytochrome, transmembrane;Cytochrome b/b6, C-terminal	133	90	1e-63	6	4.6667	30.658	30.658	4	4	22.4685	22.4685	reads1+reads2	0.44836	0.44836	#9.5	mitochondrial electron transport / ATP synthesis.cytochrome c reductase	at2g07727	TAIR release 10	Di-haem cytochrome, transmembrane;Cytochrome b/b6, C-terminal; FUNCTIONS IN: electron carrier activity, oxidoreductase activity; INVOLVED IN: respiratory electron transport chain; LOCATED IN: membrane; CONTAINS InterPro DOMAIN/s: Cytochrome b/b6, C-terminal (InterPro:IPR005798), Cytochrome b/b6 (InterPro:IPR016175), Di-haem cytochrome, transmembrane (InterPro:IPR016174), Cytochrome b/b6, N-termin…
isogroup01584	isotig03552	516	AT1G15120.1	bbh	AT1G15120.1	AT1G15120	Arabidopsis thaliana	Ubiquinol-cytochrome C reductase hinge protein	69	85	1e-25	3	3	19.4413	19.4413	4	4	22.1637	22.1637	reads1+reads2	-0.189074	-0.189074	#9.5	mitochondrial electron transport / ATP synthesis.cytochrome c reductase	at1g15120	TAIR release 10	Ubiquinol-cytochrome C reductase hinge protein; FUNCTIONS IN: ubiquinol-cytochrome-c reductase activity; INVOLVED IN: mitochondrial electron transport, ubiquinol to cytochrome c; LOCATED IN: mitochondrial respiratory chain complex III; EXPRESSED IN: 24 plant structures; EXPRESSED DURING: 15 growth stages; CONTAINS InterPro DOMAIN/s: Ubiquinol-cytochrome C reductase hinge (InterPro:IPR003422); BES…
isogroup02031	isotig03999	458	-	-	-	AT5G25450	Arabidopsis thaliana	Cytochrome bd ubiquinol oxidase, 14kDa subunit	117	88	3e-46	7	7	51.1078	51.1078	9	9	56.1834	56.1834	reads1+reads2	-0.1366	-0.1366	#9.5	mitochondrial electron transport / ATP synthesis.cytochrome c reductase	at5g25450	TAIR release 10	Cytochrome bd ubiquinol oxidase, 14kDa subunit; FUNCTIONS IN: ubiquinol-cytochrome-c reductase activity; INVOLVED IN: mitochondrial electron transport, ubiquinol to cytochrome c; LOCATED IN: mitochondrion, mitochondrial respiratory chain complex III; EXPRESSED IN: 21 plant structures; EXPRESSED DURING: 13 growth stages; CONTAINS InterPro DOMAIN/s: Cytochrome d ubiquinol oxidase, 14kDa subunit (In…
isogroup01928	isotig03896	474	AT5G25450.1	bbh	AT5G25450.1	AT5G25450	Arabidopsis thaliana	Cytochrome bd ubiquinol oxidase, 14kDa subunit	121	88	6e-48	8	8	56.4373	56.4373	2	2	12.0638	12.0638	reads1+reads2	2.22596	2.22596	#9.5	mitochondrial electron transport / ATP synthesis.cytochrome c reductase	at5g25450	TAIR release 10	Cytochrome bd ubiquinol oxidase, 14kDa subunit; FUNCTIONS IN: ubiquinol-cytochrome-c reductase activity; INVOLVED IN: mitochondrial electron transport, ubiquinol to cytochrome c; LOCATED IN: mitochondrion, mitochondrial respiratory chain complex III; EXPRESSED IN: 21 plant structures; EXPRESSED DURING: 13 growth stages; CONTAINS InterPro DOMAIN/s: Cytochrome d ubiquinol oxidase, 14kDa subunit (In…
isogroup02243	isotig04211	429	-	-	-	AT2G07727	Arabidopsis thaliana	Di-haem cytochrome, transmembrane;Cytochrome b/b6, C-terminal	54	98	4e-25	11	11	85.7413	85.7413	8	8	53.3168	53.3168	reads1+reads2	0.6854	0.6854	#9.5	mitochondrial electron transport / ATP synthesis.cytochrome c reductase	at2g07727	TAIR release 10	Di-haem cytochrome, transmembrane;Cytochrome b/b6, C-terminal; FUNCTIONS IN: electron carrier activity, oxidoreductase activity; INVOLVED IN: respiratory electron transport chain; LOCATED IN: membrane; CONTAINS InterPro DOMAIN/s: Cytochrome b/b6, C-terminal (InterPro:IPR005798), Cytochrome b/b6 (InterPro:IPR016175), Di-haem cytochrome, transmembrane (InterPro:IPR016174), Cytochrome b/b6, N-termin…
isogroup02682	isotig04650	334	-	-	-	AT2G07727	Arabidopsis thaliana	Di-haem cytochrome, transmembrane;Cytochrome b/b6, C-terminal	102	97	3e-50	5	5	50.0586	50.0586	3	3	25.6806	25.6806	reads1+reads2	0.962939	0.962939	#9.5	mitochondrial electron transport / ATP synthesis.cytochrome c reductase	at2g07727	TAIR release 10	Di-haem cytochrome, transmembrane;Cytochrome b/b6, C-terminal; FUNCTIONS IN: electron carrier activity, oxidoreductase activity; INVOLVED IN: respiratory electron transport chain; LOCATED IN: membrane; CONTAINS InterPro DOMAIN/s: Cytochrome b/b6, C-terminal (InterPro:IPR005798), Cytochrome b/b6 (InterPro:IPR016175), Di-haem cytochrome, transmembrane (InterPro:IPR016174), Cytochrome b/b6, N-termin…
isogroup02033	isotig04001	460	AT3G52730.1	bbh	AT3G52730.1	AT3G52730	Arabidopsis thaliana	ubiquinol-cytochrome C reductase UQCRX/QCR9-like family protein	72	81	1e-25	12	12	87.2325	87.2325	9	9	55.9391	55.9391	reads1+reads2	0.641009	0.641009	#9.5	mitochondrial electron transport / ATP synthesis.cytochrome c reductase	at3g52730	TAIR release 10	ubiquinol-cytochrome C reductase UQCRX/QCR9-like family protein; FUNCTIONS IN: ubiquinol-cytochrome-c reductase activity; INVOLVED IN: mitochondrial electron transport, ubiquinol to cytochrome c; LOCATED IN: mitochondrial envelope, mitochondrion, mitochondrial respiratory chain complex III, membrane; EXPRESSED IN: 24 plant structures; EXPRESSED DURING: 16 growth stages; CONTAINS InterPro DOMAIN/s…
isogroup00741	isotig02709	928	AT5G13450.1	bbh	AT5G13450.1	AT5G13450	Arabidopsis thaliana	delta subunit of Mt ATP synthase	184	68	8e-50	12	12	43.2402	43.2402	18	18	55.4569	55.4569	reads1+reads2	-0.358994	-0.358994	#9.9	mitochondrial electron transport / ATP synthesis.F1-ATPase	at5g13450	TAIR release 10	delta subunit of Mt ATP synthase (ATP5); FUNCTIONS IN: hydrogen ion transporting ATP synthase activity, rotational mechanism, cobalt ion binding, zinc ion binding; INVOLVED IN: ATP synthesis coupled proton transport; LOCATED IN: mitochondrion, chloroplast, plasma membrane, membrane, mitochondrial proton-transporting ATP synthase complex, catalytic core F(1); EXPRESSED IN: 27 plant structures; EXP…
isogroup00973	isotig02941	701	-	-	-	ATMG01190	Arabidopsis thaliana	ATP synthase subunit 1	121	91	1e-56	23	22	104.944	104.944	3	3	12.2359	12.2359	reads1+reads2	3.10043	3.10043	#9.9	mitochondrial electron transport / ATP synthesis.F1-ATPase	atmg01190	TAIR release 10	ATPase subunit 1; ATP synthase subunit 1 (ATP1); FUNCTIONS IN: copper ion binding, cobalt ion binding, zinc ion binding; INVOLVED IN: response to oxidative stress; LOCATED IN: mitochondrion, cell wall; EXPRESSED IN: cotyledon, guard cell, seed, leaf; CONTAINS InterPro DOMAIN/s: ATPase, alpha/beta subunit, nucleotide-binding domain, active site (InterPro:IPR020003), ATPase, F1 complex, alpha subun…
isogroup00782	isotig02750	861	ATMG00640.1	bbh	ATMG00640.1	ATMG00640	Arabidopsis thaliana	hydrogen ion transporting ATP synthases, rotational mechanism;zinc ion binding	170	84	2e-72	33	33	128.164	128.164	32	32	106.262	106.262	reads1+reads2	0.270363	0.270363	#9.9	mitochondrial electron transport / ATP synthesis.F1-ATPase	atmg00640	TAIR release 10	encodes a plant b subunit of mitochondrial ATP synthase based on structural similarity and the presence in the F(0) complex.; hydrogen ion transporting ATP synthases, rotational mechanism;zinc ion binding; FUNCTIONS IN: hydrogen ion transporting ATP synthase activity, rotational mechanism, zinc ion binding; INVOLVED IN: ATP synthesis coupled proton transport; LOCATED IN: mitochondrion, membrane, …
isogroup01091	isotig03059	645	AT2G07698.1	bbh	AT2G07698.1	AT2G07698	Arabidopsis thaliana	ATPase, F1 complex, alpha subunit protein	127	96	4e-67	12	12	62.2123	62.2123	1	1	4.4327	0.1	reads1	3.81094	9.28106	#9.9	mitochondrial electron transport / ATP synthesis.F1-ATPase	at2g07698	TAIR release 10	ATPase, F1 complex, alpha subunit protein; FUNCTIONS IN: hydrogen ion transporting ATP synthase activity, rotational mechanism, poly(U) RNA binding, zinc ion binding; INVOLVED IN: proton transport, ATP metabolic process, ATP synthesis coupled proton transport; LOCATED IN: in 7 components; EXPRESSED IN: male gametophyte, juvenile leaf, cultured cell, leaf; EXPRESSED DURING: seedling growth, seed d…
isogroup02402	isotig04370	402	-	-	-	ATMG01190	Arabidopsis thaliana	ATP synthase subunit 1	101	99	4e-55	8	7	58.2273	58.2273	1	1	7.1122	7.1122	reads1+reads2	3.03333	3.03333	#9.9	mitochondrial electron transport / ATP synthesis.F1-ATPase	atmg01190	TAIR release 10	ATPase subunit 1; ATP synthase subunit 1 (ATP1); FUNCTIONS IN: copper ion binding, cobalt ion binding, zinc ion binding; INVOLVED IN: response to oxidative stress; LOCATED IN: mitochondrion, cell wall; EXPRESSED IN: cotyledon, guard cell, seed, leaf; CONTAINS InterPro DOMAIN/s: ATPase, alpha/beta subunit, nucleotide-binding domain, active site (InterPro:IPR020003), ATPase, F1 complex, alpha subun…
isogroup01798	isotig03766	491	AT4G26210.2	bbh	AT4G26210.2	AT4G26210	Arabidopsis thaliana	Mitochondrial ATP synthase subunit G protein	114	92	2e-50	2	2	13.6208	13.6208	24	24	139.753	139.753	reads1+reads2	-3.35899	-3.35899	#9.9	mitochondrial electron transport / ATP synthesis.F1-ATPase	at4g26210	TAIR release 10	Mitochondrial ATP synthase subunit G protein; FUNCTIONS IN: hydrogen ion transmembrane transporter activity; INVOLVED IN: proton transport, ATP synthesis coupled proton transport; LOCATED IN: mitochondrial proton-transporting ATP synthase complex, coupling factor F(o); EXPRESSED IN: 22 plant structures; EXPRESSED DURING: 13 growth stages; CONTAINS InterPro DOMAIN/s: ATPase, F0 complex, subunit G,…
isogroup01254	isotig03222	592	AT3G12260.1	bbh	AT3G12260.1	AT3G12260	Arabidopsis thaliana	LYR family of Fe/S cluster biogenesis protein	94	85	5e-35	13	13	73.4305	73.4305	12	12	57.955	57.955	reads1+reads2	0.341446	0.341446	#9.1.1	mitochondrial electron transport / ATP synthesis.NADH-DH.complex I	at3g12260	TAIR release 10	LYR family of Fe/S cluster biogenesis protein; FUNCTIONS IN: catalytic activity; LOCATED IN: mitochondrion, respiratory chain complex I, membrane; EXPRESSED IN: 23 plant structures; EXPRESSED DURING: 14 growth stages; Has 252 Blast hits to 252 proteins in 114 species: Archae - 0; Bacteria - 0; Metazoa - 119; Fungi - 50; Plants - 50; Viruses - 0; Other Eukaryotes - 33 (source: NCBI BLink).
isogroup00228	isotig01564	823	ATMG00990.1	bbh	ATMG00990.1	ATMG00990	Arabidopsis thaliana	NADH dehydrogenase 3	119	81	5e-48	45	9.8	39.8181	39.8181	28	8.8	30.5713	30.5713	reads1+reads2	0.381246	0.381246	#9.1.2	mitochondrial electron transport / ATP synthesis.NADH-DH.localisation not clear	atmg00990	TAIR release 10	NADH dehydrogenase subunit 3; NADH dehydrogenase 3 (NAD3); CONTAINS InterPro DOMAIN/s: NADH:ubiquinone/plastoquinone oxidoreductase, chain 3 (InterPro:IPR000440); BEST Arabidopsis thaliana protein match is: NADH:ubiquinone/plastoquinone oxidoreductase, chain 3 protein (TAIR:AT2G07751.1).
isogroup00370	isotig02076	835	AT1G79010.1	bbh	AT1G79010.1	AT1G79010	Arabidopsis thaliana	Alpha-helical ferredoxin	228	85	e-102	2	2	8.0094	8.0094	3	2.3333	7.9895	7.9895	reads1+reads2	0.00358895	0.00358895	#9.1.2	mitochondrial electron transport / ATP synthesis.NADH-DH.localisation not clear	at1g79010	TAIR release 10	Alpha-helical ferredoxin; FUNCTIONS IN: NADH dehydrogenase (ubiquinone) activity, metal ion binding; INVOLVED IN: oxidation reduction; LOCATED IN: mitochondrion, mitochondrial respiratory chain complex I, respiratory chain complex I; EXPRESSED IN: male gametophyte, pollen tube; EXPRESSED DURING: L mature pollen stage, M germinated pollen stage; CONTAINS InterPro DOMAIN/s: 4Fe-4S binding domain (I…
isogroup00897	isotig02865	755	AT5G52840.1	bbh	AT5G52840.1	AT5G52840	Arabidopsis thaliana	NADH-ubiquinone oxidoreductase-related	155	87	5e-69	6	6	26.5741	26.5741	9	9	34.0821	34.0821	reads1+reads2	-0.358993	-0.358993	#9.1.2	mitochondrial electron transport / ATP synthesis.NADH-DH.localisation not clear	at5g52840	TAIR release 10	NADH-ubiquinone oxidoreductase-related; FUNCTIONS IN: oxidoreductase activity, acting on NADH or NADPH; INVOLVED IN: photorespiration; LOCATED IN: mitochondrion, mitochondrial membrane, chloroplast, respiratory chain complex I, membrane; EXPRESSED IN: 22 plant structures; EXPRESSED DURING: 15 growth stages; CONTAINS InterPro DOMAIN/s: ETC complex I subunit (InterPro:IPR006806); BEST Arabidopsis t…
isogroup01047	isotig03015	662	AT5G67590.1	bbh	AT5G67590.1	AT5G67590	Arabidopsis thaliana	NADH-ubiquinone oxidoreductase-related	128	87	4e-55	4	4	20.2049	20.2049	15	15	64.7835	64.7835	reads1+reads2	-1.68092	-1.68092	#9.1.2	mitochondrial electron transport / ATP synthesis.NADH-DH.localisation not clear	at5g67590	TAIR release 10	Mutant leaves have a reduced capacity for cold acclimation, appear water-soaked, leak electrolytes, and accumulate reactive oxygen species constitutively. Encode a protein with high similarity to the 18-kD Fe-S subunit of complex I (NADH dehydrogenase, EC 1.6.5.3) in the mitochondrial electron transfer chain.; FROSTBITE1 (FRO1); CONTAINS InterPro DOMAIN/s: ETC complex I subunit conserved region (…
isogroup01255	isotig03223	593	ATMG00510.1	bbh	ATMG00510.1	ATMG00510	Arabidopsis thaliana	NADH dehydrogenase subunit 7	160	93	3e-84	2	2	11.2779	11.2779	5	5	24.1072	24.1072	reads1+reads2	-1.09597	-1.09597	#9.1.2	mitochondrial electron transport / ATP synthesis.NADH-DH.localisation not clear	atmg00510	TAIR release 10	NADH dehydrogenase subunit 7; NADH dehydrogenase subunit 7 (NAD7); FUNCTIONS IN: NADH dehydrogenase activity; INVOLVED IN: oxidation reduction, cellular respiration; LOCATED IN: mitochondrion, mitochondrial respiratory chain complex I, respiratory chain complex I, membrane; EXPRESSED IN: leaf whorl, guard cell, cultured cell, seed, leaf; EXPRESSED DURING: E expanded cotyledon stage; CONTAINS Inte…
isogroup01485	isotig03453	538	AT3G03100.1	bbh	AT3G03100.1	AT3G03100	Arabidopsis thaliana	NADH:ubiquinone oxidoreductase, 17.2kDa subunit	131	88	1e-60	8	8	49.7236	49.7236	9	9	47.829	47.829	reads1+reads2	0.0560451	0.0560451	#9.1.2	mitochondrial electron transport / ATP synthesis.NADH-DH.localisation not clear	at3g03100	TAIR release 10	NADH:ubiquinone oxidoreductase, 17.2kDa subunit; CONTAINS InterPro DOMAIN/s: NADH:ubiquinone oxidoreductase, 17.2kDa subunit (InterPro:IPR007763); Has 35333 Blast hits to 34131 proteins in 2444 species: Archae - 798; Bacteria - 22429; Metazoa - 974; Fungi - 991; Plants - 531; Viruses - 0; Other Eukaryotes - 9610 (source: NCBI BLink).
isogroup01674	isotig03642	508	-	-	-	AT5G67590	Arabidopsis thaliana	NADH-ubiquinone oxidoreductase-related	141	81	4e-50	6	6	39.495	39.495	6	6	33.769	33.769	reads1+reads2	0.225971	0.225971	#9.1.2	mitochondrial electron transport / ATP synthesis.NADH-DH.localisation not clear	at5g67590	TAIR release 10	Mutant leaves have a reduced capacity for cold acclimation, appear water-soaked, leak electrolytes, and accumulate reactive oxygen species constitutively. Encode a protein with high similarity to the 18-kD Fe-S subunit of complex I (NADH dehydrogenase, EC 1.6.5.3) in the mitochondrial electron transfer chain.; FROSTBITE1 (FRO1); CONTAINS InterPro DOMAIN/s: ETC complex I subunit conserved region (…
isogroup01595	isotig03563	515	ATMG00060.1	bbh	ATMG00060.1	ATMG00060	Arabidopsis thaliana	NADH dehydrogenase subunit 5C	49	87	2e-17	6	6	38.9582	38.9582	6	6	33.31	33.31	reads1+reads2	0.225972	0.225972	#9.1.2	mitochondrial electron transport / ATP synthesis.NADH-DH.localisation not clear	atmg00060	TAIR release 10	Mitochondrial NADH dehydrogenase subunit 5. The gene is trans-spliced from the three different pre-cursors, NAD5a, NAD5b and NAD5c.; NADH dehydrogenase subunit 5C (NAD5C); CONTAINS InterPro DOMAIN/s: NADH-plastoquinone oxidoreductase, chain 5 (InterPro:IPR003945), NADH:ubiquinone oxidoreductase, chain 5/L, N-terminal (InterPro:IPR001516), NADH:ubiquinone/plastoquinone oxidoreductase (InterPro:IPR…
isogroup00108	isotig00035	1572	AT2G19330.1	bbh	AT2G19330.1	AT2G19330	Arabidopsis thaliana	plant intracellular ras group-related LRR 6	323	79	e-115	148	24.911	52.9899	52.9899	102	19.2606	35.0307	35.0307	reads1+reads2	0.597098	0.597098	#35.1	not assigned.no ontology	at2g19330	TAIR release 10	Encodes PIRL6, a member of the Plant Intracellular Ras-group-related LRRs (Leucine rich repeat proteins). PIRLs are a distinct, plant-specific class of intracellular LRRs that likely mediate protein interactions, possibly in the context of signal transduction.; plant intracellular ras group-related LRR 6 (PIRL6); INVOLVED IN: biological_process unknown; LOCATED IN: chloroplast; EXPRESSED IN: 7 pl…
isogroup00128	isotig00335	1345	AT5G56750.1	bbh	AT5G56750.1	AT5G56750	Arabidopsis thaliana	N-MYC downregulated-like 1	344	77	e-129	219	25.4741	63.3332	63.3332	291	35.9782	76.4801	76.4801	reads1+reads2	-0.272122	-0.272122	#35.1	not assigned.no ontology	at5g56750	TAIR release 10	N-MYC downregulated-like 1 (NDL1); CONTAINS InterPro DOMAIN/s: Pollen specific protein SF21 (InterPro:IPR015511), Ndr (InterPro:IPR004142); BEST Arabidopsis thaliana protein match is: N-MYC downregulated-like 3 (TAIR:AT2G19620.1); Has 776 Blast hits to 775 proteins in 111 species: Archae - 2; Bacteria - 48; Metazoa - 563; Fungi - 0; Plants - 132; Viruses - 0; Other Eukaryotes - 31 (source: NCBI B…
isogroup00131	isotig00372	1195	AT1G03070.1	bbh	AT1G03070.1	AT1G03070	Arabidopsis thaliana	Bax inhibitor-1 family protein	234	69	3e-64	240	33.5252	93.8119	93.8119	263	35.4267	84.7605	84.7605	reads1+reads2	0.146379	0.146379	#35.1	not assigned.no ontology	at1g03070	TAIR release 10	Bax inhibitor-1 family protein; FUNCTIONS IN: glutamate binding; INVOLVED IN: biological_process unknown; LOCATED IN: cellular_component unknown; EXPRESSED IN: 24 plant structures; EXPRESSED DURING: 15 growth stages; CONTAINS InterPro DOMAIN/s: Inhibitor of apoptosis-promoting Bax1 related (InterPro:IPR006214); BEST Arabidopsis thaliana protein match is: Bax inhibitor-1 family protein (TAIR:AT4G0…
isogroup00181	isotig01203	529	AT4G36830.1	bbh	AT4G36830.1	AT4G36830	Arabidopsis thaliana	GNS1/SUR4 membrane protein family	108	67	5e-27	79	23.5	148.548	148.548	233	75.5	408.058	408.058	reads1+reads2	-1.45785	-1.45785	#35.1	not assigned.no ontology	at4g36830	TAIR release 10	HOS3-1; FUNCTIONS IN: molecular_function unknown; INVOLVED IN: biological_process unknown; LOCATED IN: integral to membrane; EXPRESSED IN: 13 plant structures; EXPRESSED DURING: 7 growth stages; CONTAINS InterPro DOMAIN/s: GNS1/SUR4 membrane protein (InterPro:IPR002076); BEST Arabidopsis thaliana protein match is: GNS1/SUR4 membrane protein family (TAIR:AT1G75000.1); Has 156 Blast hits to 156 pro…
isogroup00216	isotig01470	571	-	-	-	AT2G19330	Arabidopsis thaliana	plant intracellular ras group-related LRR 6	112	76	3e-33	91	14.0244	82.1305	82.1305	34	4.5	22.5324	22.5324	reads1+reads2	1.86592	1.86592	#35.1	not assigned.no ontology	at2g19330	TAIR release 10	Encodes PIRL6, a member of the Plant Intracellular Ras-group-related LRRs (Leucine rich repeat proteins). PIRLs are a distinct, plant-specific class of intracellular LRRs that likely mediate protein interactions, possibly in the context of signal transduction.; plant intracellular ras group-related LRR 6 (PIRL6); INVOLVED IN: biological_process unknown; LOCATED IN: chloroplast; EXPRESSED IN: 7 pl…
isogroup00198	isotig01340	533	AT3G13227.1	bbh	AT3G13227.1	AT3G13227	Arabidopsis thaliana	serine-rich protein-related	33	78	1e-08	39	20.1	126.103	126.103	8	3.4	18.2382	18.2382	reads1+reads2	2.78956	2.78956	#35.1	not assigned.no ontology	at3g13227	TAIR release 10	serine-rich protein-related; BEST Arabidopsis thaliana protein match is: serine-rich protein-related (TAIR:AT5G55980.1); Has 173 Blast hits to 173 proteins in 18 species: Archae - 0; Bacteria - 0; Metazoa - 0; Fungi - 0; Plants - 173; Viruses - 0; Other Eukaryotes - 0 (source: NCBI BLink).
isogroup00226	isotig01549	1286	AT1G67400.1	bbh	AT1G67400.1	AT1G67400	Arabidopsis thaliana	ELMO/CED-12 family protein	227	85	8e-97	50	22	57.2053	57.2053	48	18.75	41.6861	41.6861	reads1+reads2	0.456582	0.456582	#35.1	not assigned.no ontology	at1g67400	TAIR release 10	ELMO/CED-12 family protein; INVOLVED IN: phagocytosis; LOCATED IN: cytoskeleton; CONTAINS InterPro DOMAIN/s: Engulfment/cell motility, ELMO (InterPro:IPR006816); BEST Arabidopsis thaliana protein match is: ELMO/CED-12 family protein (TAIR:AT2G44770.1); Has 873 Blast hits to 873 proteins in 155 species: Archae - 0; Bacteria - 0; Metazoa - 490; Fungi - 72; Plants - 180; Viruses - 0; Other Eukaryote…
isogroup00230	isotig01570	812	AT5G25280.2	bbh	AT5G25280.2	AT5G25280	Arabidopsis thaliana	serine-rich protein-related	168	61	5e-30	41	18.3333	75.4988	75.4988	104	53.1667	187.204	187.204	reads1+reads2	-1.31008	-1.31008	#35.1	not assigned.no ontology	at5g25280	TAIR release 10	serine-rich protein-related; BEST Arabidopsis thaliana protein match is: serine-rich protein-related (TAIR:AT5G11090.1); Has 1807 Blast hits to 1807 proteins in 277 species: Archae - 0; Bacteria - 0; Metazoa - 736; Fungi - 347; Plants - 385; Viruses - 0; Other Eukaryotes - 339 (source: NCBI BLink).
isogroup00288	isotig01837	1060	-	-	-	AT5G48050	Arabidopsis thaliana	CONTAINS InterPro DOMAIN/s: Retrotransposon gag protein (InterPro:IPR005162); BEST Arabidopsis thaliana protein match is: unknown protein (TAIR:AT1G34070.1); Has 1807 Blast hits to 1807 proteins in 277 species: Archae - 0; Bacteria - 0; Metazoa - 736; Fungi - 347; Plants - 385; Viruses - 0; Other Eukaryotes - 339 (source: NCBI BLink).	64	75	4e-15	36	34.5	108.835	108.835	84	83.5	225.222	225.222	reads1+reads2	-1.04921	-1.04921	#35.1	not assigned.no ontology	at5g48050	TAIR release 10	CONTAINS InterPro DOMAIN/s: Retrotransposon gag protein (InterPro:IPR005162); BEST Arabidopsis thaliana protein match is: unknown protein (TAIR:AT1G34070.1); Has 1807 Blast hits to 1807 proteins in 277 species: Archae - 0; Bacteria - 0; Metazoa - 736; Fungi - 347; Plants - 385; Viruses - 0; Other Eukaryotes - 339 (source: NCBI BLink).
isogroup00234	isotig01583	1310	AT5G49920.1	bbh	AT5G49920.1	AT5G49920	Arabidopsis thaliana	Octicosapeptide/Phox/Bem1p family protein	164	80	1e-48	131	27.9397	71.3189	71.3189	153	34.4627	75.2158	75.2158	reads1+reads2	-0.0767513	-0.0767513	#35.1	not assigned.no ontology	at5g49920	TAIR release 10	Octicosapeptide/Phox/Bem1p family protein; CONTAINS InterPro DOMAIN/s: Octicosapeptide/Phox/Bem1p (InterPro:IPR000270); BEST Arabidopsis thaliana protein match is: Protein kinase superfamily protein with octicosapeptide/Phox/Bem1p domain (TAIR:AT3G46920.1); Has 1807 Blast hits to 1807 proteins in 277 species: Archae - 0; Bacteria - 0; Metazoa - 736; Fungi - 347; Plants - 385; Viruses - 0; Other E…
isogroup00297	isotig01869	850	-	-	-	AT2G26490	Arabidopsis thaliana	Transducin/WD40 repeat-like superfamily protein	137	70	2e-38	96	96	377.665	377.665	168	168	565.095	565.095	reads1+reads2	-0.581385	-0.581385	#35.1	not assigned.no ontology	at2g26490	TAIR release 10	Transducin/WD40 repeat-like superfamily protein; CONTAINS InterPro DOMAIN/s: WD40 repeat 2 (InterPro:IPR019782), WD40 repeat-like-containing domain (InterPro:IPR011046), WD40-repeat-containing domain (InterPro:IPR017986), WD40/YVTN repeat-like-containing domain (InterPro:IPR015943), WD40 repeat (InterPro:IPR001680), WD40 repeat, subgroup (InterPro:IPR019781), G-protein beta WD-40 repeat, region (…
isogroup00294	isotig01859	650	AT4G00560.1	bbh	AT4G00560.1	AT4G00560	Arabidopsis thaliana	NAD(P)-binding Rossmann-fold superfamily protein	188	69	3e-54	125	89.1667	458.716	458.716	142	95.1667	418.603	418.603	reads1+reads2	0.132018	0.132018	#35.1	not assigned.no ontology	at4g00560	TAIR release 10	NAD(P)-binding Rossmann-fold superfamily protein; FUNCTIONS IN: dTDP-4-dehydrorhamnose reductase activity, binding, catalytic activity; INVOLVED IN: extracellular polysaccharide biosynthetic process, metabolic process; LOCATED IN: endomembrane system; EXPRESSED IN: 17 plant structures; EXPRESSED DURING: 13 growth stages; CONTAINS InterPro DOMAIN/s: NAD(P)-binding domain (InterPro:IPR016040), dTDP…
isogroup00312	isotig01914	733	AT2G26490.1	bbh	AT2G26490.1	AT2G26490	Arabidopsis thaliana	Transducin/WD40 repeat-like superfamily protein	225	81	2e-84	15	8	36.4956	36.4956	21	12.5	48.757	48.757	reads1+reads2	-0.417887	-0.417887	#35.1	not assigned.no ontology	at2g26490	TAIR release 10	Transducin/WD40 repeat-like superfamily protein; CONTAINS InterPro DOMAIN/s: WD40 repeat 2 (InterPro:IPR019782), WD40 repeat-like-containing domain (InterPro:IPR011046), WD40-repeat-containing domain (InterPro:IPR017986), WD40/YVTN repeat-like-containing domain (InterPro:IPR015943), WD40 repeat (InterPro:IPR001680), WD40 repeat, subgroup (InterPro:IPR019781), G-protein beta WD-40 repeat, region (…
isogroup00329	isotig01970	742	-	-	-	AT3G11330	Arabidopsis thaliana	plant intracellular ras group-related LRR 9	119	47	1e-06	41	14.5833	65.7215	65.7215	108	42.4167	163.442	163.442	reads1+reads2	-1.31434	-1.31434	#35.1	not assigned.no ontology	at3g11330	TAIR release 10	Encodes PIRL9, a member of the Plant Intracellular Ras-group-related LRRs (Leucine rich repeat proteins). PIRLs are a distinct, plant-specific class of intracellular LRRs that likely mediate protein interactions, possibly in the context of signal transduction. PIRL1 (AT5G05850) and PIRL9 (AT3G11330) are genetically redundant and are required for differentiation of microspores into pollen.; plant …
isogroup00321	isotig01949	754	AT3G18460.1	bbh	AT3G18460.1	AT3G18460	Arabidopsis thaliana	PLAC8 family protein	135	51	7e-17	99	60.8	269.642	269.642	135	77.225	292.831	292.831	reads1+reads2	-0.119027	-0.119027	#35.1	not assigned.no ontology	at3g18460	TAIR release 10	PLAC8 family protein; CONTAINS InterPro DOMAIN/s: Protein of unknown function Cys-rich (InterPro:IPR006461); BEST Arabidopsis thaliana protein match is: PLAC8 family protein (TAIR:AT3G18450.1); Has 685 Blast hits to 684 proteins in 81 species: Archae - 0; Bacteria - 0; Metazoa - 90; Fungi - 48; Plants - 538; Viruses - 0; Other Eukaryotes - 9 (source: NCBI BLink).
isogroup00335	isotig01988	627	AT4G15470.1	bbh	AT4G15470.1	AT4G15470	Arabidopsis thaliana	Bax inhibitor-1 family protein	164	82	2e-61	19	11.1667	59.554	59.554	36	14.3333	65.3598	65.3598	reads1+reads2	-0.134205	-0.134205	#35.1	not assigned.no ontology	at4g15470	TAIR release 10	Bax inhibitor-1 family protein; CONTAINS InterPro DOMAIN/s: Inhibitor of apoptosis-promoting Bax1 related (InterPro:IPR006214); BEST Arabidopsis thaliana protein match is: Bax inhibitor-1 family protein (TAIR:AT1G03070.2); Has 30201 Blast hits to 17322 proteins in 780 species: Archae - 12; Bacteria - 1396; Metazoa - 17338; Fungi - 3422; Plants - 5037; Viruses - 0; Other Eukaryotes - 2996 (source:…
isogroup00359	isotig02047	1240	-	-	-	AT1G80280	Arabidopsis thaliana	alpha/beta-Hydrolases superfamily protein	254	78	5e-96	35	19.5	52.5857	52.5857	31	17.5	40.3504	40.3504	reads1+reads2	0.382088	0.382088	#35.1	not assigned.no ontology	at1g80280	TAIR release 10	alpha/beta-Hydrolases superfamily protein; CONTAINS InterPro DOMAIN/s: Alpha/beta hydrolase fold-1 (InterPro:IPR000073); BEST Arabidopsis thaliana protein match is: alpha/beta-Hydrolases superfamily protein (TAIR:AT1G15490.1); Has 7676 Blast hits to 7658 proteins in 1204 species: Archae - 71; Bacteria - 5735; Metazoa - 276; Fungi - 71; Plants - 550; Viruses - 0; Other Eukaryotes - 973 (source: NC…
isogroup00358	isotig02045	1506	AT2G26460.1	bbh	AT2G26460.1	AT2G26460	Arabidopsis thaliana	RED family protein	374	58	2e-87	78	49.5	109.909	109.909	167	100	189.848	189.848	reads1+reads2	-0.78853	-0.78853	#35.1	not assigned.no ontology	at2g26460	TAIR release 10	Encodes SMU2, a protein involved in RNA splicing.; SUPPRESSORS OF MEC-8 AND UNC-52 2 (SMU2); FUNCTIONS IN: molecular_function unknown; INVOLVED IN: RNA splicing; LOCATED IN: nucleus; EXPRESSED IN: 25 plant structures; EXPRESSED DURING: 14 growth stages; CONTAINS InterPro DOMAIN/s: RED-like, N-terminal (InterPro:IPR012916), RED-like, C-terminal (InterPro:IPR012492); Has 470 Blast hits to 361 prote…
isogroup00390	isotig02133	692	AT1G12640.1	bbh	AT1G12640.1	AT1G12640	Arabidopsis thaliana	MBOAT (membrane bound O-acyl transferase) family protein	90	73	3e-22	14	10	48.3224	48.3224	20	13	53.7116	53.7116	reads1+reads2	-0.152542	-0.152542	#35.1	not assigned.no ontology	at1g12640	TAIR release 10	MBOAT (membrane bound O-acyl transferase) family protein; FUNCTIONS IN: acyltransferase activity; INVOLVED IN: biological_process unknown; LOCATED IN: plasma membrane, membrane; EXPRESSED IN: 25 plant structures; EXPRESSED DURING: 15 growth stages; CONTAINS InterPro DOMAIN/s: Membrane bound O-acyl transferase, MBOAT (InterPro:IPR004299); BEST Arabidopsis thaliana protein match is: MBOAT (membrane…
isogroup00397	isotig02150	560	AT5G56170.1	bbh	AT5G56170.1	AT5G56170	Arabidopsis thaliana	LORELEI-LIKE-GPI-ANCHORED PROTEIN 1	89	61	1e-17	3640	3143.5	18770.7	18770.7	4288	3727.5	19031	19031	reads1+reads2	-0.0198669	-0.0198669	#35.1	not assigned.no ontology	at5g56170	TAIR release 10	LORELEI-LIKE-GPI-ANCHORED PROTEIN 1 (LLG1); BEST Arabidopsis thaliana protein match is: lorelei (TAIR:AT4G26466.1); Has 1807 Blast hits to 1807 proteins in 277 species: Archae - 0; Bacteria - 0; Metazoa - 736; Fungi - 347; Plants - 385; Viruses - 0; Other Eukaryotes - 339 (source: NCBI BLink).
isogroup00409	isotig02173	828	-	-	-	AT4G28940	Arabidopsis thaliana	Phosphorylase superfamily protein	99	69	3e-20	27	14.25	57.5492	57.5492	53	29.5	101.865	101.865	reads1+reads2	-0.823784	-0.823784	#35.1	not assigned.no ontology	at4g28940	TAIR release 10	Phosphorylase superfamily protein; FUNCTIONS IN: catalytic activity; INVOLVED IN: nucleoside metabolic process; LOCATED IN: endomembrane system; EXPRESSED IN: hypocotyl, root, flower; EXPRESSED DURING: 4 anthesis; CONTAINS InterPro DOMAIN/s: Nucleoside phosphorylase (InterPro:IPR000845), Nucleoside phosphorylase, family 1 (InterPro:IPR018017); BEST Arabidopsis thaliana protein match is: Phosphory…
isogroup00404	isotig02164	1024	AT4G28940.1	bbh	AT4G28940.1	AT4G28940	Arabidopsis thaliana	Phosphorylase superfamily protein	291	73	2e-98	27	16.75	54.6978	54.6978	32	22.5	62.8223	62.8223	reads1+reads2	-0.199794	-0.199794	#35.1	not assigned.no ontology	at4g28940	TAIR release 10	Phosphorylase superfamily protein; FUNCTIONS IN: catalytic activity; INVOLVED IN: nucleoside metabolic process; LOCATED IN: endomembrane system; EXPRESSED IN: hypocotyl, root, flower; EXPRESSED DURING: 4 anthesis; CONTAINS InterPro DOMAIN/s: Nucleoside phosphorylase (InterPro:IPR000845), Nucleoside phosphorylase, family 1 (InterPro:IPR018017); BEST Arabidopsis thaliana protein match is: Phosphory…
isogroup00455	isotig02261	883	-	-	-	AT5G48050	Arabidopsis thaliana	CONTAINS InterPro DOMAIN/s: Retrotransposon gag protein (InterPro:IPR005162); BEST Arabidopsis thaliana protein match is: unknown protein (TAIR:AT1G34070.1); Has 1807 Blast hits to 1807 proteins in 277 species: Archae - 0; Bacteria - 0; Metazoa - 736; Fungi - 347; Plants - 385; Viruses - 0; Other Eukaryotes - 339 (source: NCBI BLink).	165	55	2e-21	4	3	11.361	11.361	18	10	32.3795	32.3795	reads1+reads2	-1.51099	-1.51099	#35.1	not assigned.no ontology	at5g48050	TAIR release 10	CONTAINS InterPro DOMAIN/s: Retrotransposon gag protein (InterPro:IPR005162); BEST Arabidopsis thaliana protein match is: unknown protein (TAIR:AT1G34070.1); Has 1807 Blast hits to 1807 proteins in 277 species: Archae - 0; Bacteria - 0; Metazoa - 736; Fungi - 347; Plants - 385; Viruses - 0; Other Eukaryotes - 339 (source: NCBI BLink).
isogroup00420	isotig02195	532	AT1G07850.1	unique_fbh	-	AT1G07850	Arabidopsis thaliana	Protein of unknown function (DUF604)	65	67	3e-15	36	26.5	166.567	166.567	14	8.5	45.6813	45.6813	reads1+reads2	1.86643	1.86643	#35.1	not assigned.no ontology	at1g07850	TAIR release 10	Protein of unknown function (DUF604); FUNCTIONS IN: transferase activity, transferring glycosyl groups; INVOLVED IN: N-terminal protein myristoylation; LOCATED IN: chloroplast; EXPRESSED IN: petal, leaf whorl, flower; EXPRESSED DURING: 4 anthesis, petal differentiation and expansion stage; CONTAINS InterPro DOMAIN/s: Protein of unknown function DUF604 (InterPro:IPR006740); BEST Arabidopsis thalia…
isogroup00468	isotig02287	916	AT5G13860.1	bbh	AT5G13860.1	AT5G13860	Arabidopsis thaliana	ELCH-like	146	72	6e-41	29	27.5	100.39	100.39	35	34.5	107.685	107.685	reads1+reads2	-0.101196	-0.101196	#35.1	not assigned.no ontology	at5g13860	TAIR release 10	ELCH-like (ELC-Like); FUNCTIONS IN: small conjugating protein ligase activity; INVOLVED IN: regulation of protein metabolic process, protein modification process, protein transport, post-translational protein modification; LOCATED IN: ESCRT I complex; CONTAINS InterPro DOMAIN/s: Ubiquitin-conjugating enzyme/RWD-like (InterPro:IPR016135), Tumour susceptibility gene 101 (InterPro:IPR008883), Ubiqui…
isogroup00527	isotig02406	517	-	-	-	AT5G48050	Arabidopsis thaliana	CONTAINS InterPro DOMAIN/s: Retrotransposon gag protein (InterPro:IPR005162); BEST Arabidopsis thaliana protein match is: unknown protein (TAIR:AT1G34070.1); Has 1807 Blast hits to 1807 proteins in 277 species: Archae - 0; Bacteria - 0; Metazoa - 736; Fungi - 347; Plants - 385; Viruses - 0; Other Eukaryotes - 339 (source: NCBI BLink).	112	51	1e-13	3	3	19.4037	19.4037	46	46	254.389	254.389	reads1+reads2	-3.71263	-3.71263	#35.1	not assigned.no ontology	at5g48050	TAIR release 10	CONTAINS InterPro DOMAIN/s: Retrotransposon gag protein (InterPro:IPR005162); BEST Arabidopsis thaliana protein match is: unknown protein (TAIR:AT1G34070.1); Has 1807 Blast hits to 1807 proteins in 277 species: Archae - 0; Bacteria - 0; Metazoa - 736; Fungi - 347; Plants - 385; Viruses - 0; Other Eukaryotes - 339 (source: NCBI BLink).
isogroup00562	isotig02476	411	-	-	-	AT4G00560	Arabidopsis thaliana	NAD(P)-binding Rossmann-fold superfamily protein	106	79	2e-37	1	1	8.136	8.136	4	3	20.8694	20.8694	reads1+reads2	-1.359	-1.359	#35.1	not assigned.no ontology	at4g00560	TAIR release 10	NAD(P)-binding Rossmann-fold superfamily protein; FUNCTIONS IN: dTDP-4-dehydrorhamnose reductase activity, binding, catalytic activity; INVOLVED IN: extracellular polysaccharide biosynthetic process, metabolic process; LOCATED IN: endomembrane system; EXPRESSED IN: 17 plant structures; EXPRESSED DURING: 13 growth stages; CONTAINS InterPro DOMAIN/s: NAD(P)-binding domain (InterPro:IPR016040), dTDP…
isogroup00593	isotig02537	376	-	-	-	AT3G18460	Arabidopsis thaliana	PLAC8 family protein	33	75	2e-06	394	386	3432.84	3432.84	568	552.5	4201.22	4201.22	reads1+reads2	-0.291404	-0.291404	#35.1	not assigned.no ontology	at3g18460	TAIR release 10	PLAC8 family protein; CONTAINS InterPro DOMAIN/s: Protein of unknown function Cys-rich (InterPro:IPR006461); BEST Arabidopsis thaliana protein match is: PLAC8 family protein (TAIR:AT3G18450.1); Has 685 Blast hits to 684 proteins in 81 species: Archae - 0; Bacteria - 0; Metazoa - 90; Fungi - 48; Plants - 538; Viruses - 0; Other Eukaryotes - 9 (source: NCBI BLink).
isogroup00501	isotig02353	689	AT1G64610.1	bbh	AT1G64610.1	AT1G64610	Arabidopsis thaliana	Transducin/WD40 repeat-like superfamily protein	186	67	5e-46	12	7	33.973	33.973	13	7.5	31.1224	31.1224	reads1+reads2	0.126435	0.126435	#35.1	not assigned.no ontology	at1g64610	TAIR release 10	Transducin/WD40 repeat-like superfamily protein; CONTAINS InterPro DOMAIN/s: WD40 repeat 2 (InterPro:IPR019782), WD40 repeat-like-containing domain (InterPro:IPR011046), WD40-repeat-containing domain (InterPro:IPR017986), WD40/YVTN repeat-like-containing domain (InterPro:IPR015943), WD40 repeat (InterPro:IPR001680), WD40 repeat, subgroup (InterPro:IPR019781), G-protein beta WD-40 repeat, region (…
isogroup00618	isotig02586	2166	AT1G15490.1	bbh	AT1G15490.1	AT1G15490	Arabidopsis thaliana	alpha/beta-Hydrolases superfamily protein	617	74	-	46	46	71.0157	71.0157	68	68	89.7597	89.7597	reads1+reads2	-0.33793	-0.33793	#35.1	not assigned.no ontology	at1g15490	TAIR release 10	alpha/beta-Hydrolases superfamily protein; CONTAINS InterPro DOMAIN/s: Alpha/beta hydrolase fold-1 (InterPro:IPR000073); BEST Arabidopsis thaliana protein match is: alpha/beta-Hydrolases superfamily protein (TAIR:AT1G80280.1); Has 5830 Blast hits to 5818 proteins in 1057 species: Archae - 56; Bacteria - 4179; Metazoa - 223; Fungi - 71; Plants - 420; Viruses - 1; Other Eukaryotes - 880 (source: NC…
isogroup00623	isotig02591	1614	AT3G23980.1	bbh	AT3G23980.1	AT3G23980	Arabidopsis thaliana	BLISTER	458	62	e-106	36	36	74.5854	74.5854	29	29	51.3719	51.3719	reads1+reads2	0.537914	0.537914	#35.1	not assigned.no ontology	at3g23980	TAIR release 10	Encodes a protein that interacts with the Polycomb-group (Pc-G) histone methyltransferase CLF (CURLY LEAF). It colocalizes with CLF to the nucleus and represses a subset of Pc-G target genes. The pleiotropic developmental mutant phenotype suggests that BLI prevents premature differentiation.; BLISTER (BLI); FUNCTIONS IN: transcription regulator activity; INVOLVED IN: flower development, seed deve…
isogroup00671	isotig02639	1101	-	-	-	AT5G48050	Arabidopsis thaliana	CONTAINS InterPro DOMAIN/s: Retrotransposon gag protein (InterPro:IPR005162); BEST Arabidopsis thaliana protein match is: unknown protein (TAIR:AT1G34070.1); Has 1807 Blast hits to 1807 proteins in 277 species: Archae - 0; Bacteria - 0; Metazoa - 736; Fungi - 347; Plants - 385; Viruses - 0; Other Eukaryotes - 339 (source: NCBI BLink).	76	60	1e-08	92	92	279.419	279.419	56	56	145.423	145.423	reads1+reads2	0.942177	0.942177	#35.1	not assigned.no ontology	at5g48050	TAIR release 10	CONTAINS InterPro DOMAIN/s: Retrotransposon gag protein (InterPro:IPR005162); BEST Arabidopsis thaliana protein match is: unknown protein (TAIR:AT1G34070.1); Has 1807 Blast hits to 1807 proteins in 277 species: Archae - 0; Bacteria - 0; Metazoa - 736; Fungi - 347; Plants - 385; Viruses - 0; Other Eukaryotes - 339 (source: NCBI BLink).
isogroup00625	isotig02593	1587	AT3G11330.1	bbh	AT3G11330.1	AT3G11330	Arabidopsis thaliana	plant intracellular ras group-related LRR 9	351	65	2e-81	97	96.25	202.805	202.805	118	117.25	211.236	211.236	reads1+reads2	-0.0587598	-0.0587598	#35.1	not assigned.no ontology	at3g11330	TAIR release 10	Encodes PIRL9, a member of the Plant Intracellular Ras-group-related LRRs (Leucine rich repeat proteins). PIRLs are a distinct, plant-specific class of intracellular LRRs that likely mediate protein interactions, possibly in the context of signal transduction. PIRL1 (AT5G05850) and PIRL9 (AT3G11330) are genetically redundant and are required for differentiation of microspores into pollen.; plant …
isogroup00685	isotig02653	1048	AT3G26040.1	bbh	AT3G26040.1	AT3G26040	Arabidopsis thaliana	HXXXD-type acyl-transferase family protein	336	54	2e-39	24	23.5	74.9827	74.9827	15	15	40.9224	40.9224	reads1+reads2	0.873667	0.873667	#35.1	not assigned.no ontology	at3g26040	TAIR release 10	HXXXD-type acyl-transferase family protein; FUNCTIONS IN: transferase activity, transferring acyl groups other than amino-acyl groups, transferase activity; INVOLVED IN: biological_process unknown; LOCATED IN: cellular_component unknown; EXPRESSED IN: root; CONTAINS InterPro DOMAIN/s: Transferase (InterPro:IPR003480); BEST Arabidopsis thaliana protein match is: HXXXD-type acyl-transferase family …
isogroup00687	isotig02655	1039	AT2G28320.1	bbh	AT2G28320.1	AT2G28320	Arabidopsis thaliana	Pleckstrin homology (PH) and lipid-binding START domains-containing protein	346	67	2e-95	13	13	41.8391	41.8391	24	23	63.2912	63.2912	reads1+reads2	-0.597153	-0.597153	#35.1	not assigned.no ontology	at2g28320	TAIR release 10	Pleckstrin homology (PH) and lipid-binding START domains-containing protein; FUNCTIONS IN: phosphoinositide binding; INVOLVED IN: signal transduction; LOCATED IN: plasma membrane; EXPRESSED IN: 24 plant structures; EXPRESSED DURING: 15 growth stages; CONTAINS InterPro DOMAIN/s: Protein of unknown function DUF1336 (InterPro:IPR009769), Pleckstrin homology-type (InterPro:IPR011993), Lipid-binding S…
isogroup00691	isotig02659	1024	AT3G13200.1	bbh	AT3G13200.1	AT3G13200	Arabidopsis thaliana	Cwf15 / Cwc15 cell cycle control family protein	106	74	2e-36	19	19	62.0452	62.0452	94	93.3333	260.596	260.596	reads1+reads2	-2.07042	-2.07042	#35.1	not assigned.no ontology	at3g13200	TAIR release 10	EMBRYO DEFECTIVE 2769 (EMB2769); FUNCTIONS IN: molecular_function unknown; INVOLVED IN: nuclear mRNA splicing, via spliceosome; LOCATED IN: spliceosomal complex; EXPRESSED IN: 24 plant structures; EXPRESSED DURING: 15 growth stages; CONTAINS InterPro DOMAIN/s: Cwf15/Cwc15 cell cycle control protein (InterPro:IPR006973); Has 4871 Blast hits to 3670 proteins in 321 species: Archae - 3; Bacteria - 1…
isogroup00708	isotig02676	1002	AT3G05500.1	bbh	AT3G05500.1	AT3G05500	Arabidopsis thaliana	Rubber elongation factor protein (REF)	214	66	2e-51	106	106	353.747	353.747	122	122	348.115	348.115	reads1+reads2	0.0231527	0.0231527	#35.1	not assigned.no ontology	at3g05500	TAIR release 10	Rubber elongation factor protein (REF); INVOLVED IN: biological_process unknown; LOCATED IN: vacuole; EXPRESSED IN: 24 plant structures; EXPRESSED DURING: 15 growth stages; CONTAINS InterPro DOMAIN/s: Rubber elongation factor (InterPro:IPR008802); BEST Arabidopsis thaliana protein match is: Rubber elongation factor protein (REF) (TAIR:AT2G47780.1); Has 129 Blast hits to 129 proteins in 22 species…
isogroup00718	isotig02686	969	-	-	-	AT2G45540	Arabidopsis thaliana	WD-40 repeat family protein / beige-related	143	74	5e-36	21	21	72.4687	72.4687	32	32	94.4185	94.4185	reads1+reads2	-0.381712	-0.381712	#35.1	not assigned.no ontology	at2g45540	TAIR release 10	WD-40 repeat family protein / beige-related; FUNCTIONS IN: nucleotide binding; INVOLVED IN: biological_process unknown; LOCATED IN: cellular_component unknown; EXPRESSED IN: 24 plant structures; EXPRESSED DURING: 14 growth stages; CONTAINS InterPro DOMAIN/s: WD40 repeat-like-containing domain (InterPro:IPR011046), WD40 repeat 2 (InterPro:IPR019782), Beige/BEACH (InterPro:IPR000409), WD40-repeat-c…
isogroup00712	isotig02680	984	AT1G19260.1	bbh	AT1G19260.1	AT1G19260	Arabidopsis thaliana	TTF-type zinc finger protein with HAT dimerisation domain	54	74	3e-13	13	13	44.1777	44.1777	32	32	92.9792	92.9792	reads1+reads2	-1.07359	-1.07359	#35.1	not assigned.no ontology	at1g19260	TAIR release 10	TTF-type zinc finger protein with HAT dimerisation domain; FUNCTIONS IN: protein dimerization activity; INVOLVED IN: biological_process unknown; LOCATED IN: cellular_component unknown; CONTAINS InterPro DOMAIN/s: HAT dimerisation (InterPro:IPR008906), Zinc finger, TTF-type (InterPro:IPR006580); BEST Arabidopsis thaliana protein match is: unknown protein (TAIR:AT4G09660.1); Has 1044 Blast hits to …
isogroup00723	isotig02691	961	AT2G39420.1	bbh	AT2G39420.1	AT2G39420	Arabidopsis thaliana	alpha/beta-Hydrolases superfamily protein	265	77	2e-99	48	46.5	161.802	161.802	15	14.5	43.1396	43.1396	reads1+reads2	1.90715	1.90715	#35.1	not assigned.no ontology	at2g39420	TAIR release 10	alpha/beta-Hydrolases superfamily protein; BEST Arabidopsis thaliana protein match is: alpha/beta-Hydrolases superfamily protein (TAIR:AT2G39410.2); Has 4720 Blast hits to 4720 proteins in 1453 species: Archae - 32; Bacteria - 3497; Metazoa - 120; Fungi - 143; Plants - 476; Viruses - 35; Other Eukaryotes - 417 (source: NCBI BLink).
isogroup00726	isotig02694	950	AT2G43970.1	bbh	AT2G43970.1	AT2G43970	Arabidopsis thaliana	RNA-binding protein	265	56	3e-52	52	52	183.035	183.035	26	26	78.2494	78.2494	reads1+reads2	1.22597	1.22597	#35.1	not assigned.no ontology	at2g43970	TAIR release 10	RNA-binding protein; FUNCTIONS IN: RNA binding, nucleic acid binding; INVOLVED IN: RNA processing; LOCATED IN: ribonucleoprotein complex, nucleus, chloroplast; EXPRESSED IN: 22 plant structures; EXPRESSED DURING: 13 growth stages; CONTAINS InterPro DOMAIN/s: Winged helix-turn-helix transcription repressor DNA-binding (InterPro:IPR011991), RNA-binding protein Lupus La (InterPro:IPR006630), Lupus L…
isogroup00732	isotig02700	944	AT3G03610.1	bbh	AT3G03610.1	AT3G03610	Arabidopsis thaliana	ELMO/CED-12 family protein	257	77	8e-91	18	18	63.761	63.761	13	13	39.3734	39.3734	reads1+reads2	0.695453	0.695453	#35.1	not assigned.no ontology	at3g03610	TAIR release 10	ELMO/CED-12 family protein; FUNCTIONS IN: molecular_function unknown; INVOLVED IN: phagocytosis; LOCATED IN: cytoskeleton; EXPRESSED IN: 24 plant structures; EXPRESSED DURING: 15 growth stages; CONTAINS InterPro DOMAIN/s: Engulfment/cell motility, ELMO (InterPro:IPR006816); BEST Arabidopsis thaliana protein match is: ELMO/CED-12 family protein (TAIR:AT1G03620.1); Has 825 Blast hits to 825 protein…
isogroup00742	isotig02710	913	AT5G41460.1	bbh	AT5G41460.1	AT5G41460	Arabidopsis thaliana	Protein of unknown function (DUF604)	184	86	5e-87	4	4	14.6502	14.6502	4	4	12.5262	12.5262	reads1+reads2	0.225972	0.225972	#35.1	not assigned.no ontology	at5g41460	TAIR release 10	Protein of unknown function (DUF604); CONTAINS InterPro DOMAIN/s: Protein of unknown function DUF604 (InterPro:IPR006740); BEST Arabidopsis thaliana protein match is: Protein of unknown function (DUF604) (TAIR:AT4G23490.1); Has 1807 Blast hits to 1807 proteins in 277 species: Archae - 0; Bacteria - 0; Metazoa - 736; Fungi - 347; Plants - 385; Viruses - 0; Other Eukaryotes - 339 (source: NCBI BLin…
isogroup00745	isotig02713	918	AT2G30630.1	bbh	AT2G30630.1	AT2G30630	Arabidopsis thaliana	P-loop containing nucleoside triphosphate hydrolases superfamily protein	84	91	9e-37	7	7	25.4982	25.4982	10	10	31.145	31.145	reads1+reads2	-0.288605	-0.288605	#35.1	not assigned.no ontology	at2g30630	TAIR release 10	P-loop containing nucleoside triphosphate hydrolases superfamily protein; FUNCTIONS IN: ATP binding; INVOLVED IN: cell killing; LOCATED IN: cellular_component unknown; EXPRESSED IN: petal, leaf whorl, flower, pollen tube; EXPRESSED DURING: 4 anthesis, petal differentiation and expansion stage; CONTAINS InterPro DOMAIN/s: Zeta toxin (InterPro:IPR010488); BEST Arabidopsis thaliana protein match is:…
isogroup00788	isotig02756	852	-	-	-	AT5G24320	Arabidopsis thaliana	Transducin/WD40 repeat-like superfamily protein	183	50	5e-24	17	17	66.7212	66.7212	21	21	70.4711	70.4711	reads1+reads2	-0.0788865	-0.0788865	#35.1	not assigned.no ontology	at5g24320	TAIR release 10	Transducin/WD40 repeat-like superfamily protein; CONTAINS InterPro DOMAIN/s: WD40 repeat 2 (InterPro:IPR019782), WD40 repeat, conserved site (InterPro:IPR019775), WD40 repeat (InterPro:IPR001680), G-protein beta WD-40 repeat, region (InterPro:IPR020472), WD40 repeat-like-containing domain (InterPro:IPR011046), WD40-repeat-containing domain (InterPro:IPR017986), WD40/YVTN repeat-like-containing do…
isogroup00770	isotig02738	874	AT5G60050.1	bbh	AT5G60050.1	AT5G60050	Arabidopsis thaliana	BTB/POZ domain-containing protein	159	47	7e-06	7	7	26.7819	26.7819	9	9	29.4417	29.4417	reads1+reads2	-0.136603	-0.136603	#35.1	not assigned.no ontology	at5g60050	TAIR release 10	BTB/POZ domain-containing protein; LOCATED IN: chloroplast; CONTAINS InterPro DOMAIN/s: BTB/POZ-like (InterPro:IPR000210); BEST Arabidopsis thaliana protein match is: BTB/POZ domain-containing protein (TAIR:AT1G63850.1); Has 1807 Blast hits to 1807 proteins in 277 species: Archae - 0; Bacteria - 0; Metazoa - 736; Fungi - 347; Plants - 385; Viruses - 0; Other Eukaryotes - 339 (source: NCBI BLink).
isogroup00799	isotig02767	839	AT1G59650.1	unique_fbh	-	AT1G59650	Arabidopsis thaliana	Protein of unknown function (DUF1336)	96	79	5e-30	9	9	35.8703	35.8703	16	16	54.5242	54.5242	reads1+reads2	-0.604107	-0.604107	#35.1	not assigned.no ontology	at1g59650	TAIR release 10	Encodes CW14.; CW14; FUNCTIONS IN: molecular_function unknown; INVOLVED IN: N-terminal protein myristoylation; LOCATED IN: plasma membrane; EXPRESSED IN: 23 plant structures; EXPRESSED DURING: 14 growth stages; CONTAINS InterPro DOMAIN/s: Protein of unknown function DUF1336 (InterPro:IPR009769); BEST Arabidopsis thaliana protein match is: Protein of unknown function (DUF1336) (TAIR:AT1G10410.1); …
isogroup00821	isotig02789	823	AT1G55680.1	bbh	AT1G55680.1	AT1G55680	Arabidopsis thaliana	Transducin/WD40 repeat-like superfamily protein	195	87	6e-84	14	14	56.8831	56.8831	18	18	62.5322	62.5322	reads1+reads2	-0.136599	-0.136599	#35.1	not assigned.no ontology	at1g55680	TAIR release 10	Transducin/WD40 repeat-like superfamily protein; CONTAINS InterPro DOMAIN/s: WD40 repeat-like-containing domain (InterPro:IPR011046), WD40 repeat 2 (InterPro:IPR019782), WD40-repeat-containing domain (InterPro:IPR017986), WD40 repeat (InterPro:IPR001680), WD40/YVTN repeat-like-containing domain (InterPro:IPR015943), WD40 repeat, subgroup (InterPro:IPR019781); BEST Arabidopsis thaliana protein mat…
isogroup00859	isotig02827	788	-	-	-	AT5G49920	Arabidopsis thaliana	Octicosapeptide/Phox/Bem1p family protein	133	78	2e-39	9	9	38.1919	38.1919	29	29	105.221	105.221	reads1+reads2	-1.46209	-1.46209	#35.1	not assigned.no ontology	at5g49920	TAIR release 10	Octicosapeptide/Phox/Bem1p family protein; CONTAINS InterPro DOMAIN/s: Octicosapeptide/Phox/Bem1p (InterPro:IPR000270); BEST Arabidopsis thaliana protein match is: Protein kinase superfamily protein with octicosapeptide/Phox/Bem1p domain (TAIR:AT3G46920.1); Has 1807 Blast hits to 1807 proteins in 277 species: Archae - 0; Bacteria - 0; Metazoa - 736; Fungi - 347; Plants - 385; Viruses - 0; Other E…
isogroup00855	isotig02823	787	AT5G48050.1	bbh	AT5G48050.1	AT5G48050	Arabidopsis thaliana	CONTAINS InterPro DOMAIN/s: Retrotransposon gag protein (InterPro:IPR005162); BEST Arabidopsis thaliana protein match is: unknown protein (TAIR:AT1G34070.1); Has 1807 Blast hits to 1807 proteins in 277 species: Archae - 0; Bacteria - 0; Metazoa - 736; Fungi - 347; Plants - 385; Viruses - 0; Other Eukaryotes - 339 (source: NCBI BLink).	180	51	4e-23	0	0	0.1	0.1	9	9	32.6963	32.6963	reads2	-8.35298	-8.35298	#35.1	not assigned.no ontology	at5g48050	TAIR release 10	CONTAINS InterPro DOMAIN/s: Retrotransposon gag protein (InterPro:IPR005162); BEST Arabidopsis thaliana protein match is: unknown protein (TAIR:AT1G34070.1); Has 1807 Blast hits to 1807 proteins in 277 species: Archae - 0; Bacteria - 0; Metazoa - 736; Fungi - 347; Plants - 385; Viruses - 0; Other Eukaryotes - 339 (source: NCBI BLink).
isogroup00862	isotig02830	787	AT1G50510.1	bbh	AT1G50510.1	AT1G50510	Arabidopsis thaliana	indigoidine synthase A family protein	241	80	1e-89	33	33	140.215	140.215	40	40	145.317	145.317	reads1+reads2	-0.0515649	-0.0515649	#35.1	not assigned.no ontology	at1g50510	TAIR release 10	indigoidine synthase A family protein; INVOLVED IN: biological_process unknown; LOCATED IN: peroxisome, plasma membrane; CONTAINS InterPro DOMAIN/s: Indigoidine synthase A like protein (InterPro:IPR007342); Has 1680 Blast hits to 1674 proteins in 598 species: Archae - 0; Bacteria - 980; Metazoa - 68; Fungi - 108; Plants - 51; Viruses - 0; Other Eukaryotes - 473 (source: NCBI BLink).
isogroup00890	isotig02858	762	-	-	-	AT2G26490	Arabidopsis thaliana	Transducin/WD40 repeat-like superfamily protein	176	67	4e-48	28	28	122.873	122.873	31	31	116.316	116.316	reads1+reads2	0.079128	0.079128	#35.1	not assigned.no ontology	at2g26490	TAIR release 10	Transducin/WD40 repeat-like superfamily protein; CONTAINS InterPro DOMAIN/s: WD40 repeat 2 (InterPro:IPR019782), WD40 repeat-like-containing domain (InterPro:IPR011046), WD40-repeat-containing domain (InterPro:IPR017986), WD40/YVTN repeat-like-containing domain (InterPro:IPR015943), WD40 repeat (InterPro:IPR001680), WD40 repeat, subgroup (InterPro:IPR019781), G-protein beta WD-40 repeat, region (…
isogroup00867	isotig02835	775	AT1G27760.3	bbh	AT1G27760.3	AT1G27760	Arabidopsis thaliana	interferon-related developmental regulator family protein / IFRD protein family	196	76	6e-62	13	13	56.0914	56.0914	15	15	55.3376	55.3376	reads1+reads2	0.0195195	0.0195195	#35.1	not assigned.no ontology	at1g27760	TAIR release 10	Encodes a protein with similarity to human interferon-related developmental regulator (IFRD)that is involved in salt tolerance. Loss of function mutations are hypersensitive to salt stress and have reduced fertility. SAT32 is found in the cytoplasm but appears to translocate to the nucleus when plants are subject to salt stress.; SALT-TOLERANCE 32 (SAT32); FUNCTIONS IN: binding; INVOLVED IN: resp…
isogroup00934	isotig02902	736	-	-	-	AT5G24320	Arabidopsis thaliana	Transducin/WD40 repeat-like superfamily protein	71	63	1e-11	19	19	86.3238	86.3238	10	10	38.8466	38.8466	reads1+reads2	1.15197	1.15197	#35.1	not assigned.no ontology	at5g24320	TAIR release 10	Transducin/WD40 repeat-like superfamily protein; CONTAINS InterPro DOMAIN/s: WD40 repeat 2 (InterPro:IPR019782), WD40 repeat, conserved site (InterPro:IPR019775), WD40 repeat (InterPro:IPR001680), G-protein beta WD-40 repeat, region (InterPro:IPR020472), WD40 repeat-like-containing domain (InterPro:IPR011046), WD40-repeat-containing domain (InterPro:IPR017986), WD40/YVTN repeat-like-containing do…
isogroup00944	isotig02912	727	-	-	-	AT1G80280	Arabidopsis thaliana	alpha/beta-Hydrolases superfamily protein	170	77	4e-50	20	20	91.9921	91.9921	15	15	58.9913	58.9913	reads1+reads2	0.641008	0.641008	#35.1	not assigned.no ontology	at1g80280	TAIR release 10	alpha/beta-Hydrolases superfamily protein; CONTAINS InterPro DOMAIN/s: Alpha/beta hydrolase fold-1 (InterPro:IPR000073); BEST Arabidopsis thaliana protein match is: alpha/beta-Hydrolases superfamily protein (TAIR:AT1G15490.1); Has 7676 Blast hits to 7658 proteins in 1204 species: Archae - 71; Bacteria - 5735; Metazoa - 276; Fungi - 71; Plants - 550; Viruses - 0; Other Eukaryotes - 973 (source: NC…
isogroup00893	isotig02861	759	AT4G25580.1	bbh	AT4G25580.1	AT4G25580	Arabidopsis thaliana	CAP160 protein	152	50	2e-15	14	14	61.6795	61.6795	7	7	26.3686	26.3686	reads1+reads2	1.22597	1.22597	#35.1	not assigned.no ontology	at4g25580	TAIR release 10	CAP160 protein; CONTAINS InterPro DOMAIN/s: CAP160 (InterPro:IPR012418); BEST Arabidopsis thaliana protein match is: CAP160 protein (TAIR:AT5G52300.1); Has 292 Blast hits to 249 proteins in 85 species: Archae - 0; Bacteria - 26; Metazoa - 66; Fungi - 33; Plants - 116; Viruses - 9; Other Eukaryotes - 42 (source: NCBI BLink).
isogroup00996	isotig02964	682	AT5G66100.1	bbh	AT5G66100.1	AT5G66100	Arabidopsis thaliana	winged-helix DNA-binding transcription factor family protein	151	66	9e-32	5	5	24.5155	24.5155	4	4	16.769	16.769	reads1+reads2	0.547898	0.547898	#35.1	not assigned.no ontology	at5g66100	TAIR release 10	winged-helix DNA-binding transcription factor family protein; FUNCTIONS IN: molecular_function unknown; INVOLVED IN: biological_process unknown; LOCATED IN: chloroplast; EXPRESSED IN: 16 plant structures; EXPRESSED DURING: 4 anthesis, F mature embryo stage, petal differentiation and expansion stage, E expanded cotyledon stage, D bilateral stage; CONTAINS InterPro DOMAIN/s: Winged helix-turn-helix…
isogroup01044	isotig03012	658	AT2G45540.1	bbh	AT2G45540.1	AT2G45540	Arabidopsis thaliana	WD-40 repeat family protein / beige-related	199	73	8e-57	5	5	25.4097	25.4097	3	3	13.0355	13.0355	reads1+reads2	0.962933	0.962933	#35.1	not assigned.no ontology	at2g45540	TAIR release 10	WD-40 repeat family protein / beige-related; FUNCTIONS IN: nucleotide binding; INVOLVED IN: biological_process unknown; LOCATED IN: cellular_component unknown; EXPRESSED IN: 24 plant structures; EXPRESSED DURING: 14 growth stages; CONTAINS InterPro DOMAIN/s: WD40 repeat-like-containing domain (InterPro:IPR011046), WD40 repeat 2 (InterPro:IPR019782), Beige/BEACH (InterPro:IPR000409), WD40-repeat-c…
isogroup01195	isotig03163	612	-	-	-	AT1G03060	Arabidopsis thaliana	Beige/BEACH domain ;WD domain, G-beta repeat protein	138	77	9e-46	5	5	27.3195	27.3195	4	4	18.687	18.687	reads1+reads2	0.547896	0.547896	#35.1	not assigned.no ontology	at1g03060	TAIR release 10	Encodes a WD/BEACH domain protein involved in cell morphogenesis.; SPIRRIG (SPI); FUNCTIONS IN: binding; INVOLVED IN: signal transduction, multidimensional cell growth, vacuole organization, trichome morphogenesis; LOCATED IN: cellular_component unknown; EXPRESSED IN: 23 plant structures; EXPRESSED DURING: 15 growth stages; CONTAINS InterPro DOMAIN/s: WD40 repeat 2 (InterPro:IPR019782), Beige/BEA…
isogroup01211	isotig03179	596	-	-	-	AT1G15490	Arabidopsis thaliana	alpha/beta-Hydrolases superfamily protein	50	68	8e-08	6	5	28.0529	28.0529	11	10.5	50.3703	50.3703	reads1+reads2	-0.844423	-0.844423	#35.1	not assigned.no ontology	at1g15490	TAIR release 10	alpha/beta-Hydrolases superfamily protein; CONTAINS InterPro DOMAIN/s: Alpha/beta hydrolase fold-1 (InterPro:IPR000073); BEST Arabidopsis thaliana protein match is: alpha/beta-Hydrolases superfamily protein (TAIR:AT1G80280.1); Has 5830 Blast hits to 5818 proteins in 1057 species: Archae - 56; Bacteria - 4179; Metazoa - 223; Fungi - 71; Plants - 420; Viruses - 1; Other Eukaryotes - 880 (source: NC…
isogroup01085	isotig03053	648	AT5G42870.2	unique_fbh	-	AT5G42870	Arabidopsis thaliana	phosphatidic acid phosphohydrolase 2	70	84	4e-27	4	4	20.6414	20.6414	9	9	39.7099	39.7099	reads1+reads2	-0.943958	-0.943958	#35.1	not assigned.no ontology	at5g42870	TAIR release 10	phosphatidic acid phosphohydrolase 2 (PAH2); FUNCTIONS IN: phosphatidate phosphatase activity; INVOLVED IN: cellular response to phosphate starvation, lipid metabolic process; EXPRESSED IN: 23 plant structures; EXPRESSED DURING: 13 growth stages; CONTAINS InterPro DOMAIN/s: LNS2, Lipin/Ned1/Smp2 (InterPro:IPR013209), Lipin, N-terminal conserved region (InterPro:IPR007651); BEST Arabidopsis thalia…
isogroup01226	isotig03194	602	-	-	-	AT2G26490	Arabidopsis thaliana	Transducin/WD40 repeat-like superfamily protein	155	67	9e-40	453	435.857	2421.04	2421.04	454	441.143	2095.14	2095.14	reads1+reads2	0.208579	0.208579	#35.1	not assigned.no ontology	at2g26490	TAIR release 10	Transducin/WD40 repeat-like superfamily protein; CONTAINS InterPro DOMAIN/s: WD40 repeat 2 (InterPro:IPR019782), WD40 repeat-like-containing domain (InterPro:IPR011046), WD40-repeat-containing domain (InterPro:IPR017986), WD40/YVTN repeat-like-containing domain (InterPro:IPR015943), WD40 repeat (InterPro:IPR001680), WD40 repeat, subgroup (InterPro:IPR019781), G-protein beta WD-40 repeat, region (…
isogroup01259	isotig03227	589	-	-	-	AT5G49920	Arabidopsis thaliana	Octicosapeptide/Phox/Bem1p family protein	123	73	2e-29	15	15	85.159	85.159	9	9	43.6876	43.6876	reads1+reads2	0.962935	0.962935	#35.1	not assigned.no ontology	at5g49920	TAIR release 10	Octicosapeptide/Phox/Bem1p family protein; CONTAINS InterPro DOMAIN/s: Octicosapeptide/Phox/Bem1p (InterPro:IPR000270); BEST Arabidopsis thaliana protein match is: Protein kinase superfamily protein with octicosapeptide/Phox/Bem1p domain (TAIR:AT3G46920.1); Has 1807 Blast hits to 1807 proteins in 277 species: Archae - 0; Bacteria - 0; Metazoa - 736; Fungi - 347; Plants - 385; Viruses - 0; Other E…
isogroup01224	isotig03192	603	AT2G01190.1	unique_fbh	-	AT2G01190	Arabidopsis thaliana	Octicosapeptide/Phox/Bem1p family protein	37	75	3e-06	9	9	49.9091	49.9091	3	3	14.2244	14.2244	reads1+reads2	1.81094	1.81094	#35.1	not assigned.no ontology	at2g01190	TAIR release 10	Octicosapeptide/Phox/Bem1p family protein; LOCATED IN: cytosol, nucleus; EXPRESSED IN: 23 plant structures; EXPRESSED DURING: 13 growth stages; CONTAINS InterPro DOMAIN/s: Octicosapeptide/Phox/Bem1p (InterPro:IPR000270); BEST Arabidopsis thaliana protein match is: Octicosapeptide/Phox/Bem1p family protein (TAIR:AT3G18230.1); Has 5347 Blast hits to 4615 proteins in 344 species: Archae - 4; Bacteri…
isogroup01280	isotig03248	588	-	-	-	AT1G27760	Arabidopsis thaliana	interferon-related developmental regulator family protein / IFRD protein family	61	70	3e-12	11	11	62.5562	62.5562	14	13.5	65.6429	65.6429	reads1+reads2	-0.0694861	-0.0694861	#35.1	not assigned.no ontology	at1g27760	TAIR release 10	Encodes a protein with similarity to human interferon-related developmental regulator (IFRD)that is involved in salt tolerance. Loss of function mutations are hypersensitive to salt stress and have reduced fertility. SAT32 is found in the cytoplasm but appears to translocate to the nucleus when plants are subject to salt stress.; SALT-TOLERANCE 32 (SAT32); FUNCTIONS IN: binding; INVOLVED IN: resp…
isogroup01262	isotig03230	590	AT5G06370.1	bbh	AT5G06370.1	AT5G06370	Arabidopsis thaliana	NC domain-containing protein-related	158	81	5e-66	2	2	11.3353	11.3353	6	6	29.0757	29.0757	reads1+reads2	-1.35899	-1.35899	#35.1	not assigned.no ontology	at5g06370	TAIR release 10	NC domain-containing protein-related; CONTAINS InterPro DOMAIN/s: NC (InterPro:IPR007053); BEST Arabidopsis thaliana protein match is: NC domain-containing protein-related (TAIR:AT3G02700.1); Has 30201 Blast hits to 17322 proteins in 780 species: Archae - 12; Bacteria - 1396; Metazoa - 17338; Fungi - 3422; Plants - 5037; Viruses - 0; Other Eukaryotes - 2996 (source: NCBI BLink).
isogroup01289	isotig03257	584	AT2G17010.1	bbh	AT2G17010.1	AT2G17010	Arabidopsis thaliana	Mechanosensitive ion channel family protein	175	73	2e-46	7	7	40.0811	40.0811	6	6	29.3744	29.3744	reads1+reads2	0.448363	0.448363	#35.1	not assigned.no ontology	at2g17010	TAIR release 10	Mechanosensitive ion channel family protein; FUNCTIONS IN: molecular_function unknown; INVOLVED IN: transmembrane transport; LOCATED IN: membrane; CONTAINS InterPro DOMAIN/s: Membrane protein, At2g17000, predicted (InterPro:IPR016688), Mechanosensitive ion channel MscS (InterPro:IPR006685), Like-Sm ribonucleoprotein (LSM)-related domain (InterPro:IPR010920); BEST Arabidopsis thaliana protein matc…
isogroup01307	isotig03275	577	AT4G32272.2	bbh	AT4G32272.2	AT4G32272	Arabidopsis thaliana	Nucleotide/sugar transporter family protein	116	87	3e-47	8	8	46.3627	46.3627	7	7	34.6859	34.6859	reads1+reads2	0.418615	0.418615	#35.1	not assigned.no ontology	at4g32272	TAIR release 10	Nucleotide/sugar transporter family protein; FUNCTIONS IN: molecular_function unknown; INVOLVED IN: biological_process unknown; LOCATED IN: cellular_component unknown; CONTAINS InterPro DOMAIN/s: Protein of unknown function DUF250 (InterPro:IPR004853); BEST Arabidopsis thaliana protein match is: UDP-N-acetylglucosamine (UAA) transporter family (TAIR:AT4G31600.1).
isogroup01339	isotig03307	567	-	-	-	AT5G48050	Arabidopsis thaliana	CONTAINS InterPro DOMAIN/s: Retrotransposon gag protein (InterPro:IPR005162); BEST Arabidopsis thaliana protein match is: unknown protein (TAIR:AT1G34070.1); Has 1807 Blast hits to 1807 proteins in 277 species: Archae - 0; Bacteria - 0; Metazoa - 736; Fungi - 347; Plants - 385; Viruses - 0; Other Eukaryotes - 339 (source: NCBI BLink).	66	71	2e-12	3	3	17.6927	17.6927	10	10	50.4252	50.4252	reads1+reads2	-1.51099	-1.51099	#35.1	not assigned.no ontology	at5g48050	TAIR release 10	CONTAINS InterPro DOMAIN/s: Retrotransposon gag protein (InterPro:IPR005162); BEST Arabidopsis thaliana protein match is: unknown protein (TAIR:AT1G34070.1); Has 1807 Blast hits to 1807 proteins in 277 species: Archae - 0; Bacteria - 0; Metazoa - 736; Fungi - 347; Plants - 385; Viruses - 0; Other Eukaryotes - 339 (source: NCBI BLink).
isogroup01312	isotig03280	576	AT2G39445.1	bbh	AT2G39445.1	AT2G39445	Arabidopsis thaliana	Phosphatidylinositol N-acetylglucosaminyltransferase, GPI19/PIG-P subunit	160	70	4e-40	9	9	52.2486	52.2486	21	21	104.238	104.238	reads1+reads2	-0.996423	-0.996423	#35.1	not assigned.no ontology	at2g39445	TAIR release 10	Phosphatidylinositol N-acetylglucosaminyltransferase, GPI19/PIG-P subunit; FUNCTIONS IN: molecular_function unknown; INVOLVED IN: biological_process unknown; LOCATED IN: chloroplast; CONTAINS InterPro DOMAIN/s: PIG-P (InterPro:IPR013717), Phosphatidylinositol N-acetylglucosaminyltransferase, GPI19/PIG-P subunit (InterPro:IPR016542); BEST Arabidopsis thaliana protein match is: Phosphatidylinositol…
isogroup01346	isotig03314	570	AT1G03060.1	bbh	AT1G03060.1	AT1G03060	Arabidopsis thaliana	Beige/BEACH domain ;WD domain, G-beta repeat protein	166	83	2e-67	3	3	17.5995	17.5995	6	6	30.0959	30.0959	reads1+reads2	-0.774033	-0.774033	#35.1	not assigned.no ontology	at1g03060	TAIR release 10	Encodes a WD/BEACH domain protein involved in cell morphogenesis.; SPIRRIG (SPI); FUNCTIONS IN: binding; INVOLVED IN: signal transduction, multidimensional cell growth, vacuole organization, trichome morphogenesis; LOCATED IN: cellular_component unknown; EXPRESSED IN: 23 plant structures; EXPRESSED DURING: 15 growth stages; CONTAINS InterPro DOMAIN/s: WD40 repeat 2 (InterPro:IPR019782), Beige/BEA…
isogroup01434	isotig03402	545	-	-	-	AT1G27760	Arabidopsis thaliana	interferon-related developmental regulator family protein / IFRD protein family	174	77	6e-60	5	5	30.6781	30.6781	4	3.5	18.3613	18.3613	reads1+reads2	0.740541	0.740541	#35.1	not assigned.no ontology	at1g27760	TAIR release 10	Encodes a protein with similarity to human interferon-related developmental regulator (IFRD)that is involved in salt tolerance. Loss of function mutations are hypersensitive to salt stress and have reduced fertility. SAT32 is found in the cytoplasm but appears to translocate to the nucleus when plants are subject to salt stress.; SALT-TOLERANCE 32 (SAT32); FUNCTIONS IN: binding; INVOLVED IN: resp…
isogroup01393	isotig03361	559	AT4G09900.1	bbh	AT4G09900.1	AT4G09900	Arabidopsis thaliana	methyl esterase 12	88	93	3e-38	4	4	23.9278	23.9278	7	7	35.8028	35.8028	reads1+reads2	-0.581385	-0.581385	#35.1	not assigned.no ontology	at4g09900	TAIR release 10	Encodes a protein predicted to act as a carboxylesterase. It has similarity to the SABP2 methyl salicylate esterase from tobacco. This protein does not act on methyl IAA, methyl JA, MeSA, MeGA4, or MEGA9 in vitro.; methyl esterase 12 (MES12); CONTAINS InterPro DOMAIN/s: Alpha/beta hydrolase fold-1 (InterPro:IPR000073); BEST Arabidopsis thaliana protein match is: methyl esterase 14 (TAIR:AT1G33990…
isogroup01466	isotig03434	547	AT2G16405.1	bbh	AT2G16405.1	AT2G16405	Arabidopsis thaliana	Transducin/WD40 repeat-like superfamily protein	66	89	2e-24	1	1	6.1132	0.1	7	7	36.5883	36.5883	reads2	-2.58138	-8.51524	#35.1	not assigned.no ontology	at2g16405	TAIR release 10	Transducin/WD40 repeat-like superfamily protein; FUNCTIONS IN: nucleotide binding; INVOLVED IN: biological_process unknown; LOCATED IN: cellular_component unknown; EXPRESSED IN: cultured cell; CONTAINS InterPro DOMAIN/s: WD40 repeat 2 (InterPro:IPR019782), WD40 repeat-like-containing domain (InterPro:IPR011046), WD40 repeat, conserved site (InterPro:IPR019775), WD40-repeat-containing domain (Inte…
isogroup01555	isotig03523	531	-	-	-	AT5G56170	Arabidopsis thaliana	LORELEI-LIKE-GPI-ANCHORED PROTEIN 1	70	64	2e-15	2402	1905.5	11999.7	11999.7	2631	2070.5	11148.4	11148.4	reads1+reads2	0.10616	0.10616	#35.1	not assigned.no ontology	at5g56170	TAIR release 10	LORELEI-LIKE-GPI-ANCHORED PROTEIN 1 (LLG1); BEST Arabidopsis thaliana protein match is: lorelei (TAIR:AT4G26466.1); Has 1807 Blast hits to 1807 proteins in 277 species: Archae - 0; Bacteria - 0; Metazoa - 736; Fungi - 347; Plants - 385; Viruses - 0; Other Eukaryotes - 339 (source: NCBI BLink).
isogroup01582	isotig03550	522	-	-	-	AT2G28320	Arabidopsis thaliana	Pleckstrin homology (PH) and lipid-binding START domains-containing protein	34	88	1e-09	6	6	38.4358	38.4358	8	7.5	41.0792	41.0792	reads1+reads2	-0.0959574	-0.0959574	#35.1	not assigned.no ontology	at2g28320	TAIR release 10	Pleckstrin homology (PH) and lipid-binding START domains-containing protein; FUNCTIONS IN: phosphoinositide binding; INVOLVED IN: signal transduction; LOCATED IN: plasma membrane; EXPRESSED IN: 24 plant structures; EXPRESSED DURING: 15 growth stages; CONTAINS InterPro DOMAIN/s: Protein of unknown function DUF1336 (InterPro:IPR009769), Pleckstrin homology-type (InterPro:IPR011993), Lipid-binding S…
isogroup01587	isotig03555	516	-	-	-	AT2G28320	Arabidopsis thaliana	Pleckstrin homology (PH) and lipid-binding START domains-containing protein	59	79	8e-15	2	2	12.9609	12.9609	11	11	60.9501	60.9501	reads1+reads2	-2.23346	-2.23346	#35.1	not assigned.no ontology	at2g28320	TAIR release 10	Pleckstrin homology (PH) and lipid-binding START domains-containing protein; FUNCTIONS IN: phosphoinositide binding; INVOLVED IN: signal transduction; LOCATED IN: plasma membrane; EXPRESSED IN: 24 plant structures; EXPRESSED DURING: 15 growth stages; CONTAINS InterPro DOMAIN/s: Protein of unknown function DUF1336 (InterPro:IPR009769), Pleckstrin homology-type (InterPro:IPR011993), Lipid-binding S…
isogroup01539	isotig03507	530	AT3G17675.1	bbh	AT3G17675.1	AT3G17675	Arabidopsis thaliana	Cupredoxin superfamily protein	99	53	3e-13	26	26	164.041	164.041	6	6	32.3673	32.3673	reads1+reads2	2.34145	2.34145	#35.1	not assigned.no ontology	at3g17675	TAIR release 10	Encodes a Plantacyanin/Basic blue family protein; Cupredoxin superfamily protein; FUNCTIONS IN: electron carrier activity, copper ion binding; CONTAINS InterPro DOMAIN/s: Plastocyanin-like (InterPro:IPR003245), Cupredoxin (InterPro:IPR008972); BEST Arabidopsis thaliana protein match is: Cupredoxin superfamily protein (TAIR:AT5G26330.1); Has 1434 Blast hits to 1387 proteins in 64 species: Archae -…
isogroup01626	isotig03594	511	AT5G55980.1	unique_fbh	-	AT5G55980	Arabidopsis thaliana	serine-rich protein-related	37	72	2e-06	407	385.667	2523.75	2523.75	720	698.833	3910.06	3910.06	reads1+reads2	-0.631624	-0.631624	#35.1	not assigned.no ontology	at5g55980	TAIR release 10	serine-rich protein-related; FUNCTIONS IN: molecular_function unknown; INVOLVED IN: biological_process unknown; LOCATED IN: chloroplast; EXPRESSED IN: 6 plant structures; EXPRESSED DURING: L mature pollen stage, M germinated pollen stage, 4 anthesis, C globular stage; BEST Arabidopsis thaliana protein match is: serine-rich protein-related (TAIR:AT3G13227.1); Has 1807 Blast hits to 1807 proteins i…
isogroup01634	isotig03602	512	AT4G26860.1	bbh	AT4G26860.1	AT4G26860	Arabidopsis thaliana	Predicted pyridoxal phosphate-dependent enzyme, YBL036C type	111	90	2e-51	14	14	91.4351	91.4351	1	1	5.5842	0.1	reads1	4.03333	9.8366	#35.1	not assigned.no ontology	at4g26860	TAIR release 10	Predicted pyridoxal phosphate-dependent enzyme, YBL036C type; FUNCTIONS IN: pyridoxal phosphate binding; INVOLVED IN: biological_process unknown; EXPRESSED IN: 23 plant structures; EXPRESSED DURING: 15 growth stages; CONTAINS InterPro DOMAIN/s: Predicted pyridoxal phosphate-dependent enzyme, YBL036C type (InterPro:IPR011078), Alanine racemase, N-terminal (InterPro:IPR001608); BEST Arabidopsis tha…
isogroup01669	isotig03637	504	-	-	-	AT5G48050	Arabidopsis thaliana	CONTAINS InterPro DOMAIN/s: Retrotransposon gag protein (InterPro:IPR005162); BEST Arabidopsis thaliana protein match is: unknown protein (TAIR:AT1G34070.1); Has 1807 Blast hits to 1807 proteins in 277 species: Archae - 0; Bacteria - 0; Metazoa - 736; Fungi - 347; Plants - 385; Viruses - 0; Other Eukaryotes - 339 (source: NCBI BLink).	98	47	1e-08	4	4	26.539	26.539	3	3	17.0185	17.0185	reads1+reads2	0.64101	0.64101	#35.1	not assigned.no ontology	at5g48050	TAIR release 10	CONTAINS InterPro DOMAIN/s: Retrotransposon gag protein (InterPro:IPR005162); BEST Arabidopsis thaliana protein match is: unknown protein (TAIR:AT1G34070.1); Has 1807 Blast hits to 1807 proteins in 277 species: Archae - 0; Bacteria - 0; Metazoa - 736; Fungi - 347; Plants - 385; Viruses - 0; Other Eukaryotes - 339 (source: NCBI BLink).
isogroup01701	isotig03669	492	-	-	-	AT4G36830	Arabidopsis thaliana	GNS1/SUR4 membrane protein family	57	78	6e-17	23	23	156.321	156.321	11	11	63.9232	63.9232	reads1+reads2	1.2901	1.2901	#35.1	not assigned.no ontology	at4g36830	TAIR release 10	HOS3-1; FUNCTIONS IN: molecular_function unknown; INVOLVED IN: biological_process unknown; LOCATED IN: integral to membrane; EXPRESSED IN: 13 plant structures; EXPRESSED DURING: 7 growth stages; CONTAINS InterPro DOMAIN/s: GNS1/SUR4 membrane protein (InterPro:IPR002076); BEST Arabidopsis thaliana protein match is: GNS1/SUR4 membrane protein family (TAIR:AT1G75000.1); Has 156 Blast hits to 156 pro…
isogroup01657	isotig03625	509	AT4G11790.1	bbh	AT4G11790.1	AT4G11790	Arabidopsis thaliana	Pleckstrin homology (PH) domain superfamily protein	110	70	9e-32	1	1	6.5696	0.1	5	5	28.0856	28.0856	reads2	-2.09595	-8.13369	#35.1	not assigned.no ontology	at4g11790	TAIR release 10	Pleckstrin homology (PH) domain superfamily protein; FUNCTIONS IN: molecular_function unknown; INVOLVED IN: intracellular transport; LOCATED IN: cellular_component unknown; EXPRESSED IN: 23 plant structures; EXPRESSED DURING: 13 growth stages; CONTAINS InterPro DOMAIN/s: Ran binding protein 1 (InterPro:IPR000156), Pleckstrin homology-type (InterPro:IPR011993); Has 30201 Blast hits to 17322 protei…
isogroup01751	isotig03719	497	-	-	-	AT2G26460	Arabidopsis thaliana	RED family protein	65	73	3e-15	9	9	60.5537	60.5537	16	16	92.0438	92.0438	reads1+reads2	-0.604105	-0.604105	#35.1	not assigned.no ontology	at2g26460	TAIR release 10	Encodes SMU2, a protein involved in RNA splicing.; SUPPRESSORS OF MEC-8 AND UNC-52 2 (SMU2); FUNCTIONS IN: molecular_function unknown; INVOLVED IN: RNA splicing; LOCATED IN: nucleus; EXPRESSED IN: 25 plant structures; EXPRESSED DURING: 14 growth stages; CONTAINS InterPro DOMAIN/s: RED-like, N-terminal (InterPro:IPR012916), RED-like, C-terminal (InterPro:IPR012492); Has 470 Blast hits to 361 prote…
isogroup01702	isotig03670	500	AT5G08060.1	bbh	AT5G08060.1	AT5G08060	Arabidopsis thaliana	unknown protein; FUNCTIONS IN: molecular_function unknown; INVOLVED IN: biological_process unknown; LOCATED IN: mitochondrion; EXPRESSED IN: 24 plant structures; EXPRESSED DURING: 16 growth stages; Has 42 Blast hits to 42 proteins in 17 species: Archae - 0; Bacteria - 0; Metazoa - 0; Fungi - 0; Plants - 41; Viruses - 0; Other Eukaryotes - 1 (source: NCBI BLink).	64	79	1e-18	8	4.25	28.4232	28.4232	8	7.25	41.4571	41.4571	reads1+reads2	-0.54455	-0.54455	#35.1	not assigned.no ontology	at5g08060	TAIR release 10	unknown protein; FUNCTIONS IN: molecular_function unknown; INVOLVED IN: biological_process unknown; LOCATED IN: mitochondrion; EXPRESSED IN: 24 plant structures; EXPRESSED DURING: 16 growth stages; Has 42 Blast hits to 42 proteins in 17 species: Archae - 0; Bacteria - 0; Metazoa - 0; Fungi - 0; Plants - 41; Viruses - 0; Other Eukaryotes - 1 (source: NCBI BLink).
isogroup01909	isotig03877	475	-	-	-	AT1G15490	Arabidopsis thaliana	alpha/beta-Hydrolases superfamily protein	148	73	3e-34	5	4	28.1593	28.1593	6	6	36.1151	36.1151	reads1+reads2	-0.358991	-0.358991	#35.1	not assigned.no ontology	at1g15490	TAIR release 10	alpha/beta-Hydrolases superfamily protein; CONTAINS InterPro DOMAIN/s: Alpha/beta hydrolase fold-1 (InterPro:IPR000073); BEST Arabidopsis thaliana protein match is: alpha/beta-Hydrolases superfamily protein (TAIR:AT1G80280.1); Has 5830 Blast hits to 5818 proteins in 1057 species: Archae - 56; Bacteria - 4179; Metazoa - 223; Fungi - 71; Plants - 420; Viruses - 1; Other Eukaryotes - 880 (source: NC…
isogroup01930	isotig03898	475	-	-	-	AT2G45540	Arabidopsis thaliana	WD-40 repeat family protein / beige-related	153	69	2e-40	4	4	28.1593	28.1593	9	9	54.1726	54.1726	reads1+reads2	-0.943952	-0.943952	#35.1	not assigned.no ontology	at2g45540	TAIR release 10	WD-40 repeat family protein / beige-related; FUNCTIONS IN: nucleotide binding; INVOLVED IN: biological_process unknown; LOCATED IN: cellular_component unknown; EXPRESSED IN: 24 plant structures; EXPRESSED DURING: 14 growth stages; CONTAINS InterPro DOMAIN/s: WD40 repeat-like-containing domain (InterPro:IPR011046), WD40 repeat 2 (InterPro:IPR019782), Beige/BEACH (InterPro:IPR000409), WD40-repeat-c…
isogroup01872	isotig03840	483	AT5G42870.1	bbh	AT5G42870.1	AT5G42870	Arabidopsis thaliana	phosphatidic acid phosphohydrolase 2	112	85	3e-48	14	14	96.925	96.925	6	6	35.5169	35.5169	reads1+reads2	1.44836	1.44836	#35.1	not assigned.no ontology	at5g42870	TAIR release 10	phosphatidic acid phosphohydrolase 2 (PAH2); FUNCTIONS IN: phosphatidate phosphatase activity; INVOLVED IN: cellular response to phosphate starvation, lipid metabolic process; EXPRESSED IN: 23 plant structures; EXPRESSED DURING: 13 growth stages; CONTAINS InterPro DOMAIN/s: LNS2, Lipin/Ned1/Smp2 (InterPro:IPR013209), Lipin, N-terminal conserved region (InterPro:IPR007651); BEST Arabidopsis thalia…
isogroup01968	isotig03936	467	AT2G18460.1	bbh	AT2G18460.1	AT2G18460	Arabidopsis thaliana	like COV 3	77	68	2e-19	0	0	0.1	0.1	7	7	42.8561	42.8561	reads2	-8.74336	-8.74336	#35.1	not assigned.no ontology	at2g18460	TAIR release 10	like COV 3 (LCV3); CONTAINS InterPro DOMAIN/s: Protein of unknown function DUF502 (InterPro:IPR007462); BEST Arabidopsis thaliana protein match is: like COV 1 (TAIR:AT2G20130.1); Has 35333 Blast hits to 34131 proteins in 2444 species: Archae - 798; Bacteria - 22429; Metazoa - 974; Fungi - 991; Plants - 531; Viruses - 0; Other Eukaryotes - 9610 (source: NCBI BLink).
isogroup01996	isotig03964	466	-	-	-	AT3G13227	Arabidopsis thaliana	serine-rich protein-related	54	59	3e-09	17	17	121.988	121.988	5	5	30.6772	30.6772	reads1+reads2	1.9915	1.9915	#35.1	not assigned.no ontology	at3g13227	TAIR release 10	serine-rich protein-related; BEST Arabidopsis thaliana protein match is: serine-rich protein-related (TAIR:AT5G55980.1); Has 173 Blast hits to 173 proteins in 18 species: Archae - 0; Bacteria - 0; Metazoa - 0; Fungi - 0; Plants - 173; Viruses - 0; Other Eukaryotes - 0 (source: NCBI BLink).
isogroup01983	isotig03951	467	AT2G32590.1	bbh	AT2G32590.1	AT2G32590	Arabidopsis thaliana	LOCATED IN: chloroplast; EXPRESSED IN: 17 plant structures; EXPRESSED DURING: 9 growth stages; CONTAINS InterPro DOMAIN/s: Barren (InterPro:IPR008418); Has 467 Blast hits to 447 proteins in 202 species: Archae - 0; Bacteria - 4; Metazoa - 147; Fungi - 168; Plants - 39; Viruses - 1; Other Eukaryotes - 108 (source: NCBI BLink).	49	83	2e-14	1	1	7.1604	7.1604	11	11	67.3452	67.3452	reads1+reads2	-3.23346	-3.23346	#35.1	not assigned.no ontology	at2g32590	TAIR release 10	LOCATED IN: chloroplast; EXPRESSED IN: 17 plant structures; EXPRESSED DURING: 9 growth stages; CONTAINS InterPro DOMAIN/s: Barren (InterPro:IPR008418); Has 467 Blast hits to 447 proteins in 202 species: Archae - 0; Bacteria - 4; Metazoa - 147; Fungi - 168; Plants - 39; Viruses - 1; Other Eukaryotes - 108 (source: NCBI BLink).
isogroup02016	isotig03984	457	AT2G45760.1	bbh	AT2G45760.1	AT2G45760	Arabidopsis thaliana	BON association protein 2	72	68	2e-11	3	3	21.9513	21.9513	4	4	25.025	25.025	reads1+reads2	-0.189064	-0.189064	#35.1	not assigned.no ontology	at2g45760	TAIR release 10	encodes a protein that is similar to BONZAI1-binding protein BAP1.; BON association protein 2 (BAP2); CONTAINS InterPro DOMAIN/s: C2 calcium/lipid-binding domain, CaLB (InterPro:IPR008973), C2 calcium-dependent membrane targeting (InterPro:IPR000008); BEST Arabidopsis thaliana protein match is: BON association protein 1 (TAIR:AT3G61190.2); Has 35333 Blast hits to 34131 proteins in 2444 species: A…
isogroup02078	isotig04046	454	AT3G07790.1	bbh	AT3G07790.1	AT3G07790	Arabidopsis thaliana	DGCR14-related	118	77	2e-41	3	3	22.0963	22.0963	6	6	37.7856	37.7856	reads1+reads2	-0.774032	-0.774032	#35.1	not assigned.no ontology	at3g07790	TAIR release 10	DGCR14-related; FUNCTIONS IN: molecular_function unknown; INVOLVED IN: biological_process unknown; LOCATED IN: chloroplast; EXPRESSED IN: 25 plant structures; EXPRESSED DURING: 15 growth stages; CONTAINS InterPro DOMAIN/s: Nuclear protein DGCR14 (InterPro:IPR019148); Has 334 Blast hits to 326 proteins in 146 species: Archae - 0; Bacteria - 0; Metazoa - 141; Fungi - 84; Plants - 40; Viruses - 21; …
isogroup02194	isotig04162	433	-	-	-	AT2G45540	Arabidopsis thaliana	WD-40 repeat family protein / beige-related	133	68	2e-32	0	0	0.1	0.1	10	10	66.0303	66.0303	reads2	-9.36698	-9.36698	#35.1	not assigned.no ontology	at2g45540	TAIR release 10	WD-40 repeat family protein / beige-related; FUNCTIONS IN: nucleotide binding; INVOLVED IN: biological_process unknown; LOCATED IN: cellular_component unknown; EXPRESSED IN: 24 plant structures; EXPRESSED DURING: 14 growth stages; CONTAINS InterPro DOMAIN/s: WD40 repeat-like-containing domain (InterPro:IPR011046), WD40 repeat 2 (InterPro:IPR019782), Beige/BEACH (InterPro:IPR000409), WD40-repeat-c…
isogroup02174	isotig04142	438	AT2G36300.1	bbh	AT2G36300.1	AT2G36300	Arabidopsis thaliana	Integral membrane Yip1 family protein	121	79	1e-41	8	8	61.076	61.076	5	5	32.6383	32.6383	reads1+reads2	0.90404	0.90404	#35.1	not assigned.no ontology	at2g36300	TAIR release 10	Integral membrane Yip1 family protein; FUNCTIONS IN: molecular_function unknown; INVOLVED IN: biological_process unknown; LOCATED IN: chloroplast, membrane; EXPRESSED IN: 24 plant structures; EXPRESSED DURING: 15 growth stages; CONTAINS InterPro DOMAIN/s: Yip1 domain (InterPro:IPR006977); BEST Arabidopsis thaliana protein match is: Integral membrane Yip1 family protein (TAIR:AT3G52760.1); Has 658…
isogroup02209	isotig04177	432	-	-	-	AT2G39420	Arabidopsis thaliana	alpha/beta-Hydrolases superfamily protein	120	81	1e-41	4	2.5	19.3513	19.3513	11	10.5	69.4923	69.4923	reads1+reads2	-1.84442	-1.84442	#35.1	not assigned.no ontology	at2g39420	TAIR release 10	alpha/beta-Hydrolases superfamily protein; BEST Arabidopsis thaliana protein match is: alpha/beta-Hydrolases superfamily protein (TAIR:AT2G39410.2); Has 4720 Blast hits to 4720 proteins in 1453 species: Archae - 32; Bacteria - 3497; Metazoa - 120; Fungi - 143; Plants - 476; Viruses - 35; Other Eukaryotes - 417 (source: NCBI BLink).
isogroup02197	isotig04165	436	AT5G27490.1	bbh	AT5G27490.1	AT5G27490	Arabidopsis thaliana	Integral membrane Yip1 family protein	91	64	7e-22	6	6	46.0171	46.0171	3	3	19.6728	19.6728	reads1+reads2	1.22597	1.22597	#35.1	not assigned.no ontology	at5g27490	TAIR release 10	Integral membrane Yip1 family protein; FUNCTIONS IN: molecular_function unknown; INVOLVED IN: biological_process unknown; LOCATED IN: membrane; EXPRESSED IN: 23 plant structures; EXPRESSED DURING: 14 growth stages; CONTAINS InterPro DOMAIN/s: Yip1 domain (InterPro:IPR006977); BEST Arabidopsis thaliana protein match is: Integral membrane Yip1 family protein (TAIR:AT3G05280.1); Has 530 Blast hits t…
isogroup02239	isotig04207	429	AT3G20920.1	bbh	AT3G20920.1	AT3G20920	Arabidopsis thaliana	translocation protein-related	93	83	3e-35	4	4	31.1787	31.1787	4	4	26.6584	26.6584	reads1+reads2	0.225971	0.225971	#35.1	not assigned.no ontology	at3g20920	TAIR release 10	translocation protein-related; FUNCTIONS IN: protein transporter activity; INVOLVED IN: protein transport; LOCATED IN: plasma membrane, membrane; EXPRESSED IN: 25 plant structures; EXPRESSED DURING: 15 growth stages; CONTAINS InterPro DOMAIN/s: Translocation protein Sec62 (InterPro:IPR004728); Has 35333 Blast hits to 34131 proteins in 2444 species: Archae - 798; Bacteria - 22429; Metazoa - 974; F…
isogroup02302	isotig04270	421	AT2G45010.1	bbh	AT2G45010.1	AT2G45010	Arabidopsis thaliana	PLAC8 family protein	102	78	3e-36	6	6	47.6567	47.6567	3	3	20.3737	20.3737	reads1+reads2	1.22597	1.22597	#35.1	not assigned.no ontology	at2g45010	TAIR release 10	PLAC8 family protein; CONTAINS InterPro DOMAIN/s: Protein of unknown function Cys-rich (InterPro:IPR006461); BEST Arabidopsis thaliana protein match is: PLAC8 family protein (TAIR:AT5G51400.1); Has 35333 Blast hits to 34131 proteins in 2444 species: Archae - 798; Bacteria - 22429; Metazoa - 974; Fungi - 991; Plants - 531; Viruses - 0; Other Eukaryotes - 9610 (source: NCBI BLink).
isogroup02370	isotig04338	410	AT3G33530.1	bbh	AT3G33530.1	AT3G33530	Arabidopsis thaliana	Transducin family protein / WD-40 repeat family protein	134	75	4e-42	9	9	73.4029	73.4029	1	1	6.9734	0.1	reads1	3.3959	9.51969	#35.1	not assigned.no ontology	at3g33530	TAIR release 10	Transducin family protein / WD-40 repeat family protein; FUNCTIONS IN: nucleotide binding; INVOLVED IN: biological_process unknown; LOCATED IN: chloroplast; EXPRESSED IN: 22 plant structures; EXPRESSED DURING: 14 growth stages; CONTAINS InterPro DOMAIN/s: WD40 repeat-like-containing domain (InterPro:IPR011046), WD40/YVTN repeat-like-containing domain (InterPro:IPR015943); BEST Arabidopsis thalian…
isogroup02397	isotig04365	406	AT3G09850.1	bbh	AT3G09850.1	AT3G09850	Arabidopsis thaliana	D111/G-patch domain-containing protein	136	44	1e-09	10	10	82.3623	82.3623	5	5	35.2107	35.2107	reads1+reads2	1.22597	1.22597	#35.1	not assigned.no ontology	at3g09850	TAIR release 10	D111/G-patch domain-containing protein; FUNCTIONS IN: nucleic acid binding; INVOLVED IN: biological_process unknown; LOCATED IN: intracellular, chloroplast; EXPRESSED IN: 25 plant structures; EXPRESSED DURING: 14 growth stages; CONTAINS InterPro DOMAIN/s: D111/G-patch (InterPro:IPR000467); BEST Arabidopsis thaliana protein match is: GC-rich sequence DNA-binding factor-like protein with Tuftelin i…
isogroup02450	isotig04418	393	AT1G11930.1	unique_fbh	-	AT1G11930	Arabidopsis thaliana	Predicted pyridoxal phosphate-dependent enzyme, YBL036C type	85	88	1e-35	17	17	144.648	144.648	1	1	7.2751	7.2751	reads1+reads2	4.31343	4.31343	#35.1	not assigned.no ontology	at1g11930	TAIR release 10	Predicted pyridoxal phosphate-dependent enzyme, YBL036C type; CONTAINS InterPro DOMAIN/s: Predicted pyridoxal phosphate-dependent enzyme, YBL036C type (InterPro:IPR011078), Alanine racemase, N-terminal (InterPro:IPR001608); BEST Arabidopsis thaliana protein match is: Predicted pyridoxal phosphate-dependent enzyme, YBL036C type (TAIR:AT4G26860.1); Has 7155 Blast hits to 7155 proteins in 2359 speci…
isogroup02558	isotig04526	373	-	-	-	AT2G28320	Arabidopsis thaliana	Pleckstrin homology (PH) and lipid-binding START domains-containing protein	73	80	5e-25	3	3	26.8947	26.8947	6	5.5	42.1585	42.1585	reads1+reads2	-0.648502	-0.648502	#35.1	not assigned.no ontology	at2g28320	TAIR release 10	Pleckstrin homology (PH) and lipid-binding START domains-containing protein; FUNCTIONS IN: phosphoinositide binding; INVOLVED IN: signal transduction; LOCATED IN: plasma membrane; EXPRESSED IN: 24 plant structures; EXPRESSED DURING: 15 growth stages; CONTAINS InterPro DOMAIN/s: Protein of unknown function DUF1336 (InterPro:IPR009769), Pleckstrin homology-type (InterPro:IPR011993), Lipid-binding S…
isogroup02534	isotig04502	376	AT3G05550.1	bbh	AT3G05550.1	AT3G05550	Arabidopsis thaliana	Hypoxia-responsive family protein	95	67	6e-24	3	3	26.6801	26.6801	5	5	38.0201	38.0201	reads1+reads2	-0.510998	-0.510998	#35.1	not assigned.no ontology	at3g05550	TAIR release 10	Hypoxia-responsive family protein; CONTAINS InterPro DOMAIN/s: Hypoxia induced protein, conserved region (InterPro:IPR007667); BEST Arabidopsis thaliana protein match is: Hypoxia-responsive family protein (TAIR:AT5G27760.1); Has 144 Blast hits to 144 proteins in 38 species: Archae - 0; Bacteria - 0; Metazoa - 0; Fungi - 45; Plants - 99; Viruses - 0; Other Eukaryotes - 0 (source: NCBI BLink).
isogroup02601	isotig04569	359	AT3G29240.2	bbh	AT3G29240.2	AT3G29240	Arabidopsis thaliana	Protein of unknown function (DUF179)	83	83	3e-28	2	2	18.629	18.629	5	5	39.8205	39.8205	reads1+reads2	-1.09596	-1.09596	#35.1	not assigned.no ontology	at3g29240	TAIR release 10	Protein of unknown function (DUF179); FUNCTIONS IN: molecular_function unknown; INVOLVED IN: biological_process unknown; LOCATED IN: chloroplast thylakoid lumen, chloroplast; EXPRESSED IN: 22 plant structures; EXPRESSED DURING: 13 growth stages; CONTAINS InterPro DOMAIN/s: Protein of unknown function DUF179 (InterPro:IPR003774); BEST Arabidopsis thaliana protein match is: Protein of unknown funct…
isogroup02753	isotig04721	303	-	-	-	AT2G19330	Arabidopsis thaliana	plant intracellular ras group-related LRR 6	49	77	2e-08	14	7.3984	81.6483	81.6483	11	4.3126	40.6941	40.6941	reads1+reads2	1.0046	1.0046	#35.1	not assigned.no ontology	at2g19330	TAIR release 10	Encodes PIRL6, a member of the Plant Intracellular Ras-group-related LRRs (Leucine rich repeat proteins). PIRLs are a distinct, plant-specific class of intracellular LRRs that likely mediate protein interactions, possibly in the context of signal transduction.; plant intracellular ras group-related LRR 6 (PIRL6); INVOLVED IN: biological_process unknown; LOCATED IN: chloroplast; EXPRESSED IN: 7 pl…
isogroup02777	isotig04745	301	-	-	-	AT4G36830	Arabidopsis thaliana	GNS1/SUR4 membrane protein family	28	92	1e-07	26	26	288.843	288.843	33	33	313.457	313.457	reads1+reads2	-0.117985	-0.117985	#35.1	not assigned.no ontology	at4g36830	TAIR release 10	HOS3-1; FUNCTIONS IN: molecular_function unknown; INVOLVED IN: biological_process unknown; LOCATED IN: integral to membrane; EXPRESSED IN: 13 plant structures; EXPRESSED DURING: 7 growth stages; CONTAINS InterPro DOMAIN/s: GNS1/SUR4 membrane protein (InterPro:IPR002076); BEST Arabidopsis thaliana protein match is: GNS1/SUR4 membrane protein family (TAIR:AT1G75000.1); Has 156 Blast hits to 156 pro…
isogroup02717	isotig04685	323	AT1G54320.1	unique_fbh	-	AT1G54320	Arabidopsis thaliana	LEM3 (ligand-effect modulator 3) family protein / CDC50 family protein	81	71	4e-21	6	6	62.116	62.116	2	2	17.7035	17.7035	reads1+reads2	1.81093	1.81093	#35.1	not assigned.no ontology	at1g54320	TAIR release 10	LEM3 (ligand-effect modulator 3) family protein / CDC50 family protein; INVOLVED IN: biological_process unknown; LOCATED IN: chloroplast, membrane; EXPRESSED IN: 24 plant structures; EXPRESSED DURING: 15 growth stages; CONTAINS InterPro DOMAIN/s: Protein of unknown function DUF284, transmembrane eukaryotic (InterPro:IPR005045); BEST Arabidopsis thaliana protein match is: ALA-interacting subunit 1…
isogroup01020	isotig02988	671	-	-	-	AT1G11390	Arabidopsis thaliana	Protein kinase superfamily protein	169	66	7e-42	10	9.3333	46.5124	46.5124	4	4	17.0439	17.0439	reads1+reads2	1.44836	1.44836	#35.1.1	not assigned.no ontology.ABC1 family protein	at1g11390	TAIR release 10	Protein kinase superfamily protein; CONTAINS InterPro DOMAIN/s: ABC-1 (InterPro:IPR004147), Protein kinase-like domain (InterPro:IPR011009); BEST Arabidopsis thaliana protein match is: Protein kinase superfamily protein (TAIR:AT1G61640.1); Has 9400 Blast hits to 9333 proteins in 1787 species: Archae - 122; Bacteria - 4339; Metazoa - 436; Fungi - 531; Plants - 684; Viruses - 14; Other Eukaryotes -…
isogroup00356	isotig02040	1649	AT1G11390.1	bbh	AT1G11390.1	AT1G11390	Arabidopsis thaliana	Protein kinase superfamily protein	182	94	4e-90	47	23.8333	48.3302	48.3302	75	38	65.8861	65.8861	reads1+reads2	-0.447049	-0.447049	#35.1.1	not assigned.no ontology.ABC1 family protein	at1g11390	TAIR release 10	Protein kinase superfamily protein; CONTAINS InterPro DOMAIN/s: ABC-1 (InterPro:IPR004147), Protein kinase-like domain (InterPro:IPR011009); BEST Arabidopsis thaliana protein match is: Protein kinase superfamily protein (TAIR:AT1G61640.1); Has 9400 Blast hits to 9333 proteins in 1787 species: Archae - 122; Bacteria - 4339; Metazoa - 436; Fungi - 531; Plants - 684; Viruses - 14; Other Eukaryotes -…
isogroup01158	isotig03126	622	AT5G24810.1	bbh	AT5G24810.1	AT5G24810	Arabidopsis thaliana	ABC1 family protein	170	71	1e-51	16	16	86.017	86.017	17	17	78.1429	78.1429	reads1+reads2	0.138507	0.138507	#35.1.1	not assigned.no ontology.ABC1 family protein	at5g24810	TAIR release 10	ABC1 family protein; CONTAINS InterPro DOMAIN/s: ABC-1 (InterPro:IPR004147), Beta-lactamase-type transpeptidase fold (InterPro:IPR012338), Beta-lactamase-related (InterPro:IPR001466), Protein kinase-like domain (InterPro:IPR011009); BEST Arabidopsis thaliana protein match is: ABC2 homolog 13 (TAIR:AT5G64940.2).
isogroup01441	isotig03409	546	AT5G24810.2	unique_fbh	-	AT5G24810	Arabidopsis thaliana	ABC1 family protein	60	85	9e-23	3	3	18.3731	18.3731	6	6	31.4188	31.4188	reads1+reads2	-0.774033	-0.774033	#35.1.1	not assigned.no ontology.ABC1 family protein	at5g24810	TAIR release 10	ABC1 family protein; CONTAINS InterPro DOMAIN/s: ABC-1 (InterPro:IPR004147), Beta-lactamase-type transpeptidase fold (InterPro:IPR012338), Beta-lactamase-related (InterPro:IPR001466), Protein kinase-like domain (InterPro:IPR011009); BEST Arabidopsis thaliana protein match is: ABC2 homolog 13 (TAIR:AT5G64940.2).
isogroup00689	isotig02657	1038	AT4G32440.3	bbh	AT4G32440.3	AT4G32440	Arabidopsis thaliana	Plant Tudor-like RNA-binding protein	146	60	1e-22	38	38	122.417	122.417	60	60	165.267	165.267	reads1+reads2	-0.432994	-0.432994	#35.1.2	not assigned.no ontology.agenet domain-containing protein	at4g32440	TAIR release 10	Plant Tudor-like RNA-binding protein; FUNCTIONS IN: RNA binding; INVOLVED IN: biological_process unknown; EXPRESSED IN: 21 plant structures; EXPRESSED DURING: 10 growth stages; CONTAINS InterPro DOMAIN/s: Tudor-like, plant (InterPro:IPR014002), Agenet (InterPro:IPR008395); BEST Arabidopsis thaliana protein match is: Plant Tudor-like protein (TAIR:AT2G25590.1).
isogroup02392	isotig04360	404	AT4G32440.2	unique_fbh	-	AT4G32440	Arabidopsis thaliana	Plant Tudor-like RNA-binding protein	106	53	9e-14	8	8	66.2161	66.2161	6	6	42.4621	42.4621	reads1+reads2	0.641006	0.641006	#35.1.2	not assigned.no ontology.agenet domain-containing protein	at4g32440	TAIR release 10	Plant Tudor-like RNA-binding protein; FUNCTIONS IN: RNA binding; INVOLVED IN: biological_process unknown; EXPRESSED IN: 21 plant structures; EXPRESSED DURING: 10 growth stages; CONTAINS InterPro DOMAIN/s: Tudor-like, plant (InterPro:IPR014002), Agenet (InterPro:IPR008395); BEST Arabidopsis thaliana protein match is: Plant Tudor-like protein (TAIR:AT2G25590.1).
isogroup00073	contig26609	540	AT4G34940.1	bbh	AT4G34940.1	AT4G34940	Arabidopsis thaliana	armadillo repeat only 1	172	84	1e-61	126	122.5	758.572	758.572	141	131	693.599	693.599	reads1+reads2	0.129185	0.129185	#35.1.3	not assigned.no ontology.armadillo/beta-catenin repeat family protein	at4g34940	TAIR release 10	Armadillo repeat protein. One of a family of four in Arabidopsis. Located in the nucleus and cytoplasm of pollen vegetative cells, and in the cytoplasm of egg cells. Involved in the signaling network controlling tip growth and actin organization in the pollen tube.; armadillo repeat only 1 (ARO1); FUNCTIONS IN: binding; INVOLVED IN: pollen tube growth, actin cytoskeleton organization; LOCATED IN:…
isogroup01287	isotig03255	586	-	-	-	AT4G34940	Arabidopsis thaliana	armadillo repeat only 1	160	76	3e-52	108	103.5	590.606	590.606	199	188.5	919.697	919.697	reads1+reads2	-0.638964	-0.638964	#35.1.3	not assigned.no ontology.armadillo/beta-catenin repeat family protein	at4g34940	TAIR release 10	Armadillo repeat protein. One of a family of four in Arabidopsis. Located in the nucleus and cytoplasm of pollen vegetative cells, and in the cytoplasm of egg cells. Involved in the signaling network controlling tip growth and actin organization in the pollen tube.; armadillo repeat only 1 (ARO1); FUNCTIONS IN: binding; INVOLVED IN: pollen tube growth, actin cytoskeleton organization; LOCATED IN:…
isogroup00432	isotig02215	2000	AT5G19330.1	bbh	AT5G19330.1	AT5G19330	Arabidopsis thaliana	ARM repeat protein interacting with ABF2	455	87	-	86	68	113.693	113.693	101	83.5	119.368	119.368	reads1+reads2	-0.0702715	-0.0702715	#35.1.3	not assigned.no ontology.armadillo/beta-catenin repeat family protein	at5g19330	TAIR release 10	Encodes an armadillo repeat protein involved in the abscisic acid response. The protein interacts with a transcription factor, ABF2, which controls ABA-dependent gene expression via the G-box-type ABA-responsive elements.; ARM repeat protein interacting with ABF2 (ARIA); FUNCTIONS IN: protein binding; INVOLVED IN: response to salt stress, negative regulation of seed germination, response to absci…
isogroup02172	isotig04140	441	-	-	-	AT2G30600	Arabidopsis thaliana	BTB/POZ domain-containing protein	53	73	1e-11	3	3	22.7477	22.7477	5	5	32.4162	32.4162	reads1+reads2	-0.510994	-0.510994	#35.1.9	not assigned.no ontology.BTB/POZ domain-containing protein	at2g30600	TAIR release 10	BTB/POZ domain-containing protein; INVOLVED IN: cell adhesion; LOCATED IN: cellular_component unknown; EXPRESSED IN: 24 plant structures; EXPRESSED DURING: 13 growth stages; CONTAINS InterPro DOMAIN/s: Coagulation factor 5/8 type, C-terminal (InterPro:IPR000421), Farnesoic acid 0-methyl transferase (InterPro:IPR022041), BTB/POZ (InterPro:IPR013069), BTB/Kelch-associated (InterPro:IPR011705), BTB/…
isogroup01801	isotig03769	491	AT2G30600.2	bbh	AT2G30600.2	AT2G30600	Arabidopsis thaliana	BTB/POZ domain-containing protein	87	83	8e-36	5	5	34.052	34.052	5	5	29.1152	29.1152	reads1+reads2	0.225967	0.225967	#35.1.9	not assigned.no ontology.BTB/POZ domain-containing protein	at2g30600	TAIR release 10	BTB/POZ domain-containing protein; INVOLVED IN: cell adhesion; LOCATED IN: cellular_component unknown; EXPRESSED IN: 24 plant structures; EXPRESSED DURING: 13 growth stages; CONTAINS InterPro DOMAIN/s: Coagulation factor 5/8 type, C-terminal (InterPro:IPR000421), Farnesoic acid 0-methyl transferase (InterPro:IPR022041), BTB/POZ (InterPro:IPR013069), BTB/Kelch-associated (InterPro:IPR011705), BTB/…
isogroup02576	isotig04544	368	AT2G30600.5	unique_fbh	-	AT2G30600	Arabidopsis thaliana	BTB/POZ domain-containing protein	109	57	1e-18	0	0	0.1	0.1	7	7	54.3853	54.3853	reads2	-9.08707	-9.08707	#35.1.9	not assigned.no ontology.BTB/POZ domain-containing protein	at2g30600	TAIR release 10	BTB/POZ domain-containing protein; INVOLVED IN: cell adhesion; LOCATED IN: cellular_component unknown; EXPRESSED IN: 24 plant structures; EXPRESSED DURING: 13 growth stages; CONTAINS InterPro DOMAIN/s: Coagulation factor 5/8 type, C-terminal (InterPro:IPR000421), Farnesoic acid 0-methyl transferase (InterPro:IPR022041), BTB/POZ (InterPro:IPR013069), BTB/Kelch-associated (InterPro:IPR011705), BTB/…
isogroup00195	isotig01322	817	AT3G17980.1	bbh	AT3G17980.1	AT3G17980	Arabidopsis thaliana	Calcium-dependent lipid-binding (CaLB domain) family protein	161	85	8e-63	60	20.0833	82.1994	82.1994	157	52.3333	183.142	183.142	reads1+reads2	-1.15576	-1.15576	#35.1.19	not assigned.no ontology.C2 domain-containing protein	at3g17980	TAIR release 10	Calcium-dependent lipid-binding (CaLB domain) family protein; CONTAINS InterPro DOMAIN/s: C2 membrane targeting protein (InterPro:IPR018029), C2 calcium/lipid-binding domain, CaLB (InterPro:IPR008973), C2 calcium-dependent membrane targeting (InterPro:IPR000008); BEST Arabidopsis thaliana protein match is: Calcium-dependent lipid-binding (CaLB domain) family protein (TAIR:AT1G48590.2); Has 4930 B…
isogroup00348	isotig02023	479	AT4G01200.1	bbh	AT4G01200.1	AT4G01200	Arabidopsis thaliana	Calcium-dependent lipid-binding (CaLB domain) family protein	94	76	3e-28	12	8.5	59.3387	59.3387	53	32.5	193.99	193.99	reads1+reads2	-1.70894	-1.70894	#35.1.19	not assigned.no ontology.C2 domain-containing protein	at4g01200	TAIR release 10	Calcium-dependent lipid-binding (CaLB domain) family protein; CONTAINS InterPro DOMAIN/s: C2 membrane targeting protein (InterPro:IPR018029), C2 calcium/lipid-binding domain, CaLB (InterPro:IPR008973), C2 calcium-dependent membrane targeting (InterPro:IPR000008); BEST Arabidopsis thaliana protein match is: Calcium-dependent lipid-binding (CaLB domain) family protein (TAIR:AT2G33320.1); Has 277 Bl…
isogroup00571	isotig02494	381	-	-	-	AT1G61850	Arabidopsis thaliana	phospholipases;galactolipases	112	75	6e-41	1	0.5	4.3883	0.1	2	2	15.0085	15.0085	reads2	-1.77405	-7.22964	#35.1.19	not assigned.no ontology.C2 domain-containing protein	at1g63220	TAIR release 10	Calcium-dependent lipid-binding (CaLB domain) family protein; FUNCTIONS IN: molecular_function unknown; INVOLVED IN: biological_process unknown; LOCATED IN: cellular_component unknown; EXPRESSED IN: 24 plant structures; EXPRESSED DURING: 15 growth stages; CONTAINS InterPro DOMAIN/s: C2 membrane targeting protein (InterPro:IPR018029), C2 calcium/lipid-binding domain, CaLB (InterPro:IPR008973), C2 …
isogroup00424	isotig02203	470	AT1G07310.1	bbh	AT1G07310.1	AT1G07310	Arabidopsis thaliana	Calcium-dependent lipid-binding (CaLB domain) family protein	111	72	1e-29	14	14	99.6059	99.6059	3	3	18.2496	18.2496	reads1+reads2	2.44837	2.44837	#35.1.19	not assigned.no ontology.C2 domain-containing protein	at1g07310	TAIR release 10	Calcium-dependent lipid-binding (CaLB domain) family protein; CONTAINS InterPro DOMAIN/s: C2 membrane targeting protein (InterPro:IPR018029), C2 calcium/lipid-binding domain, CaLB (InterPro:IPR008973), C2 calcium-dependent membrane targeting (InterPro:IPR000008); BEST Arabidopsis thaliana protein match is: Calcium-dependent lipid-binding (CaLB domain) family protein (TAIR:AT5G23950.1); Has 16203 …
isogroup01275	isotig03243	588	AT1G05500.1	bbh	AT1G05500.1	AT1G05500	Arabidopsis thaliana	Calcium-dependent lipid-binding (CaLB domain) family protein	135	85	8e-58	1	1	5.6869	0.1	6	6	29.1746	29.1746	reads2	-2.359	-8.18857	#35.1.19	not assigned.no ontology.C2 domain-containing protein	at1g05500	TAIR release 10	Encodes a endomembrane-localized synaptotagmin. Synaptotagmin family proteins are calcium sensors that regulate exocytosis in mammalian cells.; NTMC2T2.1; FUNCTIONS IN: molecular_function unknown; INVOLVED IN: biological_process unknown; LOCATED IN: endomembrane system, plasma membrane; EXPRESSED IN: 25 plant structures; EXPRESSED DURING: 13 growth stages; CONTAINS InterPro DOMAIN/s: C2 membrane …
isogroup01295	isotig03263	584	AT2G01540.1	unique_fbh	-	AT2G01540	Arabidopsis thaliana	Calcium-dependent lipid-binding (CaLB domain) family protein	99	60	3e-18	13	13	74.4364	74.4364	8	8	39.1659	39.1659	reads1+reads2	0.92641	0.92641	#35.1.19	not assigned.no ontology.C2 domain-containing protein	at2g01540	TAIR release 10	Calcium-dependent lipid-binding (CaLB domain) family protein; FUNCTIONS IN: molecular_function unknown; INVOLVED IN: biological_process unknown; LOCATED IN: plasma membrane, vacuole; EXPRESSED IN: 25 plant structures; EXPRESSED DURING: 15 growth stages; CONTAINS InterPro DOMAIN/s: C2 membrane targeting protein (InterPro:IPR018029), C2 calcium/lipid-binding domain, CaLB (InterPro:IPR008973), C2 ca…
isogroup01837	isotig03805	487	-	-	-	AT3G17980	Arabidopsis thaliana	Calcium-dependent lipid-binding (CaLB domain) family protein	124	82	4e-41	9	9	61.7971	61.7971	16	16	93.9339	93.9339	reads1+reads2	-0.604107	-0.604107	#35.1.19	not assigned.no ontology.C2 domain-containing protein	at3g17980	TAIR release 10	Calcium-dependent lipid-binding (CaLB domain) family protein; CONTAINS InterPro DOMAIN/s: C2 membrane targeting protein (InterPro:IPR018029), C2 calcium/lipid-binding domain, CaLB (InterPro:IPR008973), C2 calcium-dependent membrane targeting (InterPro:IPR000008); BEST Arabidopsis thaliana protein match is: Calcium-dependent lipid-binding (CaLB domain) family protein (TAIR:AT1G48590.2); Has 4930 B…
isogroup01384	isotig03352	560	AT1G73580.1	unique_fbh	-	AT1G73580	Arabidopsis thaliana	Calcium-dependent lipid-binding (CaLB domain) family protein	116	62	4e-23	13	13	77.6265	77.6265	34	34	173.589	173.589	reads1+reads2	-1.16105	-1.16105	#35.1.19	not assigned.no ontology.C2 domain-containing protein	at1g73580	TAIR release 10	Calcium-dependent lipid-binding (CaLB domain) family protein; CONTAINS InterPro DOMAIN/s: C2 membrane targeting protein (InterPro:IPR018029), C2 calcium/lipid-binding domain, CaLB (InterPro:IPR008973), C2 calcium-dependent membrane targeting (InterPro:IPR000008); BEST Arabidopsis thaliana protein match is: Calcium-dependent lipid-binding (CaLB domain) family protein (TAIR:AT3G17980.1); Has 4999 B…
isogroup00200	isotig01353	418	-	-	-	AT1G25240	Arabidopsis thaliana	ENTH/VHS/GAT family protein	107	71	2e-24	761	230.396	1843.12	1843.12	1220	327.303	2238.74	2238.74	reads1+reads2	-0.280538	-0.280538	#35.1.21	not assigned.no ontology.epsin N-terminal homology (ENTH) domain-containing protein	at1g25240	TAIR release 10	ENTH/VHS/GAT family protein; FUNCTIONS IN: phospholipid binding, clathrin binding, binding, phosphatidylinositol binding; INVOLVED IN: clathrin coat assembly; LOCATED IN: clathrin coat, mitochondrion; EXPRESSED IN: 10 plant structures; EXPRESSED DURING: L mature pollen stage, M germinated pollen stage, 4 anthesis, C globular stage, petal differentiation and expansion stage; CONTAINS InterPro DOMA…
isogroup00144	isotig00630	1409	AT1G03050.1	bbh	AT1G03050.1	AT1G03050	Arabidopsis thaliana	ENTH/ANTH/VHS superfamily protein	453	55	1e-82	286	78.7762	186.956	186.956	313	86.7607	176.053	176.053	reads1+reads2	0.0866875	0.0866875	#35.1.21	not assigned.no ontology.epsin N-terminal homology (ENTH) domain-containing protein	at1g03050	TAIR release 10	ENTH/ANTH/VHS superfamily protein; FUNCTIONS IN: phospholipid binding, clathrin binding, binding, phosphatidylinositol binding; INVOLVED IN: N-terminal protein myristoylation, clathrin coat assembly; LOCATED IN: clathrin coat; EXPRESSED IN: 9 plant structures; EXPRESSED DURING: L mature pollen stage, M germinated pollen stage, 4 anthesis, C globular stage, petal differentiation and expansion stag…
isogroup00219	isotig01498	723	-	-	-	AT1G25240	Arabidopsis thaliana	ENTH/VHS/GAT family protein	123	73	2e-29	500	198.261	916.968	916.968	822	271.787	1074.79	1074.79	reads1+reads2	-0.229107	-0.229107	#35.1.21	not assigned.no ontology.epsin N-terminal homology (ENTH) domain-containing protein	at1g25240	TAIR release 10	ENTH/VHS/GAT family protein; FUNCTIONS IN: phospholipid binding, clathrin binding, binding, phosphatidylinositol binding; INVOLVED IN: clathrin coat assembly; LOCATED IN: clathrin coat, mitochondrion; EXPRESSED IN: 10 plant structures; EXPRESSED DURING: L mature pollen stage, M germinated pollen stage, 4 anthesis, C globular stage, petal differentiation and expansion stage; CONTAINS InterPro DOMA…
isogroup00438	isotig02227	1354	-	-	-	AT1G03050	Arabidopsis thaliana	ENTH/ANTH/VHS superfamily protein	435	53	5e-75	125	79.9429	197.431	197.431	75	48.8857	103.227	103.227	reads1+reads2	0.935525	0.935525	#35.1.21	not assigned.no ontology.epsin N-terminal homology (ENTH) domain-containing protein	at1g03050	TAIR release 10	ENTH/ANTH/VHS superfamily protein; FUNCTIONS IN: phospholipid binding, clathrin binding, binding, phosphatidylinositol binding; INVOLVED IN: N-terminal protein myristoylation, clathrin coat assembly; LOCATED IN: clathrin coat; EXPRESSED IN: 9 plant structures; EXPRESSED DURING: L mature pollen stage, M germinated pollen stage, 4 anthesis, C globular stage, petal differentiation and expansion stag…
isogroup00485	isotig02321	876	-	-	-	AT1G03050	Arabidopsis thaliana	ENTH/ANTH/VHS superfamily protein	138	73	4e-37	168	158.25	604.08	604.08	95	82.5	269.266	269.266	reads1+reads2	1.16571	1.16571	#35.1.21	not assigned.no ontology.epsin N-terminal homology (ENTH) domain-containing protein	at1g03050	TAIR release 10	ENTH/ANTH/VHS superfamily protein; FUNCTIONS IN: phospholipid binding, clathrin binding, binding, phosphatidylinositol binding; INVOLVED IN: N-terminal protein myristoylation, clathrin coat assembly; LOCATED IN: clathrin coat; EXPRESSED IN: 9 plant structures; EXPRESSED DURING: L mature pollen stage, M germinated pollen stage, 4 anthesis, C globular stage, petal differentiation and expansion stag…
isogroup00548	isotig02447	499	-	-	-	AT1G25240	Arabidopsis thaliana	ENTH/VHS/GAT family protein	148	60	1e-20	188	117	784.043	784.043	287	155	888.101	888.101	reads1+reads2	-0.17979	-0.17979	#35.1.21	not assigned.no ontology.epsin N-terminal homology (ENTH) domain-containing protein	at1g25240	TAIR release 10	ENTH/VHS/GAT family protein; FUNCTIONS IN: phospholipid binding, clathrin binding, binding, phosphatidylinositol binding; INVOLVED IN: clathrin coat assembly; LOCATED IN: clathrin coat, mitochondrion; EXPRESSED IN: 10 plant structures; EXPRESSED DURING: L mature pollen stage, M germinated pollen stage, 4 anthesis, C globular stage, petal differentiation and expansion stage; CONTAINS InterPro DOMA…
isogroup00217	isotig01477	813	AT1G25240.1	bbh	AT1G25240.1	AT1G25240	Arabidopsis thaliana	ENTH/VHS/GAT family protein	223	61	2e-44	1739	525.181	2160.09	2160.09	1039	335.408	1179.54	1179.54	reads1+reads2	0.872868	0.872868	#35.1.21	not assigned.no ontology.epsin N-terminal homology (ENTH) domain-containing protein	at1g25240	TAIR release 10	ENTH/VHS/GAT family protein; FUNCTIONS IN: phospholipid binding, clathrin binding, binding, phosphatidylinositol binding; INVOLVED IN: clathrin coat assembly; LOCATED IN: clathrin coat, mitochondrion; EXPRESSED IN: 10 plant structures; EXPRESSED DURING: L mature pollen stage, M germinated pollen stage, 4 anthesis, C globular stage, petal differentiation and expansion stage; CONTAINS InterPro DOMA…
isogroup01443	isotig03411	550	-	-	-	AT1G03050	Arabidopsis thaliana	ENTH/ANTH/VHS superfamily protein	129	85	9e-49	3	3	18.2395	18.2395	12	12	62.3806	62.3806	reads1+reads2	-1.77403	-1.77403	#35.1.21	not assigned.no ontology.epsin N-terminal homology (ENTH) domain-containing protein	at1g03050	TAIR release 10	ENTH/ANTH/VHS superfamily protein; FUNCTIONS IN: phospholipid binding, clathrin binding, binding, phosphatidylinositol binding; INVOLVED IN: N-terminal protein myristoylation, clathrin coat assembly; LOCATED IN: clathrin coat; EXPRESSED IN: 9 plant structures; EXPRESSED DURING: L mature pollen stage, M germinated pollen stage, 4 anthesis, C globular stage, petal differentiation and expansion stag…
isogroup01502	isotig03470	538	-	-	-	AT1G25240	Arabidopsis thaliana	ENTH/VHS/GAT family protein	95	64	4e-18	234	227.22	1412.27	1412.27	311	307.4	1633.63	1633.63	reads1+reads2	-0.210059	-0.210059	#35.1.21	not assigned.no ontology.epsin N-terminal homology (ENTH) domain-containing protein	at1g25240	TAIR release 10	ENTH/VHS/GAT family protein; FUNCTIONS IN: phospholipid binding, clathrin binding, binding, phosphatidylinositol binding; INVOLVED IN: clathrin coat assembly; LOCATED IN: clathrin coat, mitochondrion; EXPRESSED IN: 10 plant structures; EXPRESSED DURING: L mature pollen stage, M germinated pollen stage, 4 anthesis, C globular stage, petal differentiation and expansion stage; CONTAINS InterPro DOMA…
isogroup01766	isotig03734	494	-	-	-	AT1G25240	Arabidopsis thaliana	ENTH/VHS/GAT family protein	158	56	3e-27	823	748.239	5064.86	5064.86	217	205.577	1189.81	1189.81	reads1+reads2	2.08979	2.08979	#35.1.21	not assigned.no ontology.epsin N-terminal homology (ENTH) domain-containing protein	at1g25240	TAIR release 10	ENTH/VHS/GAT family protein; FUNCTIONS IN: phospholipid binding, clathrin binding, binding, phosphatidylinositol binding; INVOLVED IN: clathrin coat assembly; LOCATED IN: clathrin coat, mitochondrion; EXPRESSED IN: 10 plant structures; EXPRESSED DURING: L mature pollen stage, M germinated pollen stage, 4 anthesis, C globular stage, petal differentiation and expansion stage; CONTAINS InterPro DOMA…
isogroup00704	isotig02672	999	AT5G11710.1	bbh	AT5G11710.1	AT5G11710	Arabidopsis thaliana	ENTH/VHS family protein	101	84	3e-37	6	6	20.0836	20.0836	10	10	28.6197	28.6197	reads1+reads2	-0.510991	-0.510991	#35.1.21	not assigned.no ontology.epsin N-terminal homology (ENTH) domain-containing protein	at5g11710	TAIR release 10	EPSIN1 plays an important role in the vacuolar trafficking of soluble proteins at the trans-Golgi network via its interaction with gamma-ADR, VTI11, VSR1, and clathrin. Associated with actin filaments and with the Golgi complex. Expressed in most tissues.; ENTH/VHS family protein; FUNCTIONS IN: binding; INVOLVED IN: protein targeting to vacuole; LOCATED IN: thylakoid, actin filament, Golgi appara…
isogroup00047	contig23828	732	AT5G54650.1	bbh	AT5G54650.1	AT5G54650	Arabidopsis thaliana	formin homology5	219	76	9e-78	63	63	287.796	287.796	106	106	414.024	414.024	reads1+reads2	-0.524671	-0.524671	#35.1.20	not assigned.no ontology.formin homology 2 domain-containing protein	at5g54650	TAIR release 10	Encodes a protein with similarity to formins that is involved in cytokinesis. Loss of function mutations exhibit delayed cellularization during endosperm development. FH5 is expressed in the endosperm and the protein localizes to the cell plate. FH5 was shown to be a maternally expressed imprinted gene.; formin homology5 (Fh5); CONTAINS InterPro DOMAIN/s: Actin-binding FH2/DRF autoregulatory (Int…
isogroup02355	isotig04323	409	-	-	-	AT5G54650	Arabidopsis thaliana	formin homology5	52	88	2e-18	4	4	32.7033	32.7033	7	7	48.9334	48.9334	reads1+reads2	-0.581383	-0.581383	#35.1.20	not assigned.no ontology.formin homology 2 domain-containing protein	at5g54650	TAIR release 10	Encodes a protein with similarity to formins that is involved in cytokinesis. Loss of function mutations exhibit delayed cellularization during endosperm development. FH5 is expressed in the endosperm and the protein localizes to the cell plate. FH5 was shown to be a maternally expressed imprinted gene.; formin homology5 (Fh5); CONTAINS InterPro DOMAIN/s: Actin-binding FH2/DRF autoregulatory (Int…
isogroup02407	isotig04375	404	-	-	-	AT5G54650	Arabidopsis thaliana	formin homology5	139	64	2e-30	94	94	778.039	778.039	129	129	912.934	912.934	reads1+reads2	-0.230669	-0.230669	#35.1.20	not assigned.no ontology.formin homology 2 domain-containing protein	at5g54650	TAIR release 10	Encodes a protein with similarity to formins that is involved in cytokinesis. Loss of function mutations exhibit delayed cellularization during endosperm development. FH5 is expressed in the endosperm and the protein localizes to the cell plate. FH5 was shown to be a maternally expressed imprinted gene.; formin homology5 (Fh5); CONTAINS InterPro DOMAIN/s: Actin-binding FH2/DRF autoregulatory (Int…
isogroup00819	isotig02787	820	AT1G31810.1	bbh	AT1G31810.1	AT1G31810	Arabidopsis thaliana	Formin Homology 14	160	82	4e-48	7	7	28.5456	28.5456	17	17	59.2743	59.2743	reads1+reads2	-1.05414	-1.05414	#35.1.20	not assigned.no ontology.formin homology 2 domain-containing protein	at1g31810	TAIR release 10	Encodes the Type II Arabidopsis formin14. Interacts with microtubules and microfilaments to regulate cell division.; Formin Homology 14 (AFH14); FUNCTIONS IN: microtubule binding, actin binding, actin filament binding; INVOLVED IN: microsporogenesis; LOCATED IN: preprophase band, phragmoplast, spindle; EXPRESSED IN: 24 plant structures; EXPRESSED DURING: 15 growth stages; CONTAINS InterPro DOMAIN…
isogroup00436	isotig02223	1260	AT4G22740.1	bbh	AT4G22740.1	AT4G22740	Arabidopsis thaliana	glycine-rich protein	308	50	5e-44	62	36.5	96.8673	96.8673	117	63	142.956	142.956	reads1+reads2	-0.561486	-0.561486	#35.1.40	not assigned.no ontology.glycine rich proteins	at4g22740	TAIR release 10	glycine-rich protein; FUNCTIONS IN: molecular_function unknown; LOCATED IN: plasma membrane; EXPRESSED IN: 25 plant structures; EXPRESSED DURING: 15 growth stages; CONTAINS InterPro DOMAIN/s: Myelodysplasia-myeloid leukemia factor 1-interacting protein (InterPro:IPR019376); BEST Arabidopsis thaliana protein match is: unknown protein (TAIR:AT2G45380.1); Has 6293 Blast hits to 3395 proteins in 481 …
isogroup02214	isotig04182	433	AT4G08230.1	bbh	AT4G08230.1	AT4G08230	Arabidopsis thaliana	glycine-rich protein	113	51	9e-20	13	13	100.395	100.395	1	1	6.603	0.1	reads1	3.92642	9.97147	#35.1.40	not assigned.no ontology.glycine rich proteins	at4g08230	TAIR release 10	glycine-rich protein; FUNCTIONS IN: molecular_function unknown; INVOLVED IN: biological_process unknown; LOCATED IN: cellular_component unknown; EXPRESSED IN: male gametophyte, pollen tube; EXPRESSED DURING: M germinated pollen stage.
isogroup00450	isotig02251	1206	-	-	-	AT2G18340	Arabidopsis thaliana	late embryogenesis abundant domain-containing protein / LEA domain-containing protein	213	45	5e-07	60	60	166.364	166.364	39	39	92.4588	92.4588	reads1+reads2	0.847458	0.847458	#35.1.22	not assigned.no ontology.late embryogenesis abundant domain-containing protein	at2g18340	TAIR release 10	late embryogenesis abundant domain-containing protein / LEA domain-containing protein; FUNCTIONS IN: molecular_function unknown; INVOLVED IN: embryo development ending in seed dormancy; EXPRESSED IN: petal, leaf whorl, sperm cell, male gametophyte, flower; EXPRESSED DURING: L mature pollen stage, M germinated pollen stage, 4 anthesis, petal differentiation and expansion stage; CONTAINS InterPro D…
isogroup00972	isotig02940	696	AT4G04980.1	bbh	AT4G04980.1	AT4G04980	Arabidopsis thaliana	unknown protein; BEST Arabidopsis thaliana protein match is: unknown protein (TAIR:AT1G11070.1); Has 23100 Blast hits to 15699 proteins in 1063 species: Archae - 116; Bacteria - 2262; Metazoa - 8308; Fungi - 3268; Plants - 3181; Viruses - 958; Other Eukaryotes - 5007 (source: NCBI BLink).	192	67	3e-56	2	2	9.6089	9.6089	13	13	53.4029	53.4029	reads1+reads2	-2.47447	-2.47447	#35.1.41	not assigned.no ontology.hydroxyproline rich proteins	at4g04980	TAIR release 10	unknown protein; BEST Arabidopsis thaliana protein match is: unknown protein (TAIR:AT1G11070.1); Has 23100 Blast hits to 15699 proteins in 1063 species: Archae - 116; Bacteria - 2262; Metazoa - 8308; Fungi - 3268; Plants - 3181; Viruses - 958; Other Eukaryotes - 5007 (source: NCBI BLink).
isogroup00463	isotig02277	793	AT2G18340.1	bbh	AT2G18340.1	AT2G18340	Arabidopsis thaliana	late embryogenesis abundant domain-containing protein / LEA domain-containing protein	123	53	4e-10	11	6.5	27.4091	27.4091	18	10.5	37.8571	37.8571	reads1+reads2	-0.465909	-0.465909	#35.1.22	not assigned.no ontology.late embryogenesis abundant domain-containing protein	at2g18340	TAIR release 10	late embryogenesis abundant domain-containing protein / LEA domain-containing protein; FUNCTIONS IN: molecular_function unknown; INVOLVED IN: embryo development ending in seed dormancy; EXPRESSED IN: petal, leaf whorl, sperm cell, male gametophyte, flower; EXPRESSED DURING: L mature pollen stage, M germinated pollen stage, 4 anthesis, petal differentiation and expansion stage; CONTAINS InterPro D…
isogroup01147	isotig03115	634	-	-	-	AT1G26500	Arabidopsis thaliana	Pentatricopeptide repeat (PPR) superfamily protein	55	78	2e-16	12	12	63.2917	63.2917	36	36	162.347	162.347	reads1+reads2	-1.35899	-1.35899	#35.1.5	not assigned.no ontology.pentatricopeptide (PPR) repeat-containing protein	at1g26500	TAIR release 10	Pentatricopeptide repeat (PPR) superfamily protein; CONTAINS InterPro DOMAIN/s: Pentatricopeptide repeat (InterPro:IPR002885); BEST Arabidopsis thaliana protein match is: Pentatricopeptide repeat (PPR) superfamily protein (TAIR:AT3G62470.1); Has 19147 Blast hits to 7603 proteins in 190 species: Archae - 0; Bacteria - 0; Metazoa - 20; Fungi - 126; Plants - 18834; Viruses - 0; Other Eukaryotes - 16…
isogroup00481	isotig02313	880	AT5G61800.1	bbh	AT5G61800.1	AT5G61800	Arabidopsis thaliana	Pentatricopeptide repeat (PPR) superfamily protein	145	67	1e-34	4	4	15.1996	15.1996	17	16	51.9838	51.9838	reads1+reads2	-1.77403	-1.77403	#35.1.5	not assigned.no ontology.pentatricopeptide (PPR) repeat-containing protein	at5g61800	TAIR release 10	Pentatricopeptide repeat (PPR) superfamily protein; CONTAINS InterPro DOMAIN/s: Pentatricopeptide repeat (InterPro:IPR002885); BEST Arabidopsis thaliana protein match is: Pentatricopeptide repeat (PPR-like) superfamily protein (TAIR:AT4G18840.1); Has 1807 Blast hits to 1807 proteins in 277 species: Archae - 0; Bacteria - 0; Metazoa - 736; Fungi - 347; Plants - 385; Viruses - 0; Other Eukaryotes -…
isogroup01768	isotig03736	492	AT1G26500.1	bbh	AT1G26500.1	AT1G26500	Arabidopsis thaliana	Pentatricopeptide repeat (PPR) superfamily protein	145	69	1e-35	9	9	61.1691	61.1691	11	11	63.9232	63.9232	reads1+reads2	-0.0635366	-0.0635366	#35.1.5	not assigned.no ontology.pentatricopeptide (PPR) repeat-containing protein	at1g26500	TAIR release 10	Pentatricopeptide repeat (PPR) superfamily protein; CONTAINS InterPro DOMAIN/s: Pentatricopeptide repeat (InterPro:IPR002885); BEST Arabidopsis thaliana protein match is: Pentatricopeptide repeat (PPR) superfamily protein (TAIR:AT3G62470.1); Has 19147 Blast hits to 7603 proteins in 190 species: Archae - 0; Bacteria - 0; Metazoa - 20; Fungi - 126; Plants - 18834; Viruses - 0; Other Eukaryotes - 16…
isogroup02056	isotig04024	453	AT5G66520.1	bbh	AT5G66520.1	AT5G66520	Arabidopsis thaliana	Tetratricopeptide repeat (TPR)-like superfamily protein	126	62	9e-29	5	5	36.9085	36.9085	14	14	88.3611	88.3611	reads1+reads2	-1.25946	-1.25946	#35.1.5	not assigned.no ontology.pentatricopeptide (PPR) repeat-containing protein	at5g66520	TAIR release 10	Tetratricopeptide repeat (TPR)-like superfamily protein; CONTAINS InterPro DOMAIN/s: Pentatricopeptide repeat (InterPro:IPR002885); BEST Arabidopsis thaliana protein match is: Pentatricopeptide repeat (PPR) superfamily protein (TAIR:AT5G06540.1); Has 1807 Blast hits to 1807 proteins in 277 species: Archae - 0; Bacteria - 0; Metazoa - 736; Fungi - 347; Plants - 385; Viruses - 0; Other Eukaryotes -…
isogroup02372	isotig04340	407	-	-	-	AT1G74900	Arabidopsis thaliana	Pentatricopeptide repeat (PPR) superfamily protein	122	86	1e-50	4	4	32.864	32.864	5	5	35.1242	35.1242	reads1+reads2	-0.0959573	-0.0959573	#35.1.5	not assigned.no ontology.pentatricopeptide (PPR) repeat-containing protein	at1g74900	TAIR release 10	organelle transcript processing defect 43 (OTP43); CONTAINS InterPro DOMAIN/s: Pentatricopeptide repeat (InterPro:IPR002885); BEST Arabidopsis thaliana protein match is: Tetratricopeptide repeat (TPR)-like superfamily protein (TAIR:AT1G77360.1); Has 30201 Blast hits to 17322 proteins in 780 species: Archae - 12; Bacteria - 1396; Metazoa - 17338; Fungi - 3422; Plants - 5037; Viruses - 0; Other Euk…
isogroup02178	isotig04146	439	AT1G74900.1	bbh	AT1G74900.1	AT1G74900	Arabidopsis thaliana	Pentatricopeptide repeat (PPR) superfamily protein	136	85	6e-54	6	6	45.7027	45.7027	5	5	32.5639	32.5639	reads1+reads2	0.489006	0.489006	#35.1.5	not assigned.no ontology.pentatricopeptide (PPR) repeat-containing protein	at1g74900	TAIR release 10	organelle transcript processing defect 43 (OTP43); CONTAINS InterPro DOMAIN/s: Pentatricopeptide repeat (InterPro:IPR002885); BEST Arabidopsis thaliana protein match is: Tetratricopeptide repeat (TPR)-like superfamily protein (TAIR:AT1G77360.1); Has 30201 Blast hits to 17322 proteins in 780 species: Archae - 12; Bacteria - 1396; Metazoa - 17338; Fungi - 3422; Plants - 5037; Viruses - 0; Other Euk…
isogroup01541	isotig03509	525	-	-	-	AT1G63220	Arabidopsis thaliana	Calcium-dependent lipid-binding (CaLB domain) family protein	121	67	2e-29	12	12	76.4323	76.4323	1	1	5.4459	0.1	reads1	3.81094	9.57804	#35.1.42	not assigned.no ontology.proline rich family	at1g63830	TAIR release 10	PLAC8 family protein; LOCATED IN: membrane; EXPRESSED IN: 24 plant structures; EXPRESSED DURING: 15 growth stages; CONTAINS InterPro DOMAIN/s: Protein of unknown function Cys-rich (InterPro:IPR006461); BEST Arabidopsis thaliana protein match is: PLAC8 family protein (TAIR:AT5G41390.1).
isogroup01034	isotig03002	665	AT3G51290.2	unique_fbh	-	AT3G51290	Arabidopsis thaliana	Protein of unknown function (DUF630) ;Protein of unknown function (DUF632)	109	95	4e-57	12	12	60.3413	60.3413	2	2	8.5988	8.5988	reads1+reads2	2.81094	2.81094	#35.1.42	not assigned.no ontology.proline rich family	at3g51290	TAIR release 10	FUNCTIONS IN: GTP binding; INVOLVED IN: protein transport, small GTPase mediated signal transduction; LOCATED IN: intracellular; EXPRESSED IN: 17 plant structures; EXPRESSED DURING: 11 growth stages; CONTAINS InterPro DOMAIN/s: Protein of unknown function DUF630 (InterPro:IPR006868), Protein of unknown function DUF632 (InterPro:IPR006867), Ras (InterPro:IPR013753), Ras small GTPase, Ras type (Int…
isogroup01906	isotig03874	478	AT1G63220.1	bbh	AT1G63220.1	AT1G63220	Arabidopsis thaliana	Calcium-dependent lipid-binding (CaLB domain) family protein	130	72	3e-37	2	2	13.9913	13.9913	11	11	65.7955	65.7955	reads1+reads2	-2.23346	-2.23346	#35.1.42	not assigned.no ontology.proline rich family	at1g63830	TAIR release 10	PLAC8 family protein; LOCATED IN: membrane; EXPRESSED IN: 24 plant structures; EXPRESSED DURING: 15 growth stages; CONTAINS InterPro DOMAIN/s: Protein of unknown function Cys-rich (InterPro:IPR006461); BEST Arabidopsis thaliana protein match is: PLAC8 family protein (TAIR:AT5G41390.1).
isogroup00118	isotig00171	1135	-	-	-	AT1G70780	Arabidopsis thaliana	unknown protein; FUNCTIONS IN: molecular_function unknown; INVOLVED IN: biological_process unknown; LOCATED IN: mitochondrion; EXPRESSED IN: sperm cell, male gametophyte, pollen tube; EXPRESSED DURING: L mature pollen stage, M germinated pollen stage; BEST Arabidopsis thaliana protein match is: unknown protein (TAIR:AT1G23150.1); Has 143 Blast hits to 143 proteins in 17 species: Archae - 0; Bacte…	142	71	1e-38	135	29.2439	86.1577	86.1577	293	57.8203	145.652	145.652	reads1+reads2	-0.757472	-0.757472	#35.2	not assigned.unknown	at1g70780	TAIR release 10	unknown protein; FUNCTIONS IN: molecular_function unknown; INVOLVED IN: biological_process unknown; LOCATED IN: mitochondrion; EXPRESSED IN: sperm cell, male gametophyte, pollen tube; EXPRESSED DURING: L mature pollen stage, M germinated pollen stage; BEST Arabidopsis thaliana protein match is: unknown protein (TAIR:AT1G23150.1); Has 143 Blast hits to 143 proteins in 17 species: Archae - 0; Bacte…
isogroup00049	contig24097	702	AT1G18990.1	unique_fbh	-	AT1G18990	Arabidopsis thaliana	Protein of unknown function, DUF593	102	66	5e-18	321	319	1519.53	1519.53	488	487.5	1985.49	1985.49	reads1+reads2	-0.385876	-0.385876	#35.2	not assigned.unknown	at1g18990	TAIR release 10	Protein of unknown function, DUF593; FUNCTIONS IN: molecular_function unknown; INVOLVED IN: biological_process unknown; LOCATED IN: endomembrane system; EXPRESSED IN: 9 plant structures; EXPRESSED DURING: L mature pollen stage, M germinated pollen stage, 4 anthesis, C globular stage, petal differentiation and expansion stage; CONTAINS InterPro DOMAIN/s: Protein of unknown function DUF593 (InterPr…
isogroup00123	isotig00256	1863	AT2G33420.1	bbh	AT2G33420.1	AT2G33420	Arabidopsis thaliana	Protein of unknown function (DUF810)	584	73	-	310	31.1024	55.8259	55.8259	484	41.5044	63.6961	63.6961	reads1+reads2	-0.19027	-0.19027	#35.2	not assigned.unknown	at2g33420	TAIR release 10	CONTAINS InterPro DOMAIN/s: Munc13 homology 1 (InterPro:IPR014770), Protein of unknown function DUF810 (InterPro:IPR008528), Mammalian uncoordinated homology 13, domain 2 (InterPro:IPR014772); BEST Arabidopsis thaliana protein match is: Protein of unknown function (DUF810) (TAIR:AT1G04470.1); Has 196 Blast hits to 182 proteins in 26 species: Archae - 0; Bacteria - 2; Metazoa - 13; Fungi - 0; Plan…
isogroup00124	isotig00303	952	AT5G22390.1	bbh	AT5G22390.1	AT5G22390	Arabidopsis thaliana	Protein of unknown function (DUF3049)	57	59	8e-07	585	113.215	397.671	397.671	673	128.643	386.35	386.35	reads1+reads2	0.0416655	0.0416655	#35.2	not assigned.unknown	at5g22390	TAIR release 10	Protein of unknown function (DUF3049); CONTAINS InterPro DOMAIN/s: Protein of unknown function DUF3049 (InterPro:IPR021410); BEST Arabidopsis thaliana protein match is: Protein of unknown function (DUF3049) (TAIR:AT1G54740.1); Has 218 Blast hits to 214 proteins in 36 species: Archae - 0; Bacteria - 0; Metazoa - 28; Fungi - 3; Plants - 164; Viruses - 0; Other Eukaryotes - 23 (source: NCBI BLink).
isogroup00129	isotig00363	909	AT5G06380.1	unique_fbh	-	AT5G06380	Arabidopsis thaliana	unknown protein; BEST Arabidopsis thaliana protein match is: unknown protein (TAIR:AT3G11690.1); Has 1807 Blast hits to 1807 proteins in 277 species: Archae - 0; Bacteria - 0; Metazoa - 736; Fungi - 347; Plants - 385; Viruses - 0; Other Eukaryotes - 339 (source: NCBI BLink).	147	44	7e-14	457	185.857	683.707	683.707	384	182.077	572.695	572.695	reads1+reads2	0.255612	0.255612	#35.2	not assigned.unknown	at5g06380	TAIR release 10	unknown protein; BEST Arabidopsis thaliana protein match is: unknown protein (TAIR:AT3G11690.1); Has 1807 Blast hits to 1807 proteins in 277 species: Archae - 0; Bacteria - 0; Metazoa - 736; Fungi - 347; Plants - 385; Viruses - 0; Other Eukaryotes - 339 (source: NCBI BLink).
isogroup00130	isotig00370	719	AT1G67910.2	unique_fbh	-	AT1G67910	Arabidopsis thaliana	unknown protein; FUNCTIONS IN: molecular_function unknown; INVOLVED IN: biological_process unknown; LOCATED IN: chloroplast; EXPRESSED IN: 21 plant structures; EXPRESSED DURING: 12 growth stages; BEST Arabidopsis thaliana protein match is: unknown protein (TAIR:AT1G24577.1).	33	75	6e-07	255	143.667	668.162	668.162	269	139.333	554.061	554.061	reads1+reads2	0.270154	0.270154	#35.2	not assigned.unknown	at1g67910	TAIR release 10	unknown protein; FUNCTIONS IN: molecular_function unknown; INVOLVED IN: biological_process unknown; LOCATED IN: chloroplast; EXPRESSED IN: 21 plant structures; EXPRESSED DURING: 12 growth stages; BEST Arabidopsis thaliana protein match is: unknown protein (TAIR:AT1G24577.1).
isogroup00141	isotig00554	1516	AT3G29180.2	bbh	AT3G29180.2	AT3G29180	Arabidopsis thaliana	Protein of unknown function (DUF1336)	275	83	e-112	50	7.6283	16.8261	16.8261	341	56.032	105.674	105.674	reads1+reads2	-2.65085	-2.65085	#35.2	not assigned.unknown	at3g29180	TAIR release 10	Protein of unknown function (DUF1336); CONTAINS InterPro DOMAIN/s: Protein of unknown function DUF1336 (InterPro:IPR009769); BEST Arabidopsis thaliana protein match is: Protein of unknown function (DUF1336) (TAIR:AT5G39430.1).
isogroup00142	isotig00568	1646	AT3G19970.1	bbh	AT3G19970.1	AT3G19970	Arabidopsis thaliana	alpha/beta-Hydrolases superfamily protein	438	68	e-128	170	46.1939	93.8447	93.8447	212	56.1357	97.5081	97.5081	reads1+reads2	-0.0552468	-0.0552468	#35.2	not assigned.unknown	at3g19970	TAIR release 10	alpha/beta-Hydrolases superfamily protein; CONTAINS InterPro DOMAIN/s: Protein of unknown function DUF829, transmembrane 53 (InterPro:IPR008547); BEST Arabidopsis thaliana protein match is: alpha/beta-Hydrolases superfamily protein (TAIR:AT2G18245.1); Has 401 Blast hits to 400 proteins in 106 species: Archae - 0; Bacteria - 0; Metazoa - 180; Fungi - 77; Plants - 116; Viruses - 0; Other Eukaryotes…
isogroup00159	isotig00886	815	AT3G04620.1	bbh	AT3G04620.1	AT3G04620	Arabidopsis thaliana	Alba DNA/RNA-binding protein	98	95	2e-44	209	65.3	267.923	267.923	317	102.95	361.16	361.16	reads1+reads2	-0.430819	-0.430819	#35.2	not assigned.unknown	at3g04620	TAIR release 10	Alba DNA/RNA-binding protein; FUNCTIONS IN: nucleic acid binding; INVOLVED IN: biological_process unknown; EXPRESSED IN: 16 plant structures; EXPRESSED DURING: 8 growth stages; CONTAINS InterPro DOMAIN/s: Alba, DNA/RNA-binding protein (InterPro:IPR002775), Uncharacterised conserved protein UCP030333, DNA/RNA-binding Alba-related (InterPro:IPR014560); BEST Arabidopsis thaliana protein match is: Al…
isogroup00160	isotig00892	1614	AT3G50910.1	bbh	AT3G50910.1	AT3G50910	Arabidopsis thaliana	unknown protein; BEST Arabidopsis thaliana protein match is: unknown protein (TAIR:AT5G66480.1); Has 76 Blast hits to 75 proteins in 28 species: Archae - 0; Bacteria - 10; Metazoa - 7; Fungi - 2; Plants - 49; Viruses - 0; Other Eukaryotes - 8 (source: NCBI BLink).	396	57	2e-68	189	24.6106	50.9886	50.9886	430	48.9291	86.6751	86.6751	reads1+reads2	-0.765443	-0.765443	#35.2	not assigned.unknown	at3g50910	TAIR release 10	unknown protein; BEST Arabidopsis thaliana protein match is: unknown protein (TAIR:AT5G66480.1); Has 76 Blast hits to 75 proteins in 28 species: Archae - 0; Bacteria - 10; Metazoa - 7; Fungi - 2; Plants - 49; Viruses - 0; Other Eukaryotes - 8 (source: NCBI BLink).
isogroup00164	isotig00971	822	AT1G65720.1	unique_fbh	-	AT1G65720	Arabidopsis thaliana	unknown protein; FUNCTIONS IN: molecular_function unknown; INVOLVED IN: biological_process unknown; LOCATED IN: endomembrane system; EXPRESSED IN: 24 plant structures; EXPRESSED DURING: 15 growth stages; Has 44 Blast hits to 44 proteins in 14 species: Archae - 0; Bacteria - 0; Metazoa - 0; Fungi - 0; Plants - 44; Viruses - 0; Other Eukaryotes - 0 (source: NCBI BLink).	33	90	3e-10	118	18.5634	75.5164	75.5164	291	40.4663	140.751	140.751	reads1+reads2	-0.898286	-0.898286	#35.2	not assigned.unknown	at1g65720	TAIR release 10	unknown protein; FUNCTIONS IN: molecular_function unknown; INVOLVED IN: biological_process unknown; LOCATED IN: endomembrane system; EXPRESSED IN: 24 plant structures; EXPRESSED DURING: 15 growth stages; Has 44 Blast hits to 44 proteins in 14 species: Archae - 0; Bacteria - 0; Metazoa - 0; Fungi - 0; Plants - 44; Viruses - 0; Other Eukaryotes - 0 (source: NCBI BLink).
isogroup00166	isotig01002	407	AT4G10810.1	bbh	AT4G10810.1	AT4G10810	Arabidopsis thaliana	unknown protein; FUNCTIONS IN: molecular_function unknown; INVOLVED IN: biological_process unknown; LOCATED IN: chloroplast; EXPRESSED IN: 23 plant structures; EXPRESSED DURING: 15 growth stages; BEST Arabidopsis thaliana protein match is: unknown protein (TAIR:AT4G24026.1); Has 1807 Blast hits to 1807 proteins in 277 species: Archae - 0; Bacteria - 0; Metazoa - 736; Fungi - 347; Plants - 385; Vi…	61	70	1e-10	611	223.21	1833.9	1833.9	355	79.9206	561.43	561.43	reads1+reads2	1.70773	1.70773	#35.2	not assigned.unknown	at4g10810	TAIR release 10	unknown protein; FUNCTIONS IN: molecular_function unknown; INVOLVED IN: biological_process unknown; LOCATED IN: chloroplast; EXPRESSED IN: 23 plant structures; EXPRESSED DURING: 15 growth stages; BEST Arabidopsis thaliana protein match is: unknown protein (TAIR:AT4G24026.1); Has 1807 Blast hits to 1807 proteins in 277 species: Archae - 0; Bacteria - 0; Metazoa - 736; Fungi - 347; Plants - 385; Vi…
isogroup00170	isotig01033	1289	AT2G17990.1	bbh	AT2G17990.1	AT2G17990	Arabidopsis thaliana	BEST Arabidopsis thaliana protein match is: kinectin-related (TAIR:AT5G66250.3); Has 7578 Blast hits to 6129 proteins in 783 species: Archae - 220; Bacteria - 1045; Metazoa - 3605; Fungi - 575; Plants - 442; Viruses - 38; Other Eukaryotes - 1653 (source: NCBI BLink).	349	73	7e-93	78	10.244	26.575	26.575	96	12.0456	26.7182	26.7182	reads1+reads2	-0.00775313	-0.00775313	#35.2	not assigned.unknown	at2g17990	TAIR release 10	BEST Arabidopsis thaliana protein match is: kinectin-related (TAIR:AT5G66250.3); Has 7578 Blast hits to 6129 proteins in 783 species: Archae - 220; Bacteria - 1045; Metazoa - 3605; Fungi - 575; Plants - 442; Viruses - 38; Other Eukaryotes - 1653 (source: NCBI BLink).
[truncated: 836 more rows]
