# Supplementary material for: Molecular and Immunological Characterization of Ragweed (Ambrosia artemisiifolia L.) Pollen after Exposure of the Plants to Elevated Ozone over a Whole Growing Season
Source: PLoS One. 2013 Apr 18;8(4):e61518. doi: 10.1371/journal.pone.0061518 (PMC3630196; doi:10.1371/journal.pone.0061518)
Supplement: Table S8 — Ambrosia artemisiifolia hits matched to known allergen sequences. (XLSX) [file pone.0061518.s015.xlsx]

## Sheet: Tabelle1
Table S8.	Ambrosia artemisiifolia hits matched to known allergen sequences.
	Transcripts were matched to known Ambrosia artemisiifolia allergens (BLASTN) and to other known plant allergens (BLASTP; NCBI (keywords: viridiplantae and allergen). Description of genes, alignment properties, RPKM-values (RPKM = Reads per kilobase per million mapped reads) as well as log2-fold changes of genexpression are indicated. C = number of mappable reads on a transcript.
Isogroup ID	Representative Isoform ID	Isoform Length (bp)	Ambrosia Allergenes						NCBI Allergenes Viridiplanteae (Nov2012)						Group 1 (ozone)				Group 2 (control)				Read Support		Log2(RPKMozone/RPKMcontrol);RPKM <7=0.1
			Gene ID	Species	Description	Alignment length (aa)	Alignment Identity (%)	Alignment eValue	Gene ID	Species	Description	Alignment length (aa)	Alignment Identity (%)	Alignment eValue	mapped reads	C	RPKM	RPKM <7=0.1	mapped reads	C	RPKM	RPKM <7=0.1		Log2(RPKMozone/RPKMcontrol)
isogroup00011	contig14216	510	-	-	-	-	-	-	AAN05083.1	Salsola kali	major antigen-like protein (Sal k 2)	151	50	2e-11	524	524	3435.7	3435.7	898	898	5034.28	5034.28	reads1+reads2	-0.551179	-0.551179
isogroup00019	contig17367	541	-	-	-	-	-	-	NP_001172960.1	Oryza sativa Japonica Group	Os02g0472700 allergen V5 with PR-1-like domain	174	52	9e-18	200	193	1192.93	1192.93	205	193.167	1020.86	1020.86	reads1+reads2	0.224724	0.224724
isogroup00097	contig28208	639	M80559.1	Ambrosia	Amb a 1.2 precursor protein (Amb a I.2) mRNA, complete cds; Amb a 1.0202	518	99.61	-	CBW30987.1	Ambrosia artemisiifolia	putative pectate lyase precursor Amb a 1.2 (Amb a 1.0202)	140	100	2e-82	86	86	450.041	450.041	58	58	259.512	259.512	reads1+reads2	0.794253	0.794253
isogroup00101	isotig00007	1646	-	-	-	-	-	-	NP_001172960.1	Oryza sativa Japonica Group	Os02g0472700 allergen V5 with PR-1-like domain	194	56	4e-37	200	43.4838	88.3389	88.3389	327	74.8996	130.101	130.101	reads1+reads2	-0.558511	-0.558511
isogroup00104	contig28601	589	-	-	-	-	-	-	AAQ62999.1	Elaeis guineensis	oil palm polygalacturonase allergen PEST472	155	55	7e-30	286	285.5	1620.86	1620.86	289	289	1402.86	1402.86	reads1+reads2	0.208391	0.208391
isogroup00109	isotig00073	1396	-	-	-	-	-	-	NP_001172960.1	Oryza sativa Japonica Group	Os02g0472700 allergen V5 with PR-1-like domain	242	48	2e-34	99	8.4851	20.3247	20.3247	215	16.5111	33.8159	33.8159	reads1+reads2	-0.734468	-0.734468
isogroup00116	isotig00149	680	AY894660.1	Ambrosia	Amb a 8.1; profilin isoallergen 1 mRNA, complete cds; Amb a 8.0101	586	95.22	-	AAX77687.1	Ambrosia artemisiifolia	profilin isoallergen 1 (Amb a 8.0101)	133	87	9e-65	416	69.145	340.022	340.022	257	55.5891	233.728	233.728	reads1+reads2	0.540793	0.540793
isogroup00117	contig29199	736	-	-	-	-	-	-	NP_001172960.1	Oryza sativa Japonica Group	Os02g0472700 allergen V5 with PR-1-like domain	92	48	3e-07	200	199	904.128	904.128	267	265	1029.44	1029.44	reads1+reads2	-0.187254	-0.187254
isogroup00135	isotig00445	490	-	-	-	-	-	-	CAC39160.1	Corylus avellana	putative LEA III protein isoform 1 Pollen allergen	58	72	2e-10	3869	922.4	6294.74	6294.74	4452	1153.98	6733.4	6733.4	reads1+reads2	-0.0971883	-0.0971883
isogroup00137	isotig00459	1547	-	-	-	-	-	-	AAQ62997.1	Elaeis guineensis	oil palm polygalacturonase allergen PEST411	384	66	e-116	358	136.933	295.988	295.988	379	163.8	302.729	302.729	reads1+reads2	-0.032492	-0.032492
isogroup00145	isotig00640	982	-	-	-	-	-	-	NP_001172960.1	Oryza sativa Japonica Group	Os02g0472700 allergen V5 with PR-1-like domain	180	41	7e-09	161	48.4319	164.921	164.921	204	54.855	159.711	159.711	reads1+reads2	0.0463052	0.0463052
isogroup00150	isotig00730	1945	-	-	-	-	-	-	ADK47981.1	Cynodon dactylon	L-ascorbate oxidase-like protein grass pollen group 4 allergen	535	74	-	370	119.305	205.113	205.113	372	125.238	184.097	184.097	reads1+reads2	0.155948	0.155948
isogroup00167	isotig01006	2011	-	-	-	-	-	-	AAN05083.1	Salsola kali	major antigen-like protein (Sal k 2)	214	42	1e-06	264	62.8698	104.541	104.541	259	69.3746	98.6324	98.6324	reads1+reads2	0.0839298	0.0839298
isogroup00177	isotig01144	1128	-	-	-	-	-	-	AAN05083.1	Salsola kali	major antigen-like protein (Sal k 2)	221	46	9e-14	579	116.462	345.247	345.247	785	154.286	391.064	391.064	reads1+reads2	-0.179777	-0.179777
isogroup00202	isotig01373	877	-	-	-	-	-	-	AAN05083.1	Salsola kali	major antigen-like protein (Sal k 2)	158	48	8e-08	1489	269.283	1026.75	1026.75	3071	713.081	2324.72	2324.72	reads1+reads2	-1.17897	-1.17897
isogroup00208	isotig01421	212	L16624.1	Ambrosia	cystatin proteinase inhibitor mRNA, complete cds; Amb a CPI	163	97.55	9e-82	-	-	-	-	-	-	392	210.167	3314.99	3314.99	136	86	1159.83	1159.83	reads1+reads2	1.51509	1.51509
isogroup00210	isotig01426	594	-	-	-	-	-	-	XP_002982315.1	Selaginella moellendorffii	hypothetical protein SELMODRAFT_421799 (Bet v 1-like-domain)	77	50	8e-08	113	37.7833	212.701	212.701	87	27.8	133.81	133.81	reads1+reads2	0.668634	0.668634
isogroup00212	isotig01444	945	-	-	-	-	-	-	AAN05083.1	Salsola kali	major antigen-like protein (Sal k 2)	228	43	6e-13	52	12.9841	45.9447	45.9447	51	13.6389	41.2647	41.2647	reads1+reads2	0.15499	0.15499
isogroup00220	isotig01509	554	AY894659.1	Ambrosia	Amb a 10; calcium-binding protein mRNA, complete cds; Amb a 10.0101	482	98.76	-	AAX77686.1	Ambrosia artemisiifolia	calcium-binding protein (Amb a 10)	159	100	3e-89	61	18.881	113.964	113.964	77	22.8214	117.778	117.778	reads1+reads2	-0.0474881	-0.0474881
isogroup00221	isotig01513	839	-	-	-	-	-	-	BAG93621.1	Oryza sativa Japonica Group	unnamed protein product (homology to Hev b 13)	116	53	1e-13	91	24.7917	98.8095	98.8095	49	16.5	56.2281	56.2281	reads1+reads2	0.813358	0.813358
isogroup00239	isotig01623	1496	M80561.1	Ambrosia	Amb a 1.5; allergen (aII) mRNA, complete cds; Amb a 1.0501	1394	99.43	-	AAA32671.1	Ambrosia artemisiifolia	allergen (Amb a 1.0501)	397	99	-	134	57.5	128.526	128.526	136	53.25	101.77	101.77	reads1+reads2	0.336751	0.336751
isogroup00257	isotig01699	2022	-	-	-	-	-	-	XP_003530955.1	Glycine max	PREDICTED: calcium-binding allergen Ole e 8-like	136	50	9e-12	149	63.5	105.014	105.014	246	99.1667	140.222	140.222	reads1+reads2	-0.417129	-0.417129
isogroup00291	isotig01849	701	M62961.1	Ambrosia	Amb a 1.3 (antigen E) mRNA, complete cds; Amb a 1.0301	654	99.69	-	CBW30988.1	Ambrosia artemisiifolia	putative pectate lyase precursor Amb a 1.3 (Amb a 1.0304)	140	100	2e-81	910	553.75	2641.5	2641.5	823	593	2418.62	2418.62	reads1+reads2	0.127172	0.127172
isogroup00331	isotig01976	730	-	-	-	-	-	-	XP_003637661.1	Medicago truncatula	Calcium-binding pollen allergen	146	65	2e-31	76	30.6667	140.475	140.475	50	18.1667	71.1514	71.1514	reads1+reads2	0.981347	0.981347
isogroup00346	isotig02017	448	-	-	-	-	-	-	NP_001172960.1	Oryza sativa Japonica Group	Os02g0472700 allergen V5 with PR-1-like domain	99	70	9e-25	3	2.3333	17.4162	17.4162	3	1.6667	10.6366	10.6366	reads1+reads2	0.711393	0.711393
isogroup00373	isotig02085	1120	-	-	-	-	-	-	BAG92478.1	Oryza sativa Japonica Group	unnamed protein product (homology to Hev b 13)	291	39	5e-14	84	74.5	222.43	222.43	119	100	255.278	255.278	reads1+reads2	-0.198718	-0.198718
isogroup00429	contig32361	594	AY894661.1	Ambrosia	Amb a 8.2; profilin isoallergen 2 mRNA, complete cds; Amb a 8.0102	577	97.4	-	AAX77688.1	Ambrosia artemisiifolia	profilin isoallergen 2 (Amb a 8.0102)	122	86	1e-56	149	148.071	833.565	833.565	146	146	702.745	702.745	reads1+reads2	0.246295	0.246295
isogroup00434	isotig02220	1053	-	-	-	-	-	-	NP_001172960.1	Oryza sativa Japonica Group	Os02g0472700 allergen V5 with PR-1-like domain	214	55	9e-34	57	37.6667	119.614	119.614	79	44.6667	121.279	121.279	reads1+reads2	-0.0199411	-0.0199411
isogroup00443	isotig02237	1372	M62961.1	Ambrosia	Amb a 1.3 (antigen E) mRNA, complete cds; Amb a 1.0301	159	85.53	3e-33	AAX85388.1	Artemisia vulgaris	Amb a 1-like protein (Art v 6.0101)	376	75	e-139	46	44	107.239	107.239	28	26	54.1814	54.1814	reads1+reads2	0.984961	0.984961
isogroup00448	isotig02247	1307	-	-	-	-	-	-	CAE17316.1	Nicotiana tabacum	villin 1	217	82	5e-90	15	13.5	34.5393	34.5393	33	28	61.2511	61.2511	reads1+reads2	-0.826497	-0.826497
isogroup00458	isotig02267	1024	-	-	-	-	-	-	BAG90317.1	Oryza sativa Japonica Group	unnamed protein product; Similar to Polcalcin Jun o 2	141	46	2e-12	7	5.5	17.9605	17.9605	10	8.5	23.7329	23.7329	reads1+reads2	-0.402061	-0.402061
isogroup00474	isotig02299	731	-	-	-	-	-	-	CAK50834.1	Artemisia vulgaris	Pathogenesis-related protein PR-1 (Art v 2)	164	75	8e-54	96	95.5	436.858	436.858	59	58.5	228.807	228.807	reads1+reads2	0.933034	0.933034
isogroup00475	isotig02301	993	-	-	-	-	-	-	CAN83787.1	Vitis vinifera	hypothetical protein VITISV_024511 (Bet_v1-like-domain)	191	58	2e-27	7	7	23.5724	23.5724	23	23	66.2231	66.2231	reads1+reads2	-1.49024	-1.49024
isogroup00509	isotig02369	677	-	-	-	-	-	-	CBI30173.3	Vitis vinifera	unnamed protein product; contains pfam01357: Pollen_allerg_1	67	80	2e-22	15	12.5	61.7413	61.7413	2	1	4.2232	0.1	reads1	9.27009	9.27009
isogroup00536	isotig02423	565	-	-	-	-	-	-	AEE75849.1	Arabidopsis thaliana	Pollen Ole e 1 allergen and extensin family protein	106	66	1e-16	4	3	17.7553	17.7553	13	13	65.7849	65.7849	reads1+reads2	-1.88951	-1.88951
isogroup00539	isotig02429	527	-	-	-	-	-	-	NP_001190770.1	Arabidopsis thaliana	Pectinacetylesterase family protein	59	81	1e-20	2	1.5	9.5178	9.5178	7	6.5	35.2642	35.2642	reads1+reads2	-1.8895	-1.8895
isogroup00547	isotig02445	518	-	-	-	-	-	-	XP_003637661.1	Medicago truncatula	Calcium-binding pollen allergen	146	65	2e-31	15	13.5	87.1483	87.1483	12	10.5	57.955	57.955	reads1+reads2	0.588539	0.588539
isogroup00559	isotig02469	456	-	-	-	-	-	-	O64432.1	Brassica rapa	RecName: Full=Thioredoxin H-type; Short=Trx-H	113	61	2e-25	31	31	227.327	227.327	33	32.5	203.774	203.774	reads1+reads2	0.157798	0.157798
isogroup00626	isotig02594	1504	-	-	-	-	-	-	CAE17317.1	Nicotiana tabacum	villin 2	300	81	e-119	20	20	44.4669	44.4669	53	53	100.753	100.753	reads1+reads2	-1.18002	-1.18002
isogroup00631	isotig02599	1422	-	-	-	-	-	-	Q6H9K0.1	Platanus x acerifolia	RecName: Full=Exopolygalacturonase; AltName: Full=Pollen allergen Pla a 2; AltName: Allergen=Pla a 2; Flags: Precursor	373	60	2e-86	105	105	246.913	246.913	46	46	92.4888	92.4888	reads1+reads2	1.41665	1.41665
isogroup00634	isotig02602	1347	-	-	-	-	-	-	AAN05083.1	Salsola kali	major antigen-like protein (Sal k 2)	252	74	7e-87	24	24	59.5797	59.5797	45	45	95.516	95.516	reads1+reads2	-0.680922	-0.680922
isogroup00639	isotig02607	1317	-	-	-	-	-	-	ADK47981.1	Cynodon dactylon	L-ascorbate oxidase-like protein grass pollen group 4 allergen	377	75	e-137	50	50	126.952	126.952	26	26	56.4441	56.4441	reads1+reads2	1.16939	1.16939
isogroup00656	isotig02624	1190	-	-	-	-	-	-	AAN05083.1	Salsola kali	major antigen-like protein (Sal k 2)	125	52	4e-09	27	27	75.8703	75.8703	50	49.5	118.929	118.929	reads1+reads2	-0.648498	-0.648498
isogroup00659	isotig02627	1174	-	-	-	-	-	-	AAN05083.1	Salsola kali	major antigen-like protein (Sal k 2)	208	44	7e-11	60	59.5	169.474	169.474	30	29.5	71.8431	71.8431	reads1+reads2	1.23814	1.23814
isogroup00676	isotig02644	1088	-	-	-	-	-	-	AEE73631.1	Arabidopsis thaliana	putative pectate lyase 7 (Amb aII domain)	191	76	2e-67	43	43	132.158	132.158	29	29	76.2079	76.2079	reads1+reads2	0.794255	0.794255
isogroup00688	isotig02656	1041	-	-	-	-	-	-	AAN05083.1	Salsola kali	major antigen-like protein (Sal k 2)	194	47	7e-10	31	31	99.5785	99.5785	40	40	109.86	109.86	reads1+reads2	-0.141763	-0.141763
isogroup00690	isotig02658	1036	-	-	-	-	-	-	AAQ62999.1	Elaeis guineensis	oil palm polygalacturonase allergen PEST472	261	63	4e-63	34	34	109.742	109.742	22	22	60.7147	60.7147	reads1+reads2	0.854002	0.854002
isogroup00692	isotig02660	1022	-	-	-	-	-	-	AAN05083.1	Salsola kali	major antigen-like protein (Sal k 2)	109	55	1e-08	12	12	39.2631	39.2631	11	11	30.7732	30.7732	reads1+reads2	0.3515	0.3515
isogroup00698	isotig02666	1012	-	-	-	-	-	-	AAS02108.1	Cynodon dactylon	FAD-linked oxidoreductase BG60	139	62	2e-32	25	25	82.6065	82.6065	16	16	45.2033	45.2033	reads1+reads2	0.869827	0.869827
isogroup00708	isotig02676	1002	-	-	-	-	-	-	O82803.1	Hevea brasiliensis	RecName: Full=Small rubber particle protein; AltName: Full=Latex allergen Hev b 3; AltName: Allergen=Hev b 3	210	58	6e-43	106	106	353.747	353.747	122	122	348.115	348.115	reads1+reads2	0.0231527	0.0231527
isogroup00719	isotig02687	966	-	-	-	-	-	-	BAB86193.1	Oryza sativa Japonica Group	putative pollen allergen Jun o 4; Calcium-binding	146	46	1e-13	26	26	90.0018	90.0018	26	26	76.9533	76.9533	reads1+reads2	0.225971	0.225971
isogroup00750	isotig02718	912	-	-	-	-	-	-	BAG93621.1	Oryza sativa Japonica Group	unnamed protein product (homology to Hev b 13)	177	46	2e-19	39	39	142.996	142.996	31	31	97.1847	97.1847	reads1+reads2	0.557176	0.557176
isogroup00780	isotig02748	857	-	-	-	-	-	-	AAN05083.1	Salsola kali	major antigen-like protein (Sal k 2)	278	79	e-106	13	13	50.7244	50.7244	4	4	13.3447	13.3447	reads1+reads2	1.92641	1.92641
isogroup00822	isotig02790	824	-	-	-	-	-	-	CAN83787.1	Vitis vinifera	hypothetical protein VITISV_024511 (Bet_v1-like-domain)	67	79	1e-15	23	23	93.3373	93.3373	30	30	104.094	104.094	reads1+reads2	-0.15736	-0.15736
isogroup00830	isotig02798	817	-	-	-	-	-	-	AAQ86797.1	Elaeis guineensis	pectin methylesterase allergen WDL	183	60	5e-40	18	17.5	71.626	71.626	7	6.5	22.7469	22.7469	reads1+reads2	1.65481	1.65481
isogroup00846	isotig02814	794	-	-	-	-	-	-	P43187.1	Betula pendula	RecName: Full=Calcium-binding allergen Bet v 3; AltName: Full=Allergen Bet v III; AltName: Allergen=Bet v 3	168	68	1e-43	11	11	46.3262	46.3262	10	10	36.009	36.009	reads1+reads2	0.363471	0.363471
isogroup00878	isotig02846	772	M80559.1	Ambrosia	Amb a 1.2 precursor protein (Amb a I.2) mRNA, complete cds; Amb a 1.0202	680	83.82	e-136	AAA32667.1	Ambrosia artemisiifolia	Amb a I.2 precursor protein	181	81	6e-78	109	109	472.132	472.132	55	54	199.99	199.99	reads1+reads2	1.23927	1.23927
isogroup00881	isotig02849	763	-	-	-	-	-	-	NP_001172960.1	Oryza sativa Japonica Group	Os02g0472700 allergen V5 with PR-1-like domain	108	67	8e-25	5	5	21.9129	21.9129	4	4	14.9888	14.9888	reads1+reads2	0.547896	0.547896
isogroup00886	isotig02854	759	-	-	-	-	-	-	AAQ86797.1	Elaeis guineensis	pectin methylesterase allergen WDL	180	52	1e-26	14	14	61.6795	61.6795	6	6	22.6017	22.6017	reads1+reads2	1.44836	1.44836
isogroup00887	isotig02855	763	-	-	-	-	-	-	BAG90317.1	Oryza sativa Japonica Group	unnamed protein product; Similar to Polcalcin Jun o 2	142	51	5e-15	13	13	56.9736	56.9736	10	9	33.7248	33.7248	reads1+reads2	0.756484	0.756484
isogroup00940	isotig02908	728	-	-	-	-	-	-	CAN83787.1	Vitis vinifera	hypothetical protein VITISV_024511 (Bet_v1-like-domain)	108	49	6e-10	3	3	13.7799	13.7799	6	6	23.5641	23.5641	reads1+reads2	-0.774025	-0.774025
isogroup00941	isotig02909	730	-	-	-	-	-	-	BAD93485.1	Cryptomeria japonica	pollen major allergen No.121 isoform 2	113	49	3e-13	29	29	132.84	132.84	21	21	82.2484	82.2484	reads1+reads2	0.691633	0.691633
isogroup00951	isotig02919	718	M62961.1	Ambrosia	Amb a 1.3 (antigen E) mRNA, complete cds; Amb a 1.0301	105	89.52	7e-30	AAX85388.1	Artemisia vulgaris	Amb a 1-like protein (Art v 6.0101)	190	79	2e-79	24	24	111.774	111.774	10	10	39.8205	39.8205	reads1+reads2	1.489	1.489
isogroup00955	isotig02923	713	-	-	-	-	-	-	EIE27433.1	Coccomyxa subellipsoidea C-169	hypothetical protein COCSUDRAFT_39101; contains pfam01357: Pollen_allerg_1	133	43	7e-07	41	41	192.287	192.287	32	31.5	126.314	126.314	reads1+reads2	0.606241	0.606241
isogroup00978	isotig02946	696	-	-	-	-	-	-	NP_001172960.1	Oryza sativa Japonica Group	Os02g0472700 allergen V5 with PR-1-like domain	97	75	6e-31	15	15	72.0671	72.0671	16	16	65.7267	65.7267	reads1+reads2	0.132861	0.132861
isogroup00984	isotig02952	690	-	-	-	-	-	-	O23791.1	Ananas comosus	RecName: Full=Fruit bromelain; AltName: Allergen=Ana c 2; Flags: Precursor	96	66	2e-25	196	195.5	947.442	947.442	88	88	364.64	364.64	reads1+reads2	1.37756	1.37756
isogroup01002	isotig02970	682	-	-	-	-	-	-	AAN05083.1	Salsola kali	major antigen-like protein (Sal k 2)	128	57	3e-18	3	3	14.7093	14.7093	6	6	25.1535	25.1535	reads1+reads2	-0.774031	-0.774031
isogroup01004	isotig02972	682	-	-	-	-	-	-	CAK50834.1	Artemisia vulgaris	Pathogenesis-related protein PR-1 (Art v 2)	165	76	5e-56	69	69	338.314	338.314	22	22	92.2294	92.2294	reads1+reads2	1.87506	1.87506
isogroup01013	isotig02981	672	-	-	-	-	-	-	O64943.2	Juniperus oxycedrus	RecName: Full=Polcalcin Jun o 2; AltName: Full=Calcium-binding pollen allergen Jun o 2; AltName: Allergen=Jun o 2	152	51	3e-14	14	14	69.6648	69.6648	10	10	42.5463	42.5463	reads1+reads2	0.711396	0.711396
isogroup01021	isotig02989	675	-	-	-	-	-	-	BAB86193.1	Oryza sativa Japonica Group	putative pollen allergen Jun o 4; Calcium-binding	142	57	1e-25	44	44	217.974	217.974	21	21	88.9501	88.9501	reads1+reads2	1.29308	1.29308
isogroup01026	isotig02994	670	-	-	-	-	-	-	AAN05083.1	Salsola kali	major antigen-like protein (Sal k 2)	87	79	5e-31	24	24	119.782	119.782	35	35	149.357	149.357	reads1+reads2	-0.318351	-0.318351
isogroup01042	isotig03010	666	-	-	-	-	-	-	CAN83787.1	Vitis vinifera	hypothetical protein VITISV_024511 (Bet_v1-like-domain)	132	71	2e-34	8	8	40.1671	40.1671	9	9	38.6366	38.6366	reads1+reads2	0.0560462	0.0560462
isogroup01045	isotig03013	664	-	-	-	-	-	-	ABY21307.1	Platanus orientalis	pollen allergen lipid transfer protein (Pla o 3)	111	79	7e-37	6	6	30.2161	30.2161	12	12	51.6707	51.6707	reads1+reads2	-0.774029	-0.774029
isogroup01051	isotig03019	661	-	-	-	-	-	-	P43187.1	Betula pendula	RecName: Full=Calcium-binding allergen Bet v 3; AltName: Full=Allergen Bet v III; AltName: Allergen=Bet v 3	142	70	2e-39	33	32.5	164.413	164.413	57	56.5	244.387	244.387	reads1+reads2	-0.571841	-0.571841
isogroup01062	isotig03030	654	-	-	-	-	-	-	ACO34813.1	Salsola kali	pollen allergen pectin methylesterase (Sal k 1)	99	64	9e-24	21	21	107.373	107.373	5	5	21.8587	21.8587	reads1+reads2	2.29636	2.29636
isogroup01104	isotig03072	642	-	-	-	-	-	-	CAN83787.1	Vitis vinifera	hypothetical protein VITISV_024511 (Bet_v1-like-domain)	44	93	1e-15	14	14	72.9202	72.9202	2	2	8.9069	8.9069	reads1+reads2	3.03332	3.03332
isogroup01125	isotig03093	636	-	-	-	-	-	-	CAN83787.1	Vitis vinifera	hypothetical protein VITISV_024511 (Bet_v1-like-domain)	193	58	3e-25	7	7	36.8041	36.8041	13	13	58.441	58.441	reads1+reads2	-0.667114	-0.667114
isogroup01132	isotig03100	631	AY894659.1	Ambrosia	Amb a 10; calcium-binding protein mRNA, complete cds; Amb a 10.0101	547	97.07	-	AAX77686.1	Ambrosia artemisiifolia	calcium-binding protein (Amb a 10)	103	100	4e-55	54	45.7143	242.257	242.257	28	23.2381	105.294	105.294	reads1+reads2	1.20212	1.20212
isogroup01133	isotig03101	632	-	-	-	-	-	-	NP_001172960.1	Oryza sativa Japonica Group	Os02g0472700 allergen V5 with PR-1-like domain	68	63	4e-12	10	10	52.91	52.91	14	14	63.3347	63.3347	reads1+reads2	-0.259456	-0.259456
isogroup01241	isotig03209	598	-	-	-	-	-	-	NP_001172960.1	Oryza sativa Japonica Group	Os02g0472700 allergen V5 with PR-1-like domain	159	49	2e-13	7	7	39.1428	39.1428	3	3	14.3434	14.3434	reads1+reads2	1.44836	1.44836
isogroup01247	isotig03215	598	-	-	-	-	-	-	NP_001172960.1	Oryza sativa Japonica Group	Os02g0472700 allergen V5 with PR-1-like domain	180	57	5e-25	7	7	39.1428	39.1428	4	4	19.1245	19.1245	reads1+reads2	1.03332	1.03332
isogroup01306	isotig03274	578	-	-	-	-	-	-	AAQ86797.1	Elaeis guineensis	pectin methylesterase allergen WDL	160	59	2e-38	8	7.5	43.3899	43.3899	8	7.5	37.0992	37.0992	reads1+reads2	0.225971	0.225971
isogroup01318	isotig03286	574	-	-	-	-	-	-	Q7Y1X1.1	Hevea brasiliensis	RecName: Full=Esterase; AltName: Full=Latex allergen Hev b 13; AltName: Allergen=Hev b 13; Flags: Precursor	65	63	6e-12	16	16	93.2101	93.2101	8	8	39.8482	39.8482	reads1+reads2	1.22597	1.22597
isogroup01333	isotig03301	575	-	-	-	-	-	-	CBI30173.3	Vitis vinifera	unnamed protein product; contains pfam01357: Pollen_allerg_1	113	79	4e-41	12	12	69.786	69.786	14	14	69.6132	69.6132	reads1+reads2	0.00357675	0.00357675
isogroup01338	isotig03306	571	-	-	-	-	-	-	A5HII1.1	Actinidia deliciosa	RecName: Full=Actinidain; Short=Actinidin; AltName: Full=Allergen Act d 1; AltName: Allergen=Act d 1; Flags: Precursor	67	62	2e-09	7	7	40.9937	40.9937	3	3	15.0216	15.0216	reads1+reads2	1.44836	1.44836
isogroup01354	isotig03322	565	M62961.1	Ambrosia	Amb a 1.3 (antigen E) mRNA, complete cds; Amb a 1.0301	91	84.62	2e-14	AAX85388.1	Artemisia vulgaris	Amb a 1-like protein (Art v 6.0101)	124	83	6e-50	7	7	41.429	41.429	6	6	30.3622	30.3622	reads1+reads2	0.448365	0.448365
isogroup01365	isotig03333	564	-	-	-	-	-	-	NP_001172960.1	Oryza sativa Japonica Group	Os02g0472700 allergen V5 with PR-1-like domain	108	47	8e-09	5	5	29.6446	29.6446	5	5	25.3467	25.3467	reads1+reads2	0.225971	0.225971
isogroup01376	isotig03344	564	-	-	-	-	-	-	CAN83787.1	Vitis vinifera	hypothetical protein VITISV_024511 (Bet_v1-like-domain)	160	76	3e-52	6	6	35.5735	35.5735	7	7	35.4854	35.4854	reads1+reads2	0.00357736	0.00357736
isogroup01415	isotig03383	555	-	-	-	-	-	-	XP_003637661.1	Medicago truncatula	Calcium-binding pollen allergen	145	65	3e-31	10	10	60.2507	60.2507	7	7	36.0609	36.0609	reads1+reads2	0.740543	0.740543
isogroup01425	isotig03393	544	-	-	-	-	-	-	AAN05083.1	Salsola kali	major antigen-like protein (Sal k 2)	93	48	1e-07	33	16.45	101.116	101.116	81	40.7228	214.027	214.027	reads1+reads2	-1.08178	-1.08178
isogroup01483	isotig03451	541	-	-	-	-	-	-	NP_001172960.1	Oryza sativa Japonica Group	Os02g0472700 allergen V5 with PR-1-like domain	71	60	2e-09	6	6	37.0859	37.0859	4	4	21.1395	21.1395	reads1+reads2	0.81093	0.81093
isogroup01504	isotig03472	533	-	-	-	-	-	-	AAZ20284.1	Arachis hypogaea	calcium-binding pollen allergen	64	57	1e-06	3	3	18.8213	18.8213	4	4	21.4567	21.4567	reads1+reads2	-0.189062	-0.189062
isogroup01511	isotig03479	536	-	-	-	-	-	-	CAN83787.1	Vitis vinifera	hypothetical protein VITISV_024511 (Bet_v1-like-domain)	94	63	1e-20	15	15	93.5796	93.5796	10	10	53.3416	53.3416	reads1+reads2	0.810933	0.810933
isogroup01540	isotig03508	528	-	-	-	-	-	-	CAE17316.1	Nicotiana tabacum	villin 1	109	84	2e-41	7	7	44.3322	44.3322	7	7	37.9049	37.9049	reads1+reads2	0.225971	0.225971
isogroup01544	isotig03512	531	-	-	-	-	-	-	AAZ20284.1	Arachis hypogaea	calcium-binding pollen allergen	72	55	2e-07	349	348.5	2194.64	2194.64	456	456	2455.28	2455.28	reads1+reads2	-0.161906	-0.161906
isogroup01554	isotig03522	531	-	-	-	-	-	-	AAN05083.1	Salsola kali	major antigen-like protein (Sal k 2)	150	45	2e-09	20	12.6187	79.4647	79.4647	34	17.1458	92.3199	92.3199	reads1+reads2	-0.216328	-0.216328
isogroup01591	isotig03559	522	-	-	-	-	-	-	BAG90317.1	Oryza sativa Japonica Group	unnamed protein product; Similar to Polcalcin Jun o 2	126	48	2e-11	4	4	25.6238	25.6238	4	4	21.9089	21.9089	reads1+reads2	0.225967	0.225967
isogroup01594	isotig03562	514	-	-	-	-	-	-	P00784.1	Carica papaya	RecName: Full=Papain; AltName: Full=Papaya proteinase I; Short=PPI; AltName: Allergen= Car p 1; Flags: Precursor	65	58	1e-07	12	12	78.068	78.068	14	14	77.8746	77.8746	reads1+reads2	0.00357846	0.00357846
isogroup01601	isotig03569	519	-	-	-	-	-	-	BAG92478.1	Oryza sativa Japonica Group	unnamed protein product (homology to Hev b 13)	168	38	7e-08	6	6	38.6579	38.6579	5	5	27.5444	27.5444	reads1+reads2	0.489004	0.489004
isogroup01612	isotig03580	509	-	-	-	-	-	-	NP_001172960.1	Oryza sativa Japonica Group	Os02g0472700 allergen V5 with PR-1-like domain	75	69	2e-17	2	2	13.1391	13.1391	4	4	22.4685	22.4685	reads1+reads2	-0.774037	-0.774037
isogroup01618	isotig03586	511	-	-	-	-	-	-	AAQ86797.1	Elaeis guineensis	pectin methylesterase allergen WDL	133	64	6e-37	9	9	58.8947	58.8947	4	4	22.3805	22.3805	reads1+reads2	1.3959	1.3959
isogroup01619	isotig03587	514	-	-	-	-	-	-	AAQ86797.1	Elaeis guineensis	pectin methylesterase allergen WDL	131	64	1e-30	6	6	39.034	39.034	4	4	22.2499	22.2499	reads1+reads2	0.810932	0.810932
isogroup01624	isotig03592	517	-	-	-	-	-	-	NP_001234881.1	Solanum lycopersicum	expansin9 precursor	98	68	1e-25	10	9.5	61.4452	61.4452	5	5	27.651	27.651	reads1+reads2	1.15197	1.15197
isogroup01629	isotig03597	514	-	-	-	-	-	-	CAN83787.1	Vitis vinifera	hypothetical protein VITISV_024511 (Bet_v1-like-domain)	139	49	4e-10	1	1	6.5057	0.1	8	8	44.4998	44.4998	reads2	-8.79766	-8.79766
isogroup01672	isotig03640	504	-	-	-	-	-	-	Q948T6.2	Oryza sativa Japonica Group	RecName: Full=Lactoylglutathione lyase; AltName: Full=Aldoketomutase; AltName: Full=Allergen Glb33; AltName: Full=Glyoxalase I; Short=Glx I; AltName: Full=Ketone-aldehyde mutase; AltName: Full=Methylglyoxalase; AltName: Full=PP33; AltName: Full=S-D-lactoylglutathione methylglyoxal lyase; AltName: Allergen=Ory s ?	138	86	6e-61	0	0	0.1	0.1	11	11	62.4012	62.4012	reads2	-9.28543	-9.28543
isogroup01686	isotig03654	498	-	-	-	-	-	-	NP_001172960.1	Oryza sativa Japonica Group	Os02g0472700 allergen V5 with PR-1-like domain	114	65	4e-22	5	5	33.5734	33.5734	6	6	34.4471	34.4471	reads1+reads2	-0.0370639	-0.0370639
isogroup01704	isotig03672	502	-	-	-	-	-	-	AAN05083.1	Salsola kali	major antigen-like protein (Sal k 2)	159	50	2e-18	136	135	899.259	899.259	196	194.667	1108.71	1108.71	reads1+reads2	-0.302077	-0.302077
isogroup01718	isotig03686	502	-	-	-	-	-	-	Q7Y1X1.1	Hevea brasiliensis	RecName: Full=Esterase; AltName: Full=Latex allergen Hev b 13; AltName: Allergen=Hev b 13; Flags: Precursor	142	47	2e-14	5	5	33.3059	33.3059	5	5	28.4772	28.4772	reads1+reads2	0.22597	0.22597
isogroup01721	isotig03689	496	-	-	-	-	-	-	XP_002982315.1	Selaginella moellendorffii	hypothetical protein SELMODRAFT_421799 (Bet v 1-like-domain)	103	46	1e-09	3	3	20.2253	20.2253	3	3	17.293	17.293	reads1+reads2	0.225973	0.225973
isogroup01741	isotig03709	498	-	-	-	-	-	-	AAN05083.1	Salsola kali	major antigen-like protein (Sal k 2)	92	54	6e-10	4	4	26.8587	26.8587	2	2	11.4824	11.4824	reads1+reads2	1.22597	1.22597
isogroup01825	isotig03793	486	-	-	-	-	-	-	BAD93485.1	Cryptomeria japonica	pollen major allergen No.121 isoform 2	151	58	1e-25	9	9	61.9243	61.9243	5	5	29.4147	29.4147	reads1+reads2	1.07397	1.07397
isogroup01829	isotig03797	486	FR669664.1	Ambrosia	Amb a 1.4; mRNA for pollen allergen Amb a 1.4, variant 2; Amb a 1.0402	353	100	-	CBW30993.1	Ambrosia artemisiifolia	putative pectate lyase precursor (Amb a 1.4 var. 2) (Amb a 1.0402)	66	100	2e-35	57	57	392.187	392.187	36	36	211.786	211.786	reads1+reads2	0.888935	0.888935
isogroup01857	isotig03825	481	-	-	-	-	-	-	NP_001172960.1	Oryza sativa Japonica Group	Os02g0472700 allergen V5 with PR-1-like domain	47	68	1e-08	14	14	97.328	97.328	4	4	23.7764	23.7764	reads1+reads2	2.03332	2.03332
isogroup01860	isotig03828	482	M62961.1	Ambrosia	Amb a 1.3 (antigen E) mRNA, complete cds; Amb a 1.0301	455	99.34	-	CBW30989.1	Ambrosia artemisiifolia	putative pectate lyase precursor Amb a 1.3 (Amb a 1.0304)	94	88	2e-42	1819	1817.5	12609	12609	823	819	4858.12	4858.12	reads1+reads2	1.37599	1.37599
isogroup01886	isotig03854	480	-	-	-	-	-	-	BAD93485.1	Cryptomeria japonica	pollen major allergen No.121 isoform 2	100	64	2e-26	3	3	20.8994	20.8994	3	3	17.8694	17.8694	reads1+reads2	0.22597	0.22597
isogroup01891	isotig03859	480	-	-	-	-	-	-	Q6TPK4.1	Actinidia deliciosa	RecName: Full=Cysteine proteinase inhibitor 1; Short=KCPI1; AltName: Full=Phytocystatin; AltName: Allergen=Act d 4; Flags: Precursor	83	59	3e-12	2	2	13.933	13.933	6	6	35.7389	35.7389	reads1+reads2	-1.35899	-1.35899
isogroup01937	isotig03905	471	-	-	-	-	-	-	O64943.2	Juniperus oxycedrus	RecName: Full=Polcalcin Jun o 2; AltName: Full=Calcium-binding pollen allergen Jun o 2; AltName: Allergen=Jun o 2	93	55	9e-10	9	8.5	60.3466	60.3466	2	2	12.1406	12.1406	reads1+reads2	2.31343	2.31343
isogroup01960	isotig03928	464	-	-	-	-	-	-	NP_001172960.1	Oryza sativa Japonica Group	Os02g0472700 allergen V5 with PR-1-like domain	114	63	2e-16	149	141.5	1019.75	1019.75	198	186.167	1147.14	1147.14	reads1+reads2	-0.169823	-0.169823
isogroup01961	isotig03929	467	-	-	-	-	-	-	Q6H9K0.1	Platanus x acerifolia	RecName: Full=Exopolygalacturonase; AltName: Full=Pollen allergen Pla a 2; AltName: Allergen=Pla a 2; Flags: Precursor	87	54	1e-09	3	3	21.4812	21.4812	3	3	18.3669	18.3669	reads1+reads2	0.225966	0.225966
isogroup01971	isotig03939	466	-	-	-	-	-	-	AFN02126.1	Citrus limon	germin-like protein	82	58	8e-16	6	6	43.0547	43.0547	0	0	0.1	0.1	reads1	8.75003	8.75003
isogroup02042	isotig04010	457	-	-	-	-	-	-	CAN83787.1	Vitis vinifera	hypothetical protein VITISV_024511 (Bet_v1-like-domain)	133	61	3e-27	4	4	29.2684	29.2684	5	5	31.2813	31.2813	reads1+reads2	-0.0959566	-0.0959566
isogroup02071	isotig04039	455	-	-	-	-	-	-	CAC39160.1	Corylus avellana	putative LEA III protein isoform 1 Pollen allergen	83	59	4e-07	5	5	36.7463	36.7463	11	11	69.1214	69.1214	reads1+reads2	-0.911533	-0.911533
isogroup02148	isotig04116	437	-	-	-	-	-	-	AAQ62997.1	Elaeis guineensis	oil palm polygalacturonase allergen PEST411	130	72	1e-43	9	9	68.8677	68.8677	5	5	32.7129	32.7129	reads1+reads2	1.07397	1.07397
isogroup02164	isotig04132	442	-	-	-	-	-	-	AAX77686.1	Ambrosia artemisiifolia	calcium-binding protein (Amb a 10)	125	48	3e-09	9	9	68.0887	68.0887	11	11	71.1544	71.1544	reads1+reads2	-0.0635376	-0.0635376
isogroup02229	isotig04197	426	-	-	-	-	-	-	AAQ86797.1	Elaeis guineensis	pectin methylesterase allergen WDL	127	62	2e-21	16	16	125.593	125.593	3	3	20.1346	20.1346	reads1+reads2	2.64101	2.64101
isogroup02305	isotig04273	417	-	-	-	-	-	-	AAQ86797.1	Elaeis guineensis	pectin methylesterase allergen WDL	74	70	4e-20	4	4	32.0759	32.0759	2	2	13.7128	13.7128	reads1+reads2	1.22597	1.22597
isogroup02314	isotig04282	417	-	-	-	-	-	-	AAQ86797.1	Elaeis guineensis	pectin methylesterase allergen WDL	127	53	1e-19	9	9	72.1707	72.1707	1	1	6.8564	0.1	reads1	9.49527	9.49527
isogroup02427	isotig04395	401	M62981.1	Ambrosia	Amb a 1.2 (antigen E) mRNA, complete cds; Amb a 1.0201	382	82.2	2e-59	CBW30987.1	Ambrosia artemisiifolia	putative pectate lyase precursor Amb a 1.2 (Amb a 1.0202)	125	68	3e-36	9	9	75.0504	75.0504	6	5	35.6498	35.6498	reads1+reads2	1.07397	1.07397
isogroup02432	isotig04400	399	-	-	-	-	-	-	AEY79726.1	Daucus carota	cyclophilin (Dau c CyP)	59	81	5e-22	15	15	125.711	125.711	12	12	85.9883	85.9883	reads1+reads2	0.547897	0.547897
isogroup02465	isotig04433	391	-	-	-	-	-	-	XP_002522577.1	Ricinus communis	Pollen allergen Che a 1 precursor, putative	42	71	2e-07	38	38	324.984	324.984	13	13	95.06	95.06	reads1+reads2	1.77346	1.77346
isogroup02545	isotig04513	372	L16624.1	Ambrosia	cystatin proteinase inhibitor mRNA, complete cds; Amb a CPI	315	99.05	e-172	-	-	-	-	-	-	2516	2416.17	21718.9	21718.9	1120	1090.5	8381.35	8381.35	reads1+reads2	1.3737	1.3737
isogroup02606	isotig04574	360	AY894657.1	Ambrosia	Amb a 9.1; calcium-binding protein isoallergen 1 mRNA, complete cds; Amb a 9.0101	302	98.68	e-164	AAX77684.1	Ambrosia artemisiifolia	calcium-binding protein isoallergen 1 (Amb a 9.0101)	83	100	1e-42	17	17	157.907	157.907	18	18	142.956	142.956	reads1+reads2	0.143507	0.143507
isogroup02670	isotig04638	336	AY268427.1	Ambrosia	profilin-like protein (D03) mRNA, complete cds	219	99.54	e-122	-	-	-	-	-	-	5	5	49.7606	49.7606	5	5	42.5463	42.5463	reads1+reads2	0.22597	0.22597
isogroup02677	isotig04645	338	FN689712.1	Ambrosia	Amb a 4; partial mRNA for ragweed homologue of Art v 1 precursor (rha1 gene), isoform 8	25	96	2e-06	-	-	-	-	-	-	1	1	9.8932	9.8932	6	6	50.7535	50.7535	reads1+reads2	-2.359	-2.359
isogroup02705	isotig04673	329	-	-	-	-	-	-	NP_001062510.1	Oryza sativa Japonica Group	Os08g0560700; similar to Polcalcin Phl p 7	81	83	2e-30	6	6	60.9832	60.9832	4	4	34.7612	34.7612	reads1+reads2	0.810934	0.810934
isogroup02790	isotig04758	295	-	-	-	-	-	-	XP_002267554.2	Vitis vinifera	similar to calcium-binding allergen Bet v 3	76	77	1e-21	11	10.5	119.021	119.021	2	1.5	14.5379	14.5379	reads1+reads2	3.03332	3.03332
isogroup02856	isotig04824	261	AY894657.1	Ambrosia	Amb a 9.1; calcium-binding protein isoallergen 1 mRNA, complete cds; Amb a 9.0101	126	84.92	9e-24	-	-	-	-	-	-	5	5	64.0596	64.0596	2	2	21.9089	21.9089	reads1+reads2	1.5479	1.5479
isogroup02875	isotig04843	250	AY894661.1	Ambrosia	Amb a 8.2; profilin isoallergen 2 mRNA, complete cds; Amb a 8.0102	75	98.67	3e-36	-	-	-	-	-	-	18	18	240.762	240.762	26	26	297.348	297.348	reads1+reads2	-0.304545	-0.304545
isogroup02883	isotig04851	252	-	-	-	-	-	-	AAQ86797.1	Elaeis guineensis	pectin methylesterase allergen WDL	61	65	3e-10	300	300	3980.85	3980.85	315	315	3573.89	3573.89	reads1+reads2	0.15558	0.15558
